# Supplementary material for: Trans-histone crosstalk establishes distinct H3K79 methylation zones with differential transcriptional functions
Source: Nucleic Acids Res. 2026 Apr 2;54(6):gkag291. doi: 10.1093/nar/gkag291 (PMC13044951; doi:10.1093/nar/gkag291)
Supplement: gkag291_Supplemental_Files [file gkag291_supplemental_files.zip]

Archive with 5 entries (5 files):
- Supplementary Figures with legends, Table S1-2.pdf
- Supplementary Table S3. H3K79 methylation zones.xlsx
- Supplementary Table S4. Differentially expressed genes during the +N to -N transition in WT cells.xlsx
- Supplementary Table S5. Genes differentially expressed between dot1Δ and WT under -N conditions.xlsx
- Supplementary Table S6. H3K79 methylation zones in the +N and -N conditions(Stable, Dynamic).xlsx
