# Supplementary material for: Trans-histone crosstalk establishes distinct H3K79 methylation zones with differential transcriptional functions
Source: Nucleic Acids Res. 2026 Apr 2;54(6):gkag291. doi: 10.1093/nar/gkag291 (PMC13044951; doi:10.1093/nar/gkag291)
Supplement: gkag291_Supplemental_Files [file gkag291_supplemental_files.zip › Supplementary Table S3. H3K79 methylation zones.xlsx]

## Sheet: Sheet1
Gene	H3K79me3_r1	H3K79me3_r2	H3K79me2_r1	H3K79me2_r2	H3K79me1_r1	H3K79me1_r2	log2_H3K79me3/H3K79me2	log2_H3K79me3/H3K79me1	log2_H3K79me2/H3K79me1	log2_H3K79me2/H3K79me3	log2_H3K79me1/H3K79me2	log2_H3K79me1/H3K79me3	pval_log2_H3K79me3 vs log2_H3K79me2	pval_log2_H3K79me3 vs log2_H3K79me1	pval_log2_H3K79me2 vs log2_H3K79me1	FDR(BH)_log2_H3K79me3 vs log2_H3K79me2	FDR(BH)_log2_H3K79me3 vs log2_H3K79me1	FDR(BH)_log2_H3K79me2 vs log2_H3K79me1	Zone
AAC1	0.10294	0.0964226	1.14861	1.29698	2.99171	3.23199	-3.61671	-4.9643	-1.34759	3.61671	1.34759	4.9643	0.000757216	0.000216297	0.00587281	0.00578988	0.00244204	0.0169862	me1 zone
AAC3	0.159682	0.176295	1.3739	1.32727	2.10653	2.24454	-3.00715	-3.69493	-0.687788	3.00715	0.687788	3.69493	0.000630978	0.000526103	0.00569976	0.00553068	0.00290236	0.0167361	me1 zone
AAD15	0.00983493	0.0142455	0.147501	0.139514	0.410043	0.437289	-3.57519	-5.13699	-1.5618	3.57519	1.5618	5.13699	0.00559099	0.00275126	0.00154078	0.0127168	0.00609598	0.0104778	me1 zone
AAD3	0.178279	0.179429	0.743018	0.745167	1.55903	1.66492	-2.0567	-3.17197	-1.11528	2.0567	1.11528	3.17197	6.11157e-06	0.000225501	0.00180761	0.00307916	0.00244462	0.0109396	me1 zone
AAD4	0.298507	0.318311	0.992131	1.04622	1.29857	1.36314	-1.72448	-2.10944	-0.384955	1.72448	0.384955	2.10944	0.00121244	0.000756811	0.017674	0.00661947	0.00325355	0.0320889	me1 zone
AAR2	1.64607	0.453744	2.91011	4.70191	9.57163	8.45815	-1.85802	-3.10205	-1.24403	1.85802	1.24403	3.10205	0.168732	0.0685673	0.0696544	0.187952	0.0784445	0.0918396	me1 zone
ACA1	0.470577	0.48666	0.957381	0.982034	1.54973	1.60542	-1.01867	-1.72076	-0.702088	1.01867	0.702088	1.72076	0.000889092	0.000417307	0.00199311	0.00602434	0.00271029	0.0111482	me1 zone
ACB1	0.264841	0.23133	1.62993	1.64261	1.99795	2.20827	-2.7215	-3.08362	-0.362112	2.7215	0.362112	3.08362	0.00128436	0.00154457	0.0380953	0.00673821	0.00443622	0.0565578	me1 zone
ACM1	0.262714	0.300904	1.24908	1.2636	1.60417	1.65931	-2.15643	-2.53362	-0.377189	2.15643	0.377189	2.53362	0.00206358	0.00157826	0.00463893	0.00809384	0.00448147	0.0154006	me1 zone
ACS1	0.0936949	0.0833239	1.05644	1.0918	2.24531	2.29123	-3.60118	-4.67962	-1.07844	3.60118	1.07844	4.67962	0.000594363	0.000336206	0.000667624	0.00548798	0.00260528	0.00940768	me1 zone
ADD37	0.487258	0.38142	1.85103	1.49577	2.4593	1.73041	-1.94589	-2.26996	-0.324067	1.94589	0.324067	2.26996	0.0141378	0.0182119	0.405465	0.0231405	0.0242967	0.440057	me1 zone
ADE17	0.313262	0.328935	1.02648	1.05747	1.60206	1.7511	-1.69823	-2.38444	-0.686207	1.69823	0.686207	2.38444	0.000588904	0.000941791	0.00961721	0.0054816	0.00352093	0.0219288	me1 zone
ADF1	0.385034	0.418101	1.72248	2.11827	2.99623	2.81682	-2.25767	-2.85558	-0.597907	2.25767	0.597907	2.85558	0.00505109	0.000675507	0.0603235	0.0119325	0.00311731	0.0815137	me1 zone
ADH1	0.133964	0.0838735	1.32115	1.28914	4.56544	3.97581	-3.58288	-5.29312	-1.71024	3.58288	1.71024	5.29312	0.00860865	0.00433991	0.0035043	0.0166086	0.00809204	0.0135165	me1 zone
ADH5	0.20756	0.280423	1.07018	1.1266	1.74119	1.93395	-2.17049	-2.9129	-0.742411	2.17049	0.742411	2.9129	0.00999063	0.00611048	0.0127056	0.0181792	0.0102233	0.0257154	me1 zone
ADH7	0.27675	0.295304	0.921055	0.894388	1.26574	1.2508	-1.6661	-2.13722	-0.471121	1.6661	0.471121	2.13722	0.000949089	0.000495037	0.00234458	0.00605522	0.00286514	0.0116208	me1 zone
ADI1	0.390303	0.315166	1.79647	1.72214	2.6281	2.51738	-2.31835	-2.86665	-0.548299	2.31835	0.548299	2.86665	0.00453689	0.00298244	0.00623847	0.0112378	0.0063487	0.017473	me1 zone
ADY2	0.0853463	0.0716998	0.79249	0.837037	2.46232	2.63401	-3.37519	-5.0202	-1.64501	3.37519	1.64501	5.0202	0.00151526	0.000718436	0.0014461	0.00725047	0.00319638	0.0104778	me1 zone
AFR1	0.390757	0.417131	0.991386	1.0549	1.74099	1.84868	-1.34078	-2.15162	-0.810843	1.34078	0.810843	2.15162	0.00234246	0.00088309	0.00585076	0.00850575	0.00345092	0.016948	me1 zone
AGA2	0.0563166	0.0486552	0.922374	1.30257	3.33549	3.92623	-4.4057	-6.11224	-1.70654	4.4057	1.70654	6.11224	0.0037754	0.000667693	0.024598	0.010352	0.00311271	0.0405268	me1 zone
AGP1	0.368066	0.357414	1.28096	1.14825	1.61728	1.60907	-1.74348	-2.15289	-0.409417	1.74348	0.409417	2.15289	0.00219304	9.97054e-05	0.0349071	0.0082988	0.00208818	0.0526398	me1 zone
AGP2	0.80289	0.818412	0.87818	0.87463	1.24931	1.22669	-0.112517	-0.610855	-0.498339	0.112517	0.498339	0.610855	0.0153658	0.00097541	0.000733231	0.024728	0.0035548	0.00946528	me1 zone
AGP3	0.159036	0.181418	1.12071	1.08566	1.83406	1.76306	-2.69614	-3.40131	-0.705172	2.69614	0.705172	3.40131	0.00130787	0.000847409	0.00267748	0.00678725	0.00340508	0.0121208	me1 zone
AGX1	0.115791	0.106733	1.09006	1.1395	2.2487	2.22012	-3.32473	-4.32786	-1.00314	3.32473	1.00314	4.32786	0.000404509	0.000188724	0.00109931	0.00528714	0.00240613	0.00992278	me1 zone
AHP1	0.0887707	0.0961853	0.883605	0.750737	4.31852	3.10871	-3.14346	-5.32757	-2.18411	3.14346	2.18411	5.32757	0.00173668	0.00210655	0.0145564	0.00756509	0.00518506	0.0280587	me1 zone
AHT1	0.0958021	0.0545877	0.706979	0.809895	2.11984	2.72288	-3.33432	-5.00904	-1.67472	3.33432	1.67472	5.00904	0.0148481	0.00763327	0.0148605	0.0240497	0.0120614	0.0284636	me1 zone
AIM11	0.292545	0.279759	1.30226	1.54659	2.5617	2.65928	-2.31553	-3.18947	-0.873943	2.31553	0.873943	3.18947	0.00306248	0.000173583	0.0202233	0.00939955	0.00238528	0.0352667	me1 zone
AIM17	0.288606	0.307675	1.07895	1.22544	2.08665	2.31334	-1.95033	-2.88344	-0.93311	1.95033	0.93311	2.88344	0.00277181	0.000921369	0.0156341	0.00908661	0.00351616	0.0295032	me1 zone
AIM19	0.276149	0.323793	1.3382	1.53923	2.26474	2.37354	-2.26188	-2.9507	-0.688812	2.26188	0.688812	2.9507	0.00453351	0.00163687	0.0228716	0.0112378	0.00458227	0.0384424	me1 zone
AIM26	0.251494	0.308251	0.875298	0.828584	2.19142	2.07089	-1.60598	-2.9288	-1.32281	1.60598	1.32281	2.9288	0.00876807	0.00268267	0.00184116	0.0167552	0.00599516	0.0109934	me1 zone
AIM29	0.310009	0.250227	1.6464	1.44892	2.55657	2.36626	-2.46598	-3.13538	-0.669402	2.46598	0.669402	3.13538	0.00525949	0.00272231	0.0248089	0.0122141	0.00605544	0.0406943	me1 zone
AIM32	0.393486	0.409306	1.29737	1.47238	1.62572	1.77946	-1.78666	-2.08463	-0.297976	1.78666	0.297976	2.08463	0.00285932	0.001163	0.116358	0.0091777	0.00388567	0.143575	me1 zone
AIM33	0.306593	0.246788	1.45778	1.2967	2.15935	2.00596	-2.31544	-2.91208	-0.596646	2.31544	0.596646	2.91208	0.00581891	0.00319037	0.0267263	0.0130173	0.00662262	0.0428426	me1 zone
AIM4	0.246213	0.35924	1.3039	1.8899	2.07104	2.66667	-2.39919	-2.9681	-0.568916	2.39919	0.568916	2.9681	0.0244132	0.0118744	0.214156	0.0352261	0.0170184	0.246674	me1 zone
AIM44	0.281271	0.28677	1.2549	1.31149	1.58346	1.60216	-2.17568	-2.48751	-0.311832	2.17568	0.311832	2.48751	0.000254998	4.31134e-05	0.0109411	0.00489	0.00194016	0.0236154	me1 zone
ALD2	0.353863	0.382239	1.11977	1.20264	1.61139	1.73568	-1.65765	-2.18492	-0.527273	1.65765	0.527273	2.18492	0.00208506	0.00124779	0.0193037	0.00813923	0.00398601	0.0340496	me1 zone
ALD3	0.276956	0.295431	1.27599	1.38626	1.99568	2.03437	-2.21758	-2.81574	-0.598154	2.21758	0.598154	2.81574	0.0011667	0.000297629	0.0103247	0.00653851	0.00254668	0.0227809	me1 zone
ALD4	0.205721	0.206599	1.16246	1.15044	2.4252	2.4023	-2.48787	-3.54944	-1.06157	2.48787	1.06157	3.54944	1.06055e-05	4.46526e-06	9.13985e-05	0.00307916	0.00154042	0.00803267	me1 zone
ALD6	0.0827078	0.0719259	0.936483	0.996045	3.44427	3.55158	-3.64356	-5.49957	-1.85601	3.64356	1.85601	5.49957	0.000911053	0.000351227	0.00071535	0.00602434	0.00264792	0.00940768	me1 zone
ALF1	0.132883	0.104282	1.37853	1.47036	4.42044	4.13566	-3.58643	-5.17299	-1.58656	3.58643	1.58656	5.17299	0.00252131	0.00122166	0.00177185	0.00872092	0.00395785	0.0108814	me1 zone
ALG13	0.381636	0.29677	1.7599	1.424	2.83365	2.22856	-2.23057	-2.89955	-0.668974	2.23057	0.668974	2.89955	0.0110857	0.00739808	0.102021	0.0195291	0.0117608	0.128111	me1 zone
ALG14	0.043988	0.0564195	0.787759	0.958986	3.59798	3.44482	-4.12073	-6.13221	-2.01148	4.12073	2.01148	6.13221	0.00306344	0.000879145	0.00514422	0.00939955	0.00344979	0.0160559	me1 zone
ALP1	0.076366	0.0843715	0.663091	0.801707	1.66063	1.82507	-3.18792	-4.43867	-1.25074	3.18792	1.25074	4.43867	0.00235254	0.000497527	0.0145134	0.00851993	0.00286684	0.0280041	me1 zone
AMN1	0.290882	0.235865	1.30461	1.17628	1.85316	1.6837	-2.23568	-2.74728	-0.511607	2.23568	0.511607	2.74728	0.00561441	0.00362798	0.0373557	0.0127449	0.00720335	0.0556753	me1 zone
ANB1	0.34014	0.324069	1.21251	1.11956	2.63561	2.30152	-1.8119	-2.89396	-1.08206	1.8119	1.08206	2.89396	0.00137775	0.00128711	0.0108564	0.00694919	0.00405306	0.0235293	me1 zone
ANS1	0.0290456	0.0270409	0.283889	0.204081	2.12275	1.7144	-3.12106	-6.09624	-2.97517	3.12106	2.97517	6.09624	0.00610966	0.000711668	0.00889845	0.0134189	0.00317462	0.0209097	me1 zone
APC11	0.140351	0.113761	0.763158	0.544037	1.20614	1.59358	-2.36294	-3.46174	-1.09881	2.36294	1.09881	3.46174	0.0146188	0.00526138	0.072976	0.0237452	0.00921504	0.0956053	me1 zone
APE1	0.406296	0.357612	0.870166	0.777544	1.39952	1.33809	-1.10899	-1.84145	-0.732454	1.10899	0.732454	1.84145	0.0120168	0.00278936	0.0138705	0.0206629	0.00614044	0.0271646	me1 zone
APS2	0.205075	0.236289	1.60836	1.68225	3.13411	3.32308	-2.89832	-3.87087	-0.972547	2.89832	0.972547	3.87087	0.00136249	0.000813851	0.00298383	0.00692225	0.00335699	0.0127118	me1 zone
AQY2	0.109559	0.122636	1.23636	1.20023	2.26174	2.15551	-3.39145	-4.24974	-0.858288	3.39145	0.858288	4.24974	0.000613668	0.000432344	0.00224945	0.00549193	0.00273485	0.0115778	me1 zone
AQY3	0.477741	0.455249	0.840944	0.806557	1.18607	1.14601	-0.820344	-1.32169	-0.501341	0.820344	0.501341	1.32169	0.00313036	0.00104238	0.00599556	0.00948343	0.00367368	0.017161	me1 zone
ARA2	0.254587	0.289892	1.25849	1.19379	1.91187	1.92443	-2.17118	-2.81677	-0.645594	2.17118	0.645594	2.81677	0.00215689	0.00110461	0.00350641	0.00825157	0.00379647	0.0135165	me1 zone
ARG1	0.303041	0.240189	1.62658	1.3461	2.36531	1.97234	-2.45213	-2.99728	-0.54515	2.45213	0.54515	2.99728	0.00766585	0.00499119	0.102189	0.0154068	0.00888784	0.128267	me1 zone
ARG3	0.300173	0.342777	1.15553	1.26018	1.63842	1.654	-1.90966	-2.35637	-0.446704	1.90966	0.446704	2.35637	0.00355992	0.00165064	0.0191503	0.0100599	0.00459437	0.03385	me1 zone
ARG7	0.296326	0.359557	1.29927	1.571	1.5871	1.95427	-2.12967	-2.43279	-0.303121	2.12967	0.303121	2.43279	0.00832243	0.00702793	0.275818	0.0162658	0.0113545	0.31018	me1 zone
ARG80	0.0716046	0.0784812	1.65034	1.31884	6.5535	4.96054	-4.3062	-6.26146	-1.95526	4.3062	1.95526	6.26146	0.00164854	0.00114347	0.0170407	0.00745797	0.00385868	0.0313066	me1 zone
ARP10	0.159098	0.19967	1.44592	1.62073	2.74294	3.19269	-3.09554	-4.04828	-0.952738	3.09554	0.952738	4.04828	0.00347512	0.00235571	0.0201355	0.00993222	0.00557478	0.0351806	me1 zone
ARR1	0.446847	0.415509	1.50961	1.33857	1.8976	1.5318	-1.72368	-1.9916	-0.267918	1.72368	0.267918	1.9916	0.00344716	0.00669124	0.276916	0.00991058	0.0109396	0.311294	me1 zone
ARR2	0.327372	0.222665	1.28455	1.44121	2.30441	2.64978	-2.30906	-3.17105	-0.861991	2.30906	0.861991	3.17105	0.0151142	0.00846244	0.0222278	0.0243915	0.0130523	0.0377002	me1 zone
ARR3	0.314795	0.341741	1.15176	1.25193	1.52223	1.61865	-1.8723	-2.25822	-0.385918	1.8723	0.385918	2.25822	0.00202766	0.00107095	0.0353952	0.00805739	0.0037205	0.0532689	me1 zone
ASF1	0.36917	0.395856	1.14728	1.11743	1.40251	1.4281	-1.56575	-1.88753	-0.32178	1.56575	0.32178	1.88753	0.0011782	0.000757638	0.00509505	0.00656456	0.00325355	0.0160128	me1 zone
ASG7	0.151261	0.116272	1.26129	1.08467	3.17733	2.93194	-3.13239	-4.51321	-1.38083	3.13239	1.38083	4.51321	0.00481619	0.00191782	0.0078468	0.0115871	0.00493619	0.0196255	me1 zone
ASH1	0.282922	0.248089	1.0877	0.987705	1.74788	1.72438	-1.96658	-2.70906	-0.742485	1.96658	0.742485	2.70906	0.00354953	0.00123182	0.00879344	0.0100599	0.00396963	0.0207904	me1 zone
ASI1	0.640923	0.554649	1.7322	1.6925	2.38215	2.83442	-1.51827	-2.1254	-0.607126	1.51827	0.607126	2.1254	0.00478159	0.00584608	0.0414634	0.0115279	0.00991358	0.0603275	me1 zone
ATF2	0.51751	0.454337	1.55065	1.51255	2.03494	1.95926	-1.65624	-2.03911	-0.382866	1.65624	0.382866	2.03911	0.00330426	0.00228672	0.00722164	0.00968868	0.00548088	0.0187221	me1 zone
ATG10	0.310625	0.236258	1.04515	0.814821	3.90125	3.60702	-1.76597	-3.77918	-2.0132	1.76597	2.0132	3.77918	0.0220261	0.00292048	0.00854852	0.0325084	0.00627024	0.0205322	me1 zone
ATG14	0.31741	0.39198	1.17996	1.53356	1.94569	2.2055	-1.93551	-2.54887	-0.613362	1.93551	0.613362	2.54887	0.0154336	0.00477072	0.0970148	0.0247748	0.00861547	0.12244	me1 zone
ATG19	0.607291	0.590356	0.956801	0.947118	1.16468	1.18661	-0.66877	-0.97325	-0.304481	0.66877	0.304481	0.97325	0.00104897	0.000630009	0.0025262	0.00621905	0.00305535	0.0119453	me1 zone
ATG22	0.503138	0.545931	1.03285	1.05782	1.52436	1.59397	-0.994851	-1.57167	-0.576815	0.994851	0.576815	1.57167	0.0037733	0.00181672	0.00399029	0.010352	0.00480945	0.0142687	me1 zone
ATG23	0.408107	0.395	1.23645	1.2323	1.9432	1.99681	-1.62011	-2.29454	-0.674426	1.62011	0.674426	2.29454	0.000213344	0.000178452	0.000859505	0.00468374	0.00239664	0.00958844	me1 zone
ATG31	0.340992	0.339193	1.25798	1.46061	2.83273	2.82075	-1.99886	-3.05514	-1.05628	1.99886	1.05628	3.05514	0.00290725	2.55944e-06	0.0101738	0.00923574	0.00154042	0.0225612	me1 zone
ATG33	0.299108	0.24815	0.965561	0.918047	1.54415	1.57846	-1.78321	-2.51246	-0.729254	1.78321	0.729254	2.51246	0.00603005	0.00288833	0.0029477	0.0133297	0.00625267	0.0126111	me1 zone
ATG36	0.248805	0.257882	1.08534	1.19842	2.11163	2.19531	-2.17225	-3.0875	-0.915251	2.17225	0.915251	3.0875	0.00122416	0.000152521	0.00694316	0.00664049	0.00236257	0.0183556	me1 zone
ATG39	0.155543	0.161764	0.86206	0.839889	1.45182	1.508	-2.42323	-3.22155	-0.798318	2.42323	0.798318	3.22155	0.000196354	0.000149342	0.00172733	0.00468374	0.00235068	0.0107958	me1 zone
ATG40	0.458137	0.402604	1.45188	1.38035	1.68931	1.68769	-1.71829	-1.97209	-0.253805	1.71829	0.253805	1.97209	0.00336515	0.00221976	0.0199348	0.00976687	0.00537867	0.0349085	me1 zone
ATG41	0.0888834	0.0620112	1.26282	1.07501	5.79274	4.07092	-3.95356	-6.03051	-2.07695	3.95356	2.07695	6.03051	0.00509035	0.0036139	0.017953	0.0119761	0.00719029	0.0323362	me1 zone
ATG8	0.639567	0.600099	1.22837	1.27222	1.57451	1.64883	-1.01232	-1.37861	-0.366291	1.01232	0.366291	1.37861	0.00267157	0.00168809	0.0127852	0.0089418	0.00465089	0.0258106	me1 zone
ATO2	0.136379	0.122392	1.43336	1.32945	2.95672	2.81064	-3.41639	-4.47816	-1.06177	3.41639	1.06177	4.47816	0.000773167	0.000369976	0.00377375	0.00582919	0.00266336	0.0139651	me1 zone
ATO3	0.250211	0.276436	1.85623	1.50309	2.59038	2.33378	-2.67326	-3.22497	-0.551707	2.67326	0.551707	3.22497	0.00396068	0.00103995	0.0815132	0.0105143	0.00367368	0.10509	me1 zone
ATP15	0.524307	0.360583	1.83756	2.24776	2.43923	3.02484	-2.20688	-2.62641	-0.419527	2.20688	0.419527	2.62641	0.0184774	0.0136031	0.187918	0.0283623	0.0190172	0.219486	me1 zone
ATP18	0.773329	0.429545	2.71782	2.1451	5.12267	3.61948	-2.01534	-2.8615	-0.846164	2.01534	0.846164	2.8615	0.0456151	0.0276391	0.110514	0.0588715	0.0348366	0.137306	me1 zone
ATP19	0.509048	0.474732	1.87392	1.92593	3.43151	2.7539	-1.94953	-2.65246	-0.702927	1.94953	0.702927	2.65246	0.000767966	0.00393919	0.0491581	0.00580264	0.00761613	0.0690423	me1 zone
ATX1	0.310152	0.404017	1.43225	1.48258	3.26932	3.57687	-2.02907	-3.26096	-1.23189	2.02907	1.23189	3.26096	0.00876054	0.00376879	0.00317172	0.0167488	0.00738975	0.013009	me1 zone
AUA1	0.500154	0.525736	0.928461	0.95024	1.34138	1.30593	-0.87286	-1.36765	-0.49479	0.87286	0.49479	1.36765	0.00205861	0.000890173	0.0026568	0.00809274	0.00345611	0.0120813	me1 zone
AVO2	0.264989	0.336558	1.11917	1.40293	1.50692	1.67434	-2.06788	-2.40285	-0.334972	2.06788	0.334972	2.40285	0.0129015	0.00605409	0.197444	0.0216847	0.0101579	0.229401	me1 zone
AVT6	0.33546	0.286546	1.271	1.32348	2.02981	1.94685	-2.06045	-2.67656	-0.61611	2.06045	0.61611	2.67656	0.00321633	0.00191911	0.00459984	0.00957241	0.0049373	0.0153161	me1 zone
AYR1	0.303775	0.334156	1.56306	1.56909	2.11328	1.90005	-2.29568	-2.65333	-0.357646	2.29568	0.357646	2.65333	0.000896073	0.00150476	0.0435864	0.00602434	0.00437872	0.0628756	me1 zone
BAG7	0.0756062	0.0610239	0.909946	0.923403	3.16571	2.9862	-3.74613	-5.49269	-1.74655	3.74613	1.74655	5.49269	0.00169854	0.000847196	0.000617855	0.00751835	0.00340508	0.00940768	me1 zone
BAR1	0.214304	0.22342	1.30666	1.2708	2.04723	1.97063	-2.55786	-3.19833	-0.640478	2.55786	0.640478	3.19833	0.000199508	0.000162224	0.00281614	0.00468374	0.00236257	0.0123286	me1 zone
BDH1	0.365611	0.331534	1.40947	1.29469	1.81321	1.78729	-1.95565	-2.36867	-0.413014	1.95565	0.413014	2.36867	0.00227523	0.000904465	0.0217716	0.00841321	0.00349039	0.0371364	me1 zone
BDH2	0.0794719	0.0781739	1.28213	1.28555	2.7589	2.7207	-4.02571	-5.11931	-1.09361	4.02571	1.09361	5.11931	8.93429e-06	9.24298e-06	8.76332e-05	0.00307916	0.00158429	0.00803267	me1 zone
BIG1	0.300872	0.245475	1.41362	1.64421	2.29285	2.42139	-2.48462	-3.10913	-0.624518	2.48462	0.624518	3.10913	0.00535686	0.00237	0.0323951	0.0123557	0.00557739	0.0497256	me1 zone
BIO2	0.223573	0.187331	1.20028	1.06777	2.07855	1.82484	-2.46458	-3.24785	-0.783275	2.46458	0.783275	3.24785	0.00382007	0.00236678	0.0250454	0.0104101	0.00557547	0.0409937	me1 zone
BIO3	0.104032	0.12362	1.04843	1.12857	2.20451	2.33971	-3.25743	-4.31913	-1.06169	3.25743	1.06169	4.31913	0.00171638	0.000925631	0.00411124	0.00754733	0.00351721	0.0144785	me1 zone
BIO4	0.101971	0.108558	1.07075	1.13609	2.86956	3.05958	-3.38989	-4.81573	-1.42584	3.38989	1.42584	4.81573	0.000336137	0.000180134	0.00194485	0.00521847	0.00239664	0.0110941	me1 zone
BIO5	0.208606	0.209027	1.01776	0.976353	1.78702	1.93713	-2.25544	-3.15661	-0.901167	2.25544	0.901167	3.15661	0.00017688	0.000340019	0.00524226	0.00468374	0.00260528	0.0161394	me1 zone
BLI1	0.181904	0.15696	1.45941	1.57419	4.41351	4.6856	-3.16225	-4.74695	-1.58469	3.16225	1.58469	4.74695	0.0014246	0.000583674	0.00192282	0.00703731	0.00298937	0.0110784	me1 zone
BLS1	0.55111	0.410306	1.64736	1.45075	2.47058	1.89479	-1.68816	-2.18287	-0.494717	1.68816	0.494717	2.18287	0.0180597	0.0167184	0.149671	0.0279073	0.0225924	0.178995	me1 zone
BNA1	0.107311	0.0784027	1.20707	1.08862	3.37399	2.56866	-3.62778	-4.99995	-1.37218	3.62778	1.37218	4.99995	0.00425232	0.00357304	0.0230744	0.0108719	0.00714559	0.0386929	me1 zone
BNA2	0.035483	0.0452978	0.421374	0.438636	1.89688	2.11785	-3.41227	-5.63515	-2.22288	3.41227	2.22288	5.63515	0.00270942	0.00117056	0.00144772	0.00899806	0.00389783	0.0104778	me1 zone
BNA4	0.135384	0.125627	1.32909	1.18912	3.13423	2.87409	-3.27021	-4.52478	-1.25457	3.27021	1.25457	4.52478	0.000874272	0.000332884	0.00650267	0.00602434	0.00260528	0.0178076	me1 zone
BNA6	0.343243	0.365813	1.1874	1.34272	1.4832	1.68286	-1.83524	-2.15872	-0.323484	1.83524	0.323484	2.15872	0.0029544	0.00223074	0.126028	0.00927964	0.00538486	0.153921	me1 zone
BNS1	0.18126	0.170791	1.03181	1.11725	2.92079	3.18275	-2.60985	-4.11579	-1.50594	2.60985	1.50594	4.11579	0.000753379	0.000335272	0.00313088	0.00578362	0.00260528	0.012966	me1 zone
BOL2	0.55902	0.657603	1.29851	1.71866	1.57366	2.05918	-1.31031	-1.57821	-0.267902	1.31031	0.267902	1.57821	0.0307881	0.0202048	0.438317	0.0424536	0.0265549	0.472059	me1 zone
BOL3	0.165362	0.131197	1.35955	1.19292	2.48631	2.13607	-3.1055	-3.96225	-0.856744	3.1055	0.856744	3.96225	0.00377482	0.00252276	0.0273674	0.010352	0.00576774	0.0435426	me1 zone
BOP2	0.23722	0.232429	1.20849	1.2169	1.88079	1.83537	-2.36856	-2.98416	-0.615597	2.36856	0.615597	2.98416	4.30601e-05	5.92359e-05	0.000885501	0.00419654	0.0020085	0.00958876	me1 zone
BRP1	0.107322	0.388889	2.25176	1.98847	3.10732	2.29979	-3.09512	-3.44583	-0.350718	3.09512	0.350718	3.44583	0.0687362	0.0601864	0.287574	0.0839849	0.0695761	0.322016	me1 zone
BSC4	0.104388	0.088496	0.709661	0.558397	2.29818	1.77703	-2.71682	-4.40107	-1.68425	2.71682	1.68425	4.40107	0.00594447	0.00250804	0.0219689	0.0131969	0.00575238	0.0374063	me1 zone
BUB3	0.435933	0.413491	1.42702	1.8133	2.17121	2.43781	-1.93158	-2.43991	-0.508324	1.93158	0.508324	2.43991	0.00837267	0.00141581	0.1149	0.0163251	0.00425113	0.142096	me1 zone
BUD20	0.4504	0.447095	2.18289	2.07171	2.81408	2.46647	-2.24505	-2.55671	-0.311665	2.24505	0.311665	2.55671	0.000287673	0.00138856	0.0943493	0.00503623	0.00421411	0.119542	me1 zone
BUD25	0.507336	0.49689	1.00473	0.96969	1.35784	1.27458	-0.97534	-1.3903	-0.414963	0.97534	0.414963	1.3903	0.000924811	0.00119323	0.0155714	0.00602434	0.00392511	0.0294041	me1 zone
BUD31	0.271857	0.323899	0.807913	1.24319	2.43842	3.45073	-1.7836	-3.30527	-1.52166	1.7836	1.52166	3.30527	0.0346389	0.00719646	0.0616008	0.0467984	0.0115199	0.082876	me1 zone
BUR6	0.402807	0.469722	1.87394	1.78645	2.4173	2.14608	-2.06872	-2.38682	-0.318101	2.06872	0.318101	2.38682	0.00312325	0.00342824	0.0760807	0.00948014	0.00693976	0.0991307	me1 zone
CAK1	0.357248	0.307324	1.28791	1.26322	1.69622	1.63097	-1.94064	-2.32381	-0.383169	1.94064	0.383169	2.32381	0.00315424	0.00231589	0.00672057	0.00951569	0.00553223	0.0180707	me1 zone
CAR1	0.220536	0.237234	1.59956	1.64226	2.79245	2.63334	-2.82411	-3.56714	-0.74303	2.82411	0.74303	3.56714	0.000392317	0.000358301	0.00388033	0.00528714	0.00266173	0.0140937	me1 zone
CAT2	0.227832	0.211071	0.945688	0.933835	1.60848	1.47661	-2.09839	-2.81334	-0.714946	2.09839	0.714946	2.81334	0.000707387	0.000864018	0.00755254	0.00569894	0.00343576	0.0192326	me1 zone
CBP4	0.203712	0.202053	1.26892	1.29071	3.04753	2.7288	-2.65722	-3.83144	-1.17422	2.65722	1.17422	3.83144	2.6286e-05	0.000435144	0.00469882	0.00359419	0.0027433	0.0154935	me1 zone
CBT1	0.441742	0.406976	1.33891	1.18322	1.58585	1.53541	-1.57129	-1.87877	-0.307484	1.57129	0.307484	1.87877	0.00461345	0.00114132	0.0781454	0.0113287	0.00385809	0.101385	me1 zone
CCW12	0.194554	0.238794	1.21196	1.19127	3.44975	4.62828	-2.47137	-4.22041	-1.74903	2.47137	1.74903	4.22041	0.00356102	0.00374262	0.0146761	0.0100599	0.00735728	0.0282168	me1 zone
CDA1	0.0298891	0.0325611	0.288302	0.312799	2.24367	2.41084	-3.26683	-6.21978	-2.95295	3.26683	2.95295	6.21978	0.000680985	0.000168012	0.000704161	0.00566666	0.00236257	0.00940768	me1 zone
CDA2	0.0846742	0.08374	0.264375	0.276466	1.69243	1.67692	-1.68319	-4.32238	-2.63919	1.68319	2.63919	4.32238	0.000389846	5.78972e-06	0.000155659	0.00528714	0.00156053	0.00821137	me1 zone
CDC19	0.169682	0.13966	1.4318	1.28897	3.85995	3.42982	-3.13674	-4.5586	-1.42186	3.13674	1.42186	4.5586	0.00257114	0.00129385	0.00637844	0.00877391	0.00406983	0.0176327	me1 zone
CDC26	0.316521	0.329656	1.66706	1.66559	3.62836	2.77836	-2.36667	-3.30958	-0.942919	2.36667	0.942919	3.30958	0.000153596	0.00347135	0.0402827	0.00468374	0.00699623	0.0589678	me1 zone
CFD1	0.442131	0.419855	1.37908	1.3175	1.65215	1.61205	-1.6454	-1.92099	-0.275595	1.6454	0.275595	1.92099	0.000913388	0.000461511	0.0179056	0.00602434	0.00280746	0.0322922	me1 zone
CHA1	0.0928075	0.0662784	0.798001	0.717684	2.94735	2.68955	-3.25209	-5.14702	-1.89493	3.25209	1.89493	5.14702	0.00600704	0.00236497	0.00283122	0.0132945	0.00557547	0.0123353	me1 zone
CIN2	0.38462	0.286018	1.85856	1.58845	2.69688	2.45434	-2.36174	-2.94131	-0.579568	2.36174	0.579568	2.94131	0.0102266	0.00570629	0.0477977	0.0185031	0.00974782	0.0675564	me1 zone
CIN4	0.324298	0.40108	1.51415	1.9175	1.92619	2.27937	-2.2421	-2.53549	-0.293392	2.2421	0.293392	2.53549	0.0103038	0.00588258	0.289989	0.0185959	0.00996019	0.32453	me1 zone
CIP1	0.378807	0.425292	1.35449	1.60111	2.0065	2.25442	-1.87801	-2.40572	-0.527714	1.87801	0.527714	2.40572	0.00606592	0.00241607	0.0690159	0.0133586	0.00562449	0.0912069	me1 zone
CIS1	0.146882	0.170201	1.10803	1.10016	3.72704	3.61209	-2.79994	-4.53268	-1.73274	2.79994	1.73274	4.53268	0.00143735	0.000573314	0.000178876	0.0070639	0.00296453	0.00824169	me1 zone
CIS3	0.11565	0.113461	1.60137	1.41697	3.74606	2.92674	-3.71965	-4.86418	-1.14453	3.71965	1.14453	4.86418	0.000576922	0.00135104	0.0292472	0.0054816	0.00415439	0.0458983	me1 zone
CIT3	0.0419667	0.0490774	0.939876	1.0962	3.07029	3.12067	-4.48308	-6.08745	-1.60437	4.48308	1.60437	6.08745	0.00124477	0.00034705	0.00477925	0.00665071	0.00264309	0.0155874	me1 zone
CLB5	0.299649	0.300105	1.54222	1.5685	2.04297	1.95477	-2.37481	-2.73674	-0.361934	2.37481	0.361934	2.73674	2.65669e-05	0.000135495	0.00876987	0.00359419	0.00225531	0.0207678	me1 zone
CLB6	0.114882	0.149938	1.11942	1.25971	1.86444	2.07636	-3.16735	-3.8954	-0.728052	3.16735	0.728052	3.8954	0.0043451	0.00280237	0.024132	0.0110028	0.00615908	0.0399192	me1 zone
CMC1	0.360698	0.445492	1.74393	1.59588	2.61301	2.2952	-2.05058	-2.606	-0.55543	2.05058	0.55543	2.606	0.00638728	0.00465353	0.0394247	0.013854	0.00849515	0.0579774	me1 zone
CMC2	0.430887	0.539114	1.47281	1.66331	1.80692	2.04184	-1.69292	-1.98833	-0.29541	1.69292	0.29541	1.98833	0.0115126	0.0084132	0.140821	0.020078	0.0129987	0.169888	me1 zone
CMC4	0.0276839	0.0421646	0.740707	1.01212	3.99948	4.7762	-4.64931	-6.97314	-2.32383	4.64931	2.32383	6.97314	0.00650315	0.00220744	0.0120788	0.0139997	0.00536694	0.024976	me1 zone
CMK1	0.600661	0.595571	1.14726	1.1884	1.5455	1.60698	-0.965332	-1.39799	-0.43266	0.965332	0.43266	1.39799	0.000733107	0.000424296	0.00759469	0.00570051	0.00271984	0.0192716	me1 zone
CNL1	0.238626	0.2675	1.07158	1.15579	3.93713	3.60903	-2.13777	-3.89818	-1.7604	2.13777	1.7604	3.89818	0.00212766	0.00070489	0.00222571	0.00821629	0.00316818	0.0115481	me1 zone
COA3	0.367662	0.561066	1.18736	1.61704	1.70965	2.12998	-1.59436	-2.04764	-0.453281	1.59436	0.453281	2.04764	0.0508998	0.0264508	0.23339	0.0645103	0.0334709	0.266692	me1 zone
COA4	0.203812	0.208419	0.948478	0.977031	2.45044	2.73935	-2.22372	-3.65415	-1.43044	2.22372	1.43044	3.65415	0.000145116	0.000503754	0.0033754	0.00463004	0.0028791	0.0132804	me1 zone
COQ10	0.284797	0.331135	1.53155	1.6833	2.22529	2.22519	-2.38391	-2.85312	-0.469208	2.38391	0.469208	2.85312	0.0028794	0.00144532	0.0203148	0.0091777	0.00428824	0.0353755	me1 zone
COQ4	0.412285	0.387463	1.14166	1.1316	1.65296	1.4577	-1.50715	-1.9596	-0.452449	1.50715	0.452449	1.9596	0.000899193	0.00265905	0.0385307	0.00602434	0.0059585	0.0570603	me1 zone
COQ9	0.596585	0.575903	1.09235	1.11118	1.32123	1.33426	-0.910248	-1.17941	-0.269157	0.910248	0.269157	1.17941	0.000963445	0.000501071	0.00277652	0.00608264	0.0028749	0.0122815	me1 zone
COS1	0.400202	0.323534	0.880788	0.82359	1.07584	0.965426	-1.23571	-1.49593	-0.260217	1.23571	0.260217	1.49593	0.0163392	0.0128833	0.106293	0.0258888	0.0181968	0.132721	me1 zone
COS111	0.386387	0.391917	0.7804	0.779221	1.21038	1.24811	-1.00279	-1.65937	-0.656581	1.00279	0.656581	1.65937	0.000105648	0.000216195	0.00113877	0.00463004	0.00244204	0.00992278	me1 zone
COS4	0.0207355	0.0217939	0.296787	0.204555	1.36764	1.13853	-3.55926	-5.88088	-2.32162	3.55926	2.32162	5.88088	0.00582017	0.000543642	0.0159614	0.0130173	0.00291793	0.0299147	me1 zone
COS8	0.228818	0.177826	0.639691	0.680863	1.13666	1.18471	-1.6993	-2.51314	-0.813834	1.6993	0.813834	2.51314	0.0117916	0.00528871	0.00437018	0.0203915	0.00925476	0.0149067	me1 zone
COS9	0.502034	0.544041	1.11183	1.06057	1.30378	1.2938	-1.0543	-1.31219	-0.257884	1.0543	0.257884	1.31219	0.00403523	0.00196	0.0173741	0.0105779	0.00499115	0.0317147	me1 zone
COX14	0.698093	0.38305	1.39426	1.00323	1.64182	1.27565	-1.14897	-1.43216	-0.283196	1.14897	0.283196	1.43216	0.136875	0.0871764	0.43306	0.154989	0.0979798	0.467185	me1 zone
COX16	0.475064	0.453859	1.45434	1.52454	2.26369	2.07938	-1.68114	-2.22508	-0.543943	1.68114	0.543943	2.22508	0.000792183	0.00097648	0.0162426	0.00587748	0.0035548	0.0302935	me1 zone
COX17	0.269175	0.396641	1.3671	1.61156	2.33077	2.61209	-2.16147	-2.89215	-0.730684	2.16147	0.730684	2.89215	0.0188113	0.00983922	0.0366456	0.0287826	0.0146797	0.0548872	me1 zone
COX18	0.410095	0.420937	1.48674	1.69091	1.87077	2.05946	-1.93498	-2.24164	-0.306655	1.93498	0.306655	2.24164	0.00239443	0.00102652	0.117152	0.00855155	0.00365727	0.144431	me1 zone
COX19	0.280923	0.229285	1.37263	1.51434	2.52245	2.5462	-2.5004	-3.31244	-0.812047	2.5004	0.812047	3.31244	0.00419141	0.0019462	0.00756779	0.0107881	0.00497459	0.0192458	me1 zone
COX20	0.303772	0.368309	1.42821	1.63745	2.49121	2.52869	-2.18949	-2.90095	-0.711459	2.18949	0.711459	2.90095	0.00598451	0.00229003	0.0187229	0.0132581	0.00548654	0.0333097	me1 zone
COX23	0.294009	0.330275	1.78122	2.02654	3.04715	3.13701	-2.60867	-3.3083	-0.699635	2.60867	0.699635	3.3083	0.00230063	0.000681725	0.0179516	0.00845514	0.00313343	0.0323362	me1 zone
COX26	0.210338	0.197747	0.871107	0.922166	2.8461	2.45196	-2.13565	-3.69852	-1.56287	2.13565	1.56287	3.69852	0.000803768	0.000990451	0.0054043	0.00591664	0.00358182	0.0163416	me1 zone
COX7	0.336502	0.438861	1.36253	1.56388	1.8909	2.21987	-1.91619	-2.40646	-0.490274	1.91619	0.490274	2.40646	0.0123335	0.00848248	0.0850659	0.0210732	0.0130797	0.108913	me1 zone
COX9	0.344849	0.442961	1.73746	2.17085	2.84955	3.25858	-2.31063	-2.95481	-0.644184	2.31063	0.644184	2.95481	0.010745	0.00474818	0.0741285	0.0190944	0.00859907	0.0969386	me1 zone
CPP3	0.257486	0.0851812	0.619464	0.480655	1.96475	1.97156	-1.68278	-3.52196	-1.83919	1.68278	1.83919	3.52196	0.14833	0.0427973	0.00963858	0.166809	0.0511929	0.0219385	me1 zone
CPR2	0.447402	0.418884	1.56333	1.44428	1.93927	1.78472	-1.7957	-2.10393	-0.308231	1.7957	0.308231	2.10393	0.00170865	0.00131859	0.0652035	0.00753431	0.00410498	0.0869682	me1 zone
CPR3	0.341637	0.347723	1.665	1.89582	2.20889	2.54807	-2.36888	-2.78671	-0.417832	2.36888	0.417832	2.78671	0.00159201	0.00138882	0.0956739	0.00737634	0.00421411	0.120907	me1 zone
CPS1	0.427964	0.408282	1.20955	1.1579	1.67751	1.59109	-1.50134	-1.96668	-0.465338	1.50134	0.465338	1.96668	0.00094988	0.00067392	0.0111177	0.00605522	0.00311549	0.0238265	me1 zone
CRC1	0.0563833	0.0624369	0.784311	0.812992	2.12429	1.98574	-3.74879	-5.1123	-1.36351	3.74879	1.36351	5.1123	0.000432193	0.000297368	0.00163146	0.00529326	0.00254668	0.010595	me1 zone
CRF1	0.347679	0.339748	1.32114	1.30401	1.65256	1.81481	-1.93312	-2.33456	-0.401447	1.93312	0.401447	2.33456	9.78411e-05	0.000888238	0.0278846	0.00461985	0.00345092	0.0441334	me1 zone
CRG1	0.213732	0.177161	1.25466	1.32754	2.30532	2.62471	-2.72375	-3.65675	-0.932996	2.72375	0.932996	3.65675	0.00267166	0.00201581	0.0118194	0.0089418	0.00505049	0.0247017	me1 zone
CRH1	0.229224	0.279089	1.1086	1.18969	1.61077	1.68404	-2.17677	-2.69641	-0.519638	2.17677	0.519638	2.69641	0.00474134	0.00288757	0.0131271	0.0114884	0.00625267	0.0261541	me1 zone
CRR1	0.196809	0.190608	1.27714	1.21401	2.07904	1.93709	-2.68485	-3.37385	-0.688994	2.68485	0.688994	3.37385	0.000259476	0.000275482	0.00820769	0.00489	0.00252168	0.0201357	me1 zone
CRS5	0.325712	0.458358	1.03445	1.44789	2.02589	2.39215	-1.66265	-2.49435	-0.831704	1.66265	0.831704	2.49435	0.0406015	0.0117087	0.0886653	0.0533376	0.0168354	0.112968	me1 zone
CSE2	0.402092	0.439189	1.6769	1.77922	2.42368	2.32728	-2.03849	-2.49756	-0.459069	2.03849	0.459069	2.49756	0.00141037	0.000785387	0.0124723	0.00699104	0.00330569	0.0254581	me1 zone
CSH1	0.326358	0.323378	1.34805	1.30691	1.79459	1.6275	-2.03076	-2.39695	-0.366188	2.03076	0.366188	2.39695	0.000131815	0.000872795	0.0387635	0.00463004	0.00344269	0.0572688	me1 zone
CSM1	0.292551	0.248208	1.56115	1.51538	2.32566	2.16898	-2.50825	-3.05515	-0.5469	2.50825	0.5469	3.05515	0.00229137	0.00176809	0.00988205	0.00845119	0.00474151	0.0222482	me1 zone
CSM2	0.154041	0.219033	1.69568	2.22593	4.36381	5.14202	-3.39392	-4.67128	-1.27736	3.39392	1.27736	4.67128	0.00877799	0.00355124	0.0303367	0.0167574	0.00711982	0.0472214	me1 zone
CSM4	0.270497	0.211612	1.2961	1.09297	1.86668	1.57102	-2.30902	-2.83401	-0.524997	2.30902	0.524997	2.83401	0.00856482	0.00575865	0.0954165	0.0165483	0.00981103	0.120712	me1 zone
CSR2	0.432053	0.416714	0.940688	0.926792	1.23565	1.28268	-1.13765	-1.56903	-0.431373	1.13765	0.431373	1.56903	0.000613596	0.000570534	0.00449395	0.00549193	0.00295547	0.0151024	me1 zone
CSS3	0.164197	0.129848	1.38938	1.09623	2.59284	2.15882	-3.07949	-4.01432	-0.934833	3.07949	0.934833	4.01432	0.00604942	0.00284465	0.0490924	0.0133426	0.00620413	0.0689669	me1 zone
CTF8	0.452736	0.425298	1.20246	1.49419	1.7948	1.74127	-1.61882	-2.0098	-0.390976	1.61882	0.390976	2.0098	0.0100881	0.000620691	0.127607	0.0183102	0.0030528	0.155519	me1 zone
CTR2	0.245492	0.222686	1.15354	1.05483	2.70893	2.41829	-2.23785	-3.45305	-1.2152	2.23785	1.2152	3.45305	0.00181388	0.00097589	0.00728859	0.00769726	0.0035548	0.018791	me1 zone
CTR3	0.124621	0.119896	1.25058	1.24586	3.44293	3.03009	-3.35187	-4.72643	-1.37456	3.35187	1.37456	4.72643	6.98547e-05	0.000415034	0.00448589	0.00446859	0.00270854	0.0150966	me1 zone
CTT1	0.173354	0.172756	0.938599	1.00329	2.0864	2.16113	-2.48816	-3.61733	-1.12916	2.48816	1.12916	3.61733	0.000374431	4.97233e-05	0.00230805	0.00528714	0.00200301	0.0116208	me1 zone
CUE4	0.2116	0.125459	1.52436	1.32287	4.14301	3.2939	-3.07849	-4.46363	-1.38514	3.07849	1.38514	4.46363	0.0152861	0.00825848	0.0193105	0.0246411	0.0128134	0.0340496	me1 zone
CUE5	0.2492	0.217851	1.16228	1.51453	3.53435	3.42278	-2.51886	-3.89684	-1.37798	2.51886	1.37798	3.89684	0.0072052	0.000652947	0.0186074	0.0148761	0.00308754	0.0331662	me1 zone
CUS2	0.441369	0.469136	1.42007	1.66046	1.89777	1.78078	-1.75844	-2.0144	-0.255961	1.75844	0.255961	2.0144	0.00472837	0.000995028	0.166682	0.0114718	0.00358484	0.197165	me1 zone
CWC21	0.183401	0.198187	1.08998	1.12999	2.68689	2.50186	-2.54045	-3.7653	-1.22485	2.54045	1.22485	3.7653	0.000588568	0.000407214	0.00221156	0.0054816	0.00270379	0.0115481	me1 zone
CWC23	0.246445	0.233687	1.47597	1.42205	2.3818	2.17735	-2.59357	-3.24726	-0.653697	2.59357	0.653697	3.24726	0.00032549	0.000536777	0.0113417	0.00521847	0.00291793	0.0240707	me1 zone
CWP1	0.0961894	0.0978643	1.3033	1.27442	3.28379	3.24963	-3.73157	-5.07331	-1.34174	3.73157	1.34174	5.07331	2.99022e-05	8.23532e-06	0.000176715	0.00359419	0.00158429	0.00824169	me1 zone
CWP2	0.0473525	0.0830722	0.777274	0.907618	4.77034	4.54266	-3.69137	-6.15796	-2.46659	3.69137	2.46659	6.15796	0.012391	0.00426268	0.0022454	0.021122	0.00799166	0.0115778	me1 zone
CYB2	0.320927	0.314869	1.32351	1.36601	1.99226	2.09052	-2.08072	-2.68292	-0.6022	2.08072	0.6022	2.68292	0.000163717	0.000193815	0.00472939	0.00468374	0.00242757	0.0155184	me1 zone
CYB5	0.151314	0.168406	1.47408	1.85038	3.33028	3.6216	-3.37824	-4.44252	-1.06428	3.37824	1.06428	4.44252	0.00287896	0.000486828	0.0255599	0.0091777	0.00286514	0.0416298	me1 zone
CYC1	0.149076	0.0595926	1.24267	1.42265	3.99978	3.80035	-3.67502	-5.22421	-1.54919	3.67502	1.54919	5.22421	0.0293177	0.0148774	0.00448696	0.040719	0.0205243	0.0150966	me1 zone
CYC3	0.0965846	0.090343	1.15076	1.39439	2.72456	3.20782	-3.7672	-4.98806	-1.22086	3.7672	1.22086	4.98806	0.00151692	0.000651326	0.0214068	0.00725047	0.00308754	0.0366719	me1 zone
CYC7	0.0622972	0.0741642	0.579918	0.60327	1.74164	1.76424	-3.11612	-4.68321	-1.5671	3.11612	1.5671	4.68321	0.0017027	0.00072279	0.000365129	0.00752539	0.00320016	0.00902801	me1 zone
DAD1	0.37388	0.352456	1.24049	1.50508	1.82755	1.95346	-1.9184	-2.38006	-0.461663	1.9184	0.461663	2.38006	0.00576413	0.000726845	0.0867667	0.0129569	0.00320016	0.110795	me1 zone
DAD3	0.470904	0.46016	1.47277	1.6749	2.07787	2.49484	-1.75733	-2.2961	-0.538763	1.75733	0.538763	2.2961	0.00287372	0.00335398	0.0799138	0.0091777	0.00684365	0.103306	me1 zone
DAK2	0.389342	0.49517	0.603787	0.71511	0.864954	1.06032	-0.576379	-1.12211	-0.545729	0.576379	0.545729	1.12211	0.111222	0.0384764	0.104518	0.128704	0.0465864	0.130762	me1 zone
DAL1	0.0575186	0.0724287	0.628804	0.674215	2.20885	2.43304	-3.32586	-5.15872	-1.83286	3.32586	1.83286	5.15872	0.00270275	0.00121556	0.00219525	0.00899806	0.00395556	0.0115481	me1 zone
DAL2	0.24403	0.217052	1.36644	1.29703	1.94204	1.86132	-2.53021	-3.04418	-0.51397	2.53021	0.51397	3.04418	0.00133175	0.000869502	0.00878155	0.00681753	0.00344269	0.0207708	me1 zone
DAL3	0.101451	0.107842	0.96973	0.989157	3.50941	3.28777	-3.22644	-5.02134	-1.7949	3.22644	1.7949	5.02134	0.000206065	0.000164815	0.000750691	0.00468374	0.00236257	0.00952111	me1 zone
DAL4	0.199107	0.189523	1.02868	1.05275	1.74389	1.81757	-2.42111	-3.196	-0.774892	2.42111	0.774892	3.196	0.000263332	0.000211093	0.00194294	0.00489	0.00242757	0.0110941	me1 zone
DAL82	0.426439	0.395989	1.29355	1.22042	1.8857	1.67848	-1.61201	-2.11561	-0.503606	1.61201	0.503606	2.11561	0.00177151	0.00220918	0.0332679	0.00763008	0.00536789	0.0506958	me1 zone
DAN1	0.0231824	0.0313181	0.332554	0.337494	1.70904	1.81799	-3.61992	-6.01604	-2.39612	3.61992	2.39612	6.01604	0.00355063	0.00134609	0.000365831	0.0100599	0.00415236	0.00902801	me1 zone
DAP1	0.331918	0.308462	1.36763	1.58033	2.8105	2.75624	-2.20271	-3.11983	-0.917119	2.20271	0.917119	3.11983	0.00281236	0.00030714	0.012807	0.00913104	0.00258573	0.0258229	me1 zone
DBP1	0.415286	0.405682	0.874464	0.893727	1.34518	1.30265	-1.10688	-1.68941	-0.582539	1.10688	0.582539	1.68941	0.000433861	0.000287904	0.00230368	0.00529326	0.00252168	0.0116208	me1 zone
DCG1	0.291456	0.20048	1.54384	1.21045	2.47471	2.27283	-2.48514	-3.27064	-0.7855	2.48514	0.7855	3.27064	0.0161875	0.00698565	0.0505956	0.025698	0.0112989	0.0706299	me1 zone
DCS2	0.26842	0.246265	1.06311	1.01425	2.047	2.06887	-2.01299	-2.99944	-0.986445	2.01299	0.986445	2.99944	0.0012337	0.000435071	0.00124069	0.00665071	0.0027433	0.0102591	me1 zone
DCV1	0.066152	0.0805478	0.81729	0.911162	2.85053	2.80044	-3.55854	-5.26756	-1.70902	3.55854	1.70902	5.26756	0.00206667	0.000730182	0.00214981	0.00809494	0.00320255	0.0114883	me1 zone
DDP1	0.326028	0.371473	1.2098	1.31823	1.81664	2.05986	-1.85775	-2.47449	-0.616741	1.85775	0.616741	2.47449	0.00365111	0.00277661	0.0303888	0.0101795	0.00612284	0.0472641	me1 zone
DDR2	0.112177	0.137832	0.686747	0.625435	2.1802	1.74995	-2.39192	-3.97453	-1.58261	2.39192	1.58261	3.97453	0.00459788	0.00297729	0.0117534	0.0113272	0.00634199	0.0245842	me1 zone
DER1	0.362924	0.364979	1.0644	1.18005	1.28948	1.51803	-1.62455	-1.94747	-0.322929	1.62455	0.322929	1.94747	0.00210238	0.00365544	0.148318	0.00818462	0.00723788	0.177684	me1 zone
DFG10	0.179574	0.194516	1.41991	1.47565	3.29337	3.23111	-2.95238	-4.12441	-1.17202	2.95238	1.17202	4.12441	0.000469225	0.000206376	0.000698554	0.00529326	0.00242757	0.00940768	me1 zone
DFR1	0.148857	0.157693	1.2855	1.47532	3.14489	3.14692	-3.1709	-4.35928	-1.18838	3.1709	1.18838	4.35928	0.00115379	9.10103e-05	0.00687761	0.00651058	0.00205363	0.0182487	me1 zone
DGR1	0.155725	0.34047	1.7254	1.50881	4.1974	3.29985	-2.70443	-3.91738	-1.21295	2.70443	1.21295	3.91738	0.0391216	0.0209468	0.0260968	0.0516601	0.0274049	0.042148	me1 zone
DIA1	0.16136	0.137763	1.40897	1.37801	2.7412	2.46051	-3.21989	-4.12017	-0.900283	3.21989	0.900283	4.12017	0.00127335	0.00112067	0.00775286	0.00671284	0.00381972	0.0195137	me1 zone
DIA3	0.127539	0.115201	1.11235	1.10511	2.0879	2.17674	-3.19142	-4.13494	-0.943518	3.19142	0.943518	4.13494	0.000529925	0.000367367	0.00103889	0.00543446	0.00266336	0.00992278	me1 zone
DIF1	0.114879	0.151279	1.45791	1.44627	3.72068	3.54456	-3.44777	-4.77065	-1.32288	3.44777	1.32288	4.77065	0.00327678	0.00177126	0.000718016	0.00963373	0.00474151	0.00940768	me1 zone
DIT1	0.0406238	0.0651356	0.848142	0.871259	2.80278	2.93181	-4.02305	-5.76083	-1.73779	4.02305	1.73779	5.76083	0.00697579	0.00346066	0.000473428	0.014607	0.00698465	0.00922059	me1 zone
DIT2	0.0634331	0.0527697	0.858092	0.853739	2.40471	2.41613	-3.88082	-5.37457	-1.49374	3.88082	1.49374	5.37457	0.0011655	0.000608654	1.12623e-05	0.00653817	0.00303272	0.00564687	me1 zone
DMC1	0.0926383	0.0716318	0.783841	0.745725	2.39331	2.57867	-3.21898	-4.91968	-1.7007	3.21898	1.7007	4.91968	0.00340398	0.0015311	0.00144592	0.00984056	0.00441225	0.0104778	me1 zone
DOG1	0.101416	0.105962	1.05853	1.27331	2.42182	2.8468	-3.49114	-4.66709	-1.17595	3.49114	1.17595	4.66709	0.00154066	0.000670924	0.0218821	0.00725918	0.00311271	0.0373028	me1 zone
DOG2	0.550631	0.367507	1.36895	1.08596	1.64677	1.59772	-1.41889	-1.82121	-0.40232	1.41889	0.40232	1.82121	0.0504936	0.0240858	0.134427	0.0640781	0.0308517	0.16314	me1 zone
DON1	0.23854	0.246871	1.1162	1.23952	1.93917	2.19023	-2.27889	-3.08865	-0.809762	2.27889	0.809762	3.08865	0.00121798	0.000872946	0.0199005	0.00661947	0.00344269	0.0348866	me1 zone
DOT5	0.236615	0.280525	1.0161	1.28782	1.87572	1.98588	-2.15546	-2.90057	-0.745107	2.15546	0.745107	2.90057	0.00944301	0.0019814	0.0502352	0.0175606	0.00501303	0.0702633	me1 zone
DSE1	0.144045	0.1377	1.12192	1.14151	2.66757	2.64816	-3.00605	-4.2378	-1.23175	3.00605	1.23175	4.2378	0.00013407	6.03332e-05	0.000121022	0.00463004	0.0020085	0.00821137	me1 zone
DSE2	0.256448	0.194185	1.52404	1.4557	2.22778	2.29489	-2.72516	-3.32715	-0.601985	2.72516	0.601985	3.32715	0.00546688	0.00362712	0.00425674	0.0125287	0.00720335	0.014727	me1 zone
DSF1	0.0396526	0.0286102	0.528446	0.481562	1.78739	1.68163	-3.88712	-5.66728	-1.78016	3.88712	1.78016	5.66728	0.00390734	0.00176992	0.00201999	0.0104812	0.00474151	0.0112064	me1 zone
DTR1	0.240453	0.254473	1.05547	1.06893	1.63541	1.61587	-2.10177	-2.71572	-0.613953	2.10177	0.613953	2.71572	0.000396757	0.000236608	0.000420778	0.00528714	0.00246021	0.00922059	me1 zone
DUR3	0.318356	0.310595	1.12061	1.25644	1.8387	1.95481	-1.91815	-2.59251	-0.67436	1.91815	0.67436	2.59251	0.00193615	0.000337435	0.018637	0.00790503	0.00260528	0.0331876	me1 zone
DUT1	0.49048	0.508669	1.57793	2.13613	2.07727	2.70002	-1.89423	-2.25742	-0.363195	1.89423	0.363195	2.25742	0.013454	0.00715546	0.331536	0.0223653	0.0114927	0.366603	me1 zone
DYN2	0.243842	0.338777	1.29819	1.66182	2.71843	3.08605	-2.34498	-3.31654	-0.971566	2.34498	0.971566	3.31654	0.0155185	0.00576765	0.0393378	0.0248764	0.00981474	0.0578793	me1 zone
ECL1	0.364161	0.379075	1.26354	1.34738	1.54354	1.62779	-1.81266	-2.0932	-0.280534	1.81266	0.280534	2.0932	0.00090798	0.000526463	0.0429539	0.00602434	0.00290236	0.0621345	me1 zone
ECM11	0.101701	0.0988112	0.54081	0.477918	3.28927	3.0314	-2.345	-4.97831	-2.63331	2.345	2.63331	4.97831	0.00152477	0.000157422	0.00164106	0.00725778	0.00236257	0.0106149	me1 zone
ECM12	0.131433	0.178573	1.43718	1.17488	3.75972	3.44378	-3.07482	-4.53833	-1.46351	3.07482	1.46351	4.53833	0.00727887	0.00254075	0.0114428	0.0149428	0.00579046	0.0242119	me1 zone
ECM13	0.074617	0.0439774	0.934308	0.880246	2.47089	2.17018	-3.93551	-5.29035	-1.35484	3.93551	1.35484	5.29035	0.00914948	0.00536999	0.00575122	0.0172264	0.00933136	0.0167891	me1 zone
ECM15	0.0736389	0.0776035	0.933433	1.1606	4.49649	4.9446	-3.79135	-5.96402	-2.17267	3.79135	2.17267	5.96402	0.00181989	0.000172274	0.00612881	0.00770571	0.00237548	0.0173551	me1 zone
ECM18	0.590057	0.630295	1.0127	1.12339	1.30728	1.49088	-0.807675	-1.19718	-0.389505	0.807675	0.389505	1.19718	0.0118738	0.00778881	0.084623	0.020509	0.0122466	0.108539	me1 zone
ECM19	0.240954	0.216148	1.176	1.29738	5.97466	4.19301	-2.43589	-4.47533	-2.03943	2.43589	2.03943	4.47533	0.00187536	0.00357773	0.0168098	0.00780389	0.00714559	0.0309796	me1 zone
ECM23	0.0651601	0.0439584	0.270764	0.218602	1.84386	1.75797	-2.16502	-5.04476	-2.87975	2.16502	2.87975	5.04476	0.0211923	0.00316444	0.00298633	0.031528	0.00660245	0.0127118	me1 zone
ECM4	0.0789476	0.0684875	1.0629	1.12899	2.19173	2.24893	-3.89403	-4.91262	-1.0186	3.89403	1.0186	4.91262	0.000815861	0.000448927	0.00214866	0.00594251	0.00279365	0.0114883	me1 zone
ECM8	0.0377663	0.0474295	0.599262	0.665508	2.66718	2.91007	-3.89195	-6.03263	-2.14068	3.89195	2.14068	6.03263	0.00214563	0.00084742	0.002103	0.00823779	0.00340508	0.0113756	me1 zone
EDC2	0.149549	0.165732	1.75673	1.74581	3.6401	4.3059	-3.47369	-4.65552	-1.18183	3.47369	1.18183	4.65552	0.000456124	0.00093081	0.0104507	0.00529326	0.00351721	0.0229708	me1 zone
EDS1	0.529797	0.52979	1.04058	1.00782	1.22007	1.30722	-0.95099	-1.25409	-0.303097	0.95099	0.303097	1.25409	0.000588515	0.0015733	0.0313637	0.0054816	0.00447554	0.0484069	me1 zone
EEB1	0.433225	0.487093	1.33718	1.32389	1.59257	1.57847	-1.5318	-1.78475	-0.252952	1.5318	0.252952	1.78475	0.00304432	0.00224287	0.00145089	0.009373	0.00540962	0.0104778	me1 zone
EFM3	0.19396	0.191683	1.54196	1.8318	3.72226	3.73206	-3.12902	-4.27274	-1.14372	3.12902	1.14372	4.27274	0.00158575	4.17098e-06	0.0114933	0.00736515	0.00154042	0.0242787	me1 zone
EFM6	0.144975	0.146706	1.9636	1.8611	4.47651	4.515	-3.71289	-4.9461	-1.23322	3.71289	1.23322	4.9461	0.000113796	4.5543e-06	0.00100596	0.00463004	0.00154042	0.00992278	me1 zone
EFT2	0.806936	0.768496	1.29272	1.09204	2.43988	1.35052	-0.5981	-1.2666	-0.6685	0.5981	0.6685	1.2666	0.0426797	0.106464	0.30208	0.0556356	0.117815	0.33662	me1 zone
EGH1	0.655378	0.709321	0.940184	0.979017	1.18806	1.19636	-0.491923	-0.805056	-0.313133	0.491923	0.313133	0.805056	0.0165001	0.00500977	0.00881561	0.0260647	0.00890892	0.0208086	me1 zone
EGO2	0.356075	0.300603	1.50876	1.47861	2.0805	1.92451	-2.18562	-2.60855	-0.422927	2.18562	0.422927	2.60855	0.00313893	0.00263892	0.0184245	0.00949043	0.00593189	0.032952	me1 zone
EGO4	0.275477	0.223824	0.876462	0.697547	3.30146	2.71216	-1.65646	-3.59025	-1.93379	1.65646	1.93379	3.59025	0.0176213	0.00328343	0.0123683	0.0274171	0.00674276	0.0253268	me1 zone
EGT2	0.135107	0.145903	0.89768	0.960334	1.64069	1.7517	-2.72507	-3.59361	-0.86854	2.72507	0.86854	3.59361	0.000732129	0.00041049	0.00604014	0.00570051	0.00270451	0.0172105	me1 zone
EMC6	0.770587	0.580549	1.72698	1.58908	2.23504	1.77148	-1.2953	-1.56818	-0.272878	1.2953	0.272878	1.56818	0.0254691	0.027089	0.275931	0.0363567	0.0342033	0.310246	me1 zone
EMI1	0.360817	0.419667	1.37948	1.42657	1.76121	1.89622	-1.8461	-2.22839	-0.382292	1.8461	0.382292	2.22839	0.00362219	0.00294236	0.0227308	0.01014	0.00628709	0.0382907	me1 zone
EMI2	0.22199	0.216038	0.99767	1.06812	2.27147	2.43899	-2.2376	-3.42677	-1.18917	2.2376	1.18917	3.42677	0.00056049	0.000257111	0.00355748	0.00545316	0.00249087	0.0135659	me1 zone
EMP46	0.120827	0.137392	0.9513	0.965505	1.5993	1.69782	-2.89204	-3.67454	-0.782499	2.89204	0.782499	3.67454	0.00103692	0.000771993	0.00321295	0.00620281	0.00328568	0.0130593	me1 zone
EMT1	0.24961	0.272394	1.34711	0.870778	2.09438	1.94714	-2.08706	-2.95277	-0.865709	2.08706	0.865709	2.95277	0.0235545	0.000771393	0.106322	0.0342794	0.00328556	0.13273	me1 zone
ENA1	0.471629	0.594779	0.867263	0.838615	1.32809	1.48813	-0.677755	-1.401	-0.723245	0.677755	0.723245	1.401	0.0555454	0.0170688	0.0137917	0.0695376	0.0230064	0.0271027	me1 zone
ENO1	0.155971	0.156747	1.45979	1.42311	2.92377	2.81414	-3.20459	-4.19759	-0.993002	3.20459	0.993002	4.19759	3.40656e-05	4.38645e-05	0.001111	0.00390115	0.00194016	0.00992278	me1 zone
ENO2	0.160925	0.140776	1.29042	1.27437	4.28746	4.05022	-3.08765	-4.78845	-1.7008	3.08765	1.7008	4.78845	0.000981804	0.000478773	0.000610891	0.00611181	0.00285575	0.00940768	me1 zone
ERG2	0.366463	0.330308	1.48432	1.55266	2.18852	2.0698	-2.12388	-2.61153	-0.487644	2.12388	0.487644	2.61153	0.00147288	0.00105775	0.0110631	0.00715171	0.00369731	0.0237804	me1 zone
ERG28	0.0525217	0.0586292	1.01665	1.14249	3.94403	4.11074	-4.27986	-6.17925	-1.89939	4.27986	1.89939	6.17925	0.000729945	0.000188107	0.00219926	0.00570051	0.00240613	0.0115481	me1 zone
ERI1	0.359495	0.256201	1.60042	1.66021	2.87805	2.61428	-2.40486	-3.15713	-0.752267	2.40486	0.752267	3.15713	0.0101147	0.00633488	0.00962953	0.0183412	0.0105003	0.0219385	me1 zone
ERP3	0.32429	0.418376	1.08645	1.10794	1.38619	1.57726	-1.56304	-1.99649	-0.433459	1.56304	0.433459	1.99649	0.013424	0.0103921	0.0447017	0.0223409	0.0153272	0.0639868	me1 zone
ERP5	0.315241	0.417297	1.40795	1.52786	1.94257	2.04952	-2.00279	-2.44617	-0.443383	2.00279	0.443383	2.44617	0.0107528	0.00693864	0.0242913	0.0191006	0.0112482	0.040148	me1 zone
ERV1	0.172699	0.283252	1.42238	1.5195	2.46261	2.59546	-2.68979	-3.47164	-0.781849	2.68979	0.781849	3.47164	0.0169229	0.0102672	0.00600493	0.0265647	0.0151764	0.017161	me1 zone
ERV15	0.322188	0.350489	1.24807	1.32586	2.15352	2.03679	-1.93599	-2.63907	-0.703084	1.93599	0.703084	2.63907	0.00148744	0.000760372	0.00704078	0.00718022	0.00326279	0.0185108	me1 zone
EST3	0.342946	0.365256	1.75563	1.58561	2.66998	2.36822	-2.23815	-2.83068	-0.592527	2.23815	0.592527	2.83068	0.00148849	0.00119148	0.034871	0.00718022	0.00392232	0.0526268	me1 zone
ETR1	0.536341	0.54161	1.24948	1.20922	1.6695	1.72283	-1.18961	-1.65399	-0.464379	1.18961	0.464379	1.65399	0.000429378	0.000206273	0.00493743	0.00529326	0.00242757	0.0158309	me1 zone
EXG2	0.444289	0.468725	1.17987	1.26452	1.47086	1.61822	-1.42077	-1.75847	-0.3377	1.42077	0.3377	1.75847	0.00197143	0.00201302	0.0582731	0.00796212	0.00504594	0.0790261	me1 zone
FAA2	0.402467	0.433532	1.10935	1.08255	1.24551	1.43359	-1.39061	-1.68017	-0.289566	1.39061	0.289566	1.68017	0.00164226	0.00464624	0.108789	0.00743543	0.00848663	0.135398	me1 zone
FAT3	0.38736	0.359513	0.958627	0.900909	1.18223	1.19758	-1.31601	-1.67191	-0.355902	1.31601	0.355902	1.67191	0.00281754	0.00106409	0.0160668	0.00913239	0.0037026	0.0300436	me1 zone
FBA1	0.176174	0.192778	1.42979	1.6134	3.36367	3.62275	-3.04408	-4.24304	-1.19897	3.04408	1.19897	4.24304	0.00127369	0.000393266	0.00717854	0.00671284	0.00269252	0.0186893	me1 zone
FDH1	0.0573153	0.0592231	0.398587	0.456871	2.03883	1.87171	-2.87589	-5.06849	-2.1926	2.87589	2.1926	5.06849	0.00123966	0.000169915	0.00279073	0.00665071	0.00236257	0.012285	me1 zone
FHN1	0.102052	0.114765	0.805843	0.907994	3.06818	3.1166	-2.98268	-4.83417	-1.85149	2.98268	1.85149	4.83417	0.00163536	0.000311896	0.00218618	0.00743144	0.00260057	0.0115349	me1 zone
FIG1	0.0514309	0.0794951	0.45029	0.439807	2.40551	2.69634	-2.76521	-5.2842	-2.51899	2.76521	2.51899	5.2842	0.0123963	0.00371087	0.00111389	0.021122	0.00732289	0.00992278	me1 zone
FIS1	0.134876	0.186088	1.27947	1.39613	2.15303	2.53588	-3.05938	-3.86877	-0.809389	3.05938	0.809389	3.86877	0.00605802	0.00447051	0.0264687	0.0133556	0.00826807	0.0426316	me1 zone
FIT1	0.261845	0.266188	0.944607	1.01386	1.26482	1.30192	-1.89102	-2.28124	-0.390214	1.89102	0.390214	2.28124	0.000767524	0.000110624	0.0193104	0.00580264	0.00212738	0.0340496	me1 zone
FIT2	0.0648853	0.0596439	0.64547	0.777195	3.34007	3.32311	-3.51404	-5.74165	-2.22761	3.51404	2.22761	5.74165	0.00175258	0.000112322	0.00357985	0.00759408	0.00213116	0.0136139	me1 zone
FIT3	0.577743	0.60915	0.924343	0.881095	1.07216	1.17703	-0.605158	-0.922218	-0.31706	0.605158	0.31706	0.922218	0.00716404	0.00698488	0.0528704	0.0148232	0.0112989	0.0731484	me1 zone
FLO9	0.362673	0.358574	1.17133	1.23572	1.56668	1.66465	-1.7387	-2.16356	-0.424859	1.7387	0.424859	2.16356	0.000515052	0.00042331	0.0183561	0.00542343	0.00271984	0.0328502	me1 zone
FLX1	0.185172	0.152971	1.54988	1.50642	3.50166	3.26047	-3.17608	-4.32177	-1.14569	3.17608	1.14569	4.32177	0.00191094	0.00115356	0.00233462	0.00785208	0.00387439	0.0116208	me1 zone
FMC1	0.28891	0.355339	1.07652	1.38023	1.55445	1.68711	-1.93106	-2.331	-0.399933	1.93106	0.399933	2.331	0.0143319	0.00468447	0.16206	0.0233982	0.00851856	0.192251	me1 zone
FMO1	0.0482875	0.0675114	1.1006	1.13542	3.32348	3.11999	-4.27124	-5.79815	-1.52691	4.27124	1.52691	5.79815	0.00318562	0.00178329	0.00110634	0.00954379	0.00476483	0.00992278	me1 zone
FMP16	0.14996	0.118501	1.27125	1.25005	3.12811	2.74791	-3.23138	-4.45205	-1.22067	3.23138	1.22067	4.45205	0.00274828	0.00188496	0.00593911	0.00905181	0.00489206	0.0170953	me1 zone
FMP23	0.069829	0.0630863	1.25124	1.26705	4.0015	3.9103	-4.24387	-5.89543	-1.65156	4.24387	1.65156	5.89543	0.000302075	0.0001622	0.000131467	0.00512369	0.00236257	0.00821137	me1 zone
FMP33	0.127119	0.107283	1.32505	1.21964	2.59627	2.49239	-3.44043	-4.44023	-0.999798	3.44043	0.999798	4.44023	0.00156003	0.000800848	0.00440754	0.00729874	0.00333686	0.0149606	me1 zone
FMP45	0.0553248	0.0686973	0.872335	0.976289	2.91063	3.03259	-3.89778	-5.58258	-1.68479	3.89778	1.68479	5.58258	0.00202672	0.000807309	0.00261593	0.00805739	0.0033444	0.0120183	me1 zone
FMP48	0.0662998	0.051735	0.821968	0.809095	2.41668	1.96691	-3.78853	-5.21483	-1.4263	3.78853	1.4263	5.21483	0.00221933	0.00198024	0.0108486	0.00830263	0.00501303	0.0235217	me1 zone
FMT1	0.233093	0.210971	1.50613	1.38086	3.86033	3.06381	-2.70072	-3.9628	-1.26207	2.70072	1.26207	3.9628	0.00124454	0.0021007	0.0195818	0.00665071	0.00518192	0.0344506	me1 zone
FOX2	0.207688	0.200272	1.08723	1.15248	1.86063	1.85282	-2.45681	-3.18626	-0.72945	2.45681	0.72945	3.18626	0.000406681	6.86481e-05	0.00331706	0.00528714	0.0020085	0.013202	me1 zone
FRD1	0.299494	0.298089	1.37696	1.41986	2.0154	2.01275	-2.22658	-2.75291	-0.526331	2.22658	0.526331	2.75291	0.000101081	1.63805e-06	0.00176485	0.00463004	0.00154042	0.0108533	me1 zone
FRE4	0.488734	0.504094	1.0623	1.12107	1.39263	1.45675	-1.13694	-1.52103	-0.384089	1.13694	0.384089	1.52103	0.00154974	0.000670502	0.0169168	0.00726946	0.00311271	0.031107	me1 zone
FRM2	0.0526068	0.0463525	0.875281	0.859349	3.75219	3.61562	-4.13165	-6.21826	-2.08661	4.13165	2.08661	6.21826	0.000497544	0.000233796	0.000204572	0.00537289	0.0024577	0.00834407	me1 zone
FRT2	0.488404	0.479263	0.899711	0.85012	1.6287	1.65378	-0.854634	-1.7622	-0.907568	0.854634	0.907568	1.7622	0.00253761	9.89323e-05	0.00216852	0.00872649	0.00208818	0.0115134	me1 zone
FSH3	0.269325	0.242194	1.42351	1.38784	2.37853	2.32208	-2.4584	-3.19998	-0.741583	2.4584	0.741583	3.19998	0.00102298	0.00060096	0.00115343	0.00617873	0.00302056	0.00992843	me1 zone
FTR1	0.216895	0.210844	1.30063	1.40935	2.34964	2.43743	-2.66348	-3.48434	-0.820865	2.66348	0.820865	3.48434	0.000531476	9.19793e-05	0.00594952	0.00543446	0.00205363	0.0170963	me1 zone
FUN14	0.247086	0.242882	1.31496	1.31412	2.45939	2.11094	-2.4238	-3.22154	-0.797743	2.4238	0.797743	3.22154	2.61153e-05	0.00118604	0.0187481	0.00359419	0.00391488	0.0333339	me1 zone
FUS1	0.48478	0.470391	0.845175	0.915051	1.33346	1.36122	-0.881929	-1.49628	-0.614351	0.881929	0.614351	1.49628	0.00480463	0.000309513	0.00912662	0.011566	0.00259054	0.0212634	me1 zone
FUS2	0.492509	0.46494	1.05418	1.04686	1.23449	1.3077	-1.13383	-1.4088	-0.274971	1.13383	0.274971	1.4088	0.00135858	0.00173582	0.0224985	0.00691311	0.00470598	0.0380154	me1 zone
FYV5	0.369101	0.456816	1.61596	2.14228	2.94538	2.95048	-2.18599	-2.83563	-0.649644	2.18599	0.649644	2.83563	0.0134076	0.00291229	0.0824035	0.0223266	0.0062671	0.106	me1 zone
FYV6	0.121979	0.161205	1.94648	1.94072	3.79031	3.9499	-3.77892	-4.77256	-0.993643	3.77892	0.993643	4.77256	0.00280058	0.00179973	0.000900429	0.00911121	0.00478872	0.00964147	me1 zone
FZF1	0.2836	0.24539	1.59004	1.40525	2.24384	1.94874	-2.50138	-2.98653	-0.485145	2.50138	0.485145	2.98653	0.00299498	0.00237291	0.069891	0.00933396	0.00557818	0.0921094	me1 zone
GAD1	0.322472	0.318608	0.921087	0.931509	1.51078	1.57856	-1.53097	-2.26872	-0.737753	1.53097	0.737753	2.26872	6.03579e-05	0.000209387	0.00195823	0.0044364	0.00242757	0.0111263	me1 zone
GAL2	0.165636	0.167992	1.03449	1.06484	1.85308	1.9287	-2.65361	-3.50275	-0.849136	2.65361	0.849136	3.50275	7.65523e-05	7.62962e-05	0.00175389	0.00446859	0.00203646	0.0108404	me1 zone
GAL3	0.234449	0.218324	1.21641	1.08705	2.14947	2.05804	-2.34694	-3.21611	-0.869163	2.34694	0.869163	3.21611	0.00167179	0.000350195	0.00981838	0.00748766	0.00264792	0.0221523	me1 zone
GAL7	0.0984811	0.109973	0.870613	0.845533	1.88245	1.97426	-3.04137	-4.20957	-1.1682	3.04137	1.1682	4.20957	0.000731543	0.000423665	0.00118882	0.00570051	0.00271984	0.0100231	me1 zone
GAP1	0.130387	0.14106	1.02669	1.07516	2.13691	2.35222	-2.95292	-4.04769	-1.09477	2.95292	1.09477	4.04769	0.000495776	0.000489058	0.00489992	0.00537289	0.00286514	0.0157664	me1 zone
GAS2	0.167426	0.147023	0.887612	0.844436	1.77656	1.69403	-2.46158	-3.46428	-1.0027	2.46158	1.0027	3.46428	0.00165619	0.000828067	0.00244892	0.00746909	0.00338885	0.0118051	me1 zone
GAS4	0.0342212	0.0464067	0.638971	0.632291	2.59428	2.66563	-3.97884	-6.02761	-2.04878	3.97884	2.04878	6.02761	0.00301409	0.00132936	0.000104952	0.00935296	0.00412287	0.00806864	me1 zone
GAT3	0.0354694	0.0669895	0.260001	0.213681	1.26175	1.72231	-2.20887	-4.86416	-2.65529	2.20887	2.65529	4.86416	0.0417975	0.0106082	0.00991675	0.0546628	0.0155843	0.0222958	me1 zone
GAT4	0.125309	0.0687235	0.69061	0.48899	3.09316	2.16587	-2.60393	-4.76043	-2.1565	2.60393	2.1565	4.76043	0.0338568	0.0108306	0.0264902	0.0459468	0.0158262	0.0426425	me1 zone
GCN4	0.200699	0.190495	1.6627	1.98077	3.41507	3.60556	-3.21935	-4.16564	-0.946288	3.21935	0.946288	4.16564	0.00167596	0.000169959	0.0187699	0.0074936	0.00236257	0.0333486	me1 zone
GCV1	0.303945	0.358027	1.07071	1.25453	1.91692	2.23869	-1.81253	-2.65022	-0.837686	1.81253	0.837686	2.65022	0.00812083	0.00374801	0.0345739	0.0160298	0.00736033	0.0523286	me1 zone
GCV2	0.655216	0.732003	0.829547	0.910981	1.21109	1.29301	-0.327329	-0.852098	-0.524769	0.327329	0.524769	0.852098	0.0885203	0.0116257	0.0237174	0.10499	0.0167496	0.0394718	me1 zone
GCV3	0.227644	0.186283	1.77544	1.35852	3.65569	2.89794	-2.92054	-3.98485	-1.06431	2.92054	1.06431	3.98485	0.00677979	0.00307521	0.0528453	0.0143706	0.00648298	0.0731313	me1 zone
GDB1	0.762648	0.736132	0.696978	0.70248	0.947374	1.01388	0.0989208	-0.387985	-0.486906	-0.0989208	0.486906	0.387985	0.0635642	0.0197031	0.0101162	0.0782978	0.0260164	0.0225213	me1 zone
GDH3	0.0732037	0.070021	1.14939	1.28609	3.47608	3.84398	-4.08786	-5.6755	-1.58765	4.08786	1.58765	5.6755	0.000454892	0.000195452	0.00466086	0.00529326	0.00242757	0.0154466	me1 zone
GEP4	0.318944	0.245848	1.68397	1.60422	2.81574	2.59208	-2.5415	-3.25925	-0.717751	2.5415	0.717751	3.25925	0.00554967	0.00361052	0.009189	0.0126734	0.00718839	0.0213396	me1 zone
GEP5	0.28377	0.283682	1.4971	1.72667	2.01462	2.13722	-2.50618	-2.87118	-0.365004	2.50618	0.365004	2.87118	0.00168674	0.000220313	0.0806616	0.00750677	0.00244204	0.104132	me1 zone
GEX1	0.0152049	0.0201511	0.0467116	0.0498289	0.115111	0.124662	-1.44918	-2.76165	-1.31247	1.44918	1.31247	2.76165	0.0197089	0.00574042	0.00316684	0.0298777	0.00978711	0.0130067	me1 zone
GEX2	0.172239	0.120895	0.998607	0.832503	1.78737	1.50224	-2.64308	-3.48828	-0.8452	2.64308	0.8452	3.48828	0.0114513	0.00652034	0.0430954	0.0199773	0.0107151	0.0622766	me1 zone
GIP1	0.265396	0.270279	0.816038	0.786785	1.31109	1.44015	-1.58119	-2.36065	-0.779464	1.58119	0.779464	2.36065	0.000346452	0.000854201	0.00860914	0.00521847	0.00342037	0.0206003	me1 zone
GIP2	0.272277	0.279025	0.867409	0.965268	1.69666	1.87752	-1.73304	-2.69669	-0.963657	1.73304	0.963657	2.69669	0.00208169	0.000777093	0.0119293	0.00813714	0.00329759	0.0248167	me1 zone
GIT1	0.075557	0.0796135	0.895351	0.883447	2.1989	2.29925	-3.51898	-4.85741	-1.33843	3.51898	1.33843	4.85741	0.000122393	0.000104205	0.000630126	0.00463004	0.00211724	0.00940768	me1 zone
GLG2	0.460295	0.476125	1.39805	1.39368	2.26839	2.23854	-1.57594	-2.26692	-0.690981	1.57594	0.690981	2.26692	0.000241431	0.000133479	0.000201835	0.004787	0.00224062	0.00834407	me1 zone
GLK1	0.132372	0.142435	1.2328	1.29431	2.30932	2.44098	-3.201	-4.11153	-0.910525	3.201	0.910525	4.11153	0.00039262	0.000259707	0.00340103	0.00528714	0.00249087	0.0133363	me1 zone
GLN1	0.0911049	0.0736559	1.25157	1.1252	3.35295	3.02433	-3.85056	-5.2745	-1.42394	3.85056	1.42394	5.2745	0.00197184	0.00104036	0.00558975	0.00796212	0.00367368	0.0166202	me1 zone
GLO4	0.162445	0.168561	1.22568	1.24241	3.04489	2.97135	-2.89846	-4.18393	-1.28547	2.89846	1.28547	4.18393	9.59448e-05	5.83565e-05	0.000246022	0.00461985	0.0020085	0.00834407	me1 zone
GLY1	0.295637	0.28616	1.49882	1.37976	2.06477	2.1146	-2.30677	-2.8447	-0.537926	2.30677	0.537926	2.8447	0.000773509	0.000104817	0.0130264	0.00582919	0.00212217	0.0260663	me1 zone
GMC1	0.367963	0.35218	1.38	1.36494	2.36821	2.11412	-1.93042	-2.63789	-0.707475	1.93042	0.707475	2.63789	0.000284959	0.00110679	0.0133337	0.00503623	0.00379942	0.0264375	me1 zone
GMC2	0.0889547	0.117847	0.621795	0.542236	2.91849	2.81064	-2.49281	-4.79199	-2.29919	2.49281	2.29919	4.79199	0.00802538	0.00180923	0.00197335	0.015885	0.00479624	0.0111281	me1 zone
GNA1	0.262219	0.312392	1.87916	1.74624	3.05297	2.77429	-2.65748	-3.34216	-0.684677	2.65748	0.684677	3.34216	0.00263555	0.00184535	0.0157937	0.00890062	0.00485841	0.0297435	me1 zone
GND2	0.0975336	0.103431	0.714796	0.687659	2.1399	2.13999	-2.80294	-4.41256	-1.60962	2.80294	1.60962	4.41256	0.000327258	9.20784e-05	0.000300599	0.00521847	0.00205363	0.00865132	me1 zone
GON7	0.492554	0.427186	1.62665	1.86199	2.53845	2.28623	-1.92336	-2.39113	-0.467771	1.92336	0.467771	2.39113	0.00537414	0.00282574	0.0626524	0.0123754	0.00618871	0.084053	me1 zone
GOR1	0.284165	0.270221	0.986118	0.923664	1.61957	1.62042	-1.78444	-2.54703	-0.762582	1.78444	0.762582	2.54703	0.00111176	0.000202949	0.00380104	0.00641831	0.00242757	0.0140282	me1 zone
GOT1	0.53713	0.537955	1.60532	1.6084	2.06338	2.11841	-1.57979	-1.95967	-0.379877	1.57979	0.379877	1.95967	1.2562e-06	9.41905e-05	0.00250358	0.00307916	0.00205849	0.0118972	me1 zone
GPC1	0.483889	0.439649	1.30111	1.39757	1.89944	1.78109	-1.54701	-1.99467	-0.447659	1.54701	0.447659	1.99467	0.00309356	0.00173743	0.0231796	0.00945163	0.00470793	0.0388126	me1 zone
GPG1	0.119566	0.19569	1.03694	1.11202	3.44161	3.71896	-2.76904	-4.50548	-1.73644	2.76904	1.73644	4.50548	0.0159116	0.00619967	0.0018751	0.0253791	0.0103105	0.0110244	me1 zone
GPI14	0.172484	0.24098	1.38648	1.79904	2.56842	3.44533	-2.9457	-3.86243	-0.916734	2.9457	0.916734	3.86243	0.0105485	0.00682307	0.0841655	0.0188835	0.0110858	0.108025	me1 zone
GPM1	0.140192	0.123957	1.73544	1.69549	4.18827	4.08885	-3.69917	-4.9697	-1.27053	3.69917	1.27053	4.9697	0.000595245	0.000330778	0.000360683	0.00548798	0.00260528	0.00898921	me1 zone
GPM2	0.0762995	0.0665543	1.06355	0.986578	3.01866	2.67865	-3.8431	-5.31767	-1.47457	3.8431	1.47457	5.31767	0.000854565	0.000605642	0.00474417	0.00602434	0.00302873	0.0155522	me1 zone
GPP1	0.165932	0.170663	1.57633	1.67569	3.2184	3.0997	-3.27225	-4.2304	-0.958152	3.27225	0.958152	4.2304	0.00021999	6.40388e-05	0.00290288	0.00469077	0.0020085	0.0125606	me1 zone
GPP2	0.218088	0.238798	1.17523	1.26702	2.41024	2.27183	-2.41831	-3.35724	-0.938934	2.41831	0.938934	3.35724	0.00123265	0.000540704	0.00535459	0.00665071	0.00291793	0.0162818	me1 zone
GPX1	0.126578	0.141233	1.27239	1.12155	3.95739	3.35102	-3.1601	-4.77027	-1.61017	3.1601	1.61017	4.77027	0.00145247	0.000906818	0.00865688	0.0071139	0.00349309	0.0206715	me1 zone
GPX2	0.287604	0.244784	1.42086	1.36602	2.80597	2.38296	-2.3881	-3.28489	-0.896784	2.3881	0.896784	3.28489	0.00249396	0.00253145	0.0179694	0.0087016	0.00577812	0.0323494	me1 zone
GRE1	0.0694144	0.0639069	1.01945	1.1447	2.35899	2.62693	-4.02082	-5.22488	-1.20406	4.02082	1.20406	5.22488	0.00065186	0.00035079	0.00884966	0.00556645	0.00264792	0.0208462	me1 zone
GRE2	0.236195	0.248254	1.28953	1.4178	2.20291	2.02462	-2.48246	-3.1254	-0.642942	2.48246	0.642942	3.1254	0.00096813	0.000511382	0.0196674	0.00609054	0.00288279	0.0345573	me1 zone
GRS2	0.664339	0.623935	1.20038	1.16942	1.51883	1.40156	-0.879326	-1.18072	-0.301398	0.879326	0.301398	1.18072	0.00309042	0.00385991	0.0387986	0.00944705	0.00751846	0.0573059	me1 zone
GRX1	0.30716	0.268815	1.42249	1.45512	2.24561	2.20931	-2.32079	-2.95132	-0.630527	2.32079	0.630527	2.95132	0.00175813	0.00107404	0.00101954	0.00760036	0.0037205	0.00992278	me1 zone
GRX2	0.187608	0.201167	1.23078	1.47466	2.64689	3.01151	-2.79885	-3.86339	-1.06453	2.79885	1.06453	3.86339	0.00249393	0.000750343	0.0217977	0.0087016	0.00324513	0.0371699	me1 zone
GRX8	0.190738	0.29905	1.67639	1.65134	3.43132	2.75963	-2.76431	-3.65993	-0.895623	2.76431	0.895623	3.65993	0.0131689	0.00942015	0.0301117	0.0220439	0.014161	0.0469984	me1 zone
GSP2	0.0916631	0.0866219	1.01829	1.17348	2.77905	2.92634	-3.61984	-5.00007	-1.38023	3.61984	1.38023	5.00007	0.000926376	0.000122082	0.00613917	0.00602434	0.00216598	0.0173551	me1 zone
GSY1	0.292167	0.272974	0.863563	0.834432	1.61124	1.6017	-1.58715	-2.50721	-0.920061	1.58715	0.920061	2.50721	0.00119387	0.000384627	0.000744383	0.00659782	0.0026678	0.00952111	me1 zone
GSY2	0.342338	0.35802	1.07952	1.11737	1.73608	1.88725	-1.6493	-2.37115	-0.721852	1.6493	0.721852	2.37115	0.000610135	0.000830392	0.00807142	0.00549193	0.0033889	0.0199273	me1 zone
GTO3	0.0327747	0.0348685	0.371886	0.407769	2.22181	2.47929	-3.52682	-6.11891	-2.59209	3.52682	2.59209	6.11891	0.000515218	0.00022042	0.00158523	0.00542343	0.00244204	0.0105067	me1 zone
GTT1	0.184826	0.162147	1.10108	0.972311	1.89081	1.60509	-2.5791	-3.33276	-0.753668	2.5791	0.753668	3.33276	0.00254032	0.00205595	0.0368284	0.00872649	0.00511984	0.0550893	me1 zone
GUK1	0.449953	0.387396	1.35994	1.18699	1.55688	1.4982	-1.60486	-1.86731	-0.262455	1.60486	0.262455	1.86731	0.00815703	0.00353122	0.121212	0.016068	0.00708957	0.14864	me1 zone
GUP2	0.0990253	0.113196	0.979088	0.936798	2.09294	2.0654	-3.17437	-4.29237	-1.118	3.17437	1.118	4.29237	0.00102091	0.000508968	0.000882966	0.00617611	0.00287967	0.00958844	me1 zone
HAL1	0.294335	0.258662	1.25697	1.13312	1.7473	1.76266	-2.11172	-2.66611	-0.55439	2.11172	0.55439	2.66611	0.00318456	0.00122246	0.0177354	0.00954379	0.00395785	0.0321497	me1 zone
HAP5	0.217833	0.225308	1.61592	1.68038	3.06381	2.78918	-2.89501	-3.72333	-0.828328	2.89501	0.828328	3.72333	0.000165655	0.000373837	0.00778216	0.00468374	0.00266336	0.0195233	me1 zone
HBN1	0.084164	0.10785	0.665525	0.746363	2.30696	2.51848	-2.87834	-4.65137	-1.77304	2.87834	1.77304	4.65137	0.00462702	0.00165302	0.00342745	0.0113359	0.00459437	0.0133612	me1 zone
HBT1	0.498775	0.497391	1.06221	1.05536	1.30091	1.25816	-1.08795	-1.36116	-0.273211	1.08795	0.273211	1.36116	2.17752e-05	0.000315708	0.00799007	0.00359419	0.00260057	0.0198715	me1 zone
HEF3	0.300879	0.274688	0.999117	0.916177	1.44329	1.27548	-1.73451	-2.2399	-0.505388	1.73451	0.505388	2.2399	0.00272192	0.00243864	0.0436507	0.00902821	0.00564949	0.062921	me1 zone
HEM15	0.037193	0.0535406	1.45404	0.588946	1.88421	1.30268	-4.4929	-5.13437	-0.641472	4.4929	0.641472	5.13437	0.0248637	0.00526814	0.393545	0.0357326	0.00922405	0.428171	me1 zone
HEM4	0.551013	0.503819	1.46333	1.29896	1.83709	1.6934	-1.38885	-1.74286	-0.354004	1.38885	0.354004	1.74286	0.00594865	0.00249965	0.0761525	0.0131969	0.00573771	0.0992019	me1 zone
HES1	0.0313825	0.0399074	0.730096	0.631474	2.87558	2.73293	-4.25543	-6.29777	-2.04235	4.25543	2.04235	6.29777	0.00224993	0.000788192	0.0029276	0.00835697	0.00330569	0.0125795	me1 zone
HFM1	0.540074	0.561285	0.926762	0.982511	1.29566	1.45374	-0.793738	-1.31983	-0.526091	0.793738	0.526091	1.31983	0.00402294	0.004387	0.030124	0.0105673	0.00816087	0.0470049	me1 zone
HHF1	0.0545375	0.0383222	0.628424	0.726358	3.40711	3.18584	-3.86686	-6.14973	-2.28286	3.86686	2.28286	6.14973	0.00497711	0.00175811	0.00252825	0.0118356	0.00473273	0.0119453	me1 zone
HHF2	0.0663346	0.0738199	0.723285	0.874023	3.6411	3.634	-3.51055	-5.69788	-2.18733	3.51055	2.18733	5.69788	0.00199471	0.000183089	0.00385256	0.00799276	0.00239664	0.0140471	me1 zone
HHT1	0.201085	0.0765421	1.04668	0.920274	3.87064	3.36387	-2.82475	-4.70368	-1.87893	2.82475	1.87893	4.70368	0.0512626	0.0203301	0.0053047	0.0649108	0.0266952	0.0162362	me1 zone
HHT2	0.066692	0.0797487	1.13551	0.925343	3.60785	2.86292	-3.81485	-5.46555	-1.6507	3.81485	1.6507	5.46555	0.00263283	0.00148731	0.0177743	0.00890062	0.00435217	0.0321592	me1 zone
HIF1	0.272955	0.310573	1.19306	1.44454	1.662	1.91967	-2.17636	-2.61776	-0.441404	2.17636	0.441404	2.61776	0.00581854	0.0028327	0.123771	0.0130173	0.00619789	0.151454	me1 zone
HIM1	0.512504	0.419051	1.2891	1.17053	1.63366	1.38656	-1.40073	-1.69694	-0.296208	1.40073	0.296208	1.69694	0.0128594	0.0119312	0.166308	0.0216349	0.0170871	0.196764	me1 zone
HIS2	0.292895	0.371101	1.27797	1.53588	1.8884	2.22457	-2.08329	-2.63093	-0.547637	2.08329	0.547637	2.63093	0.0105558	0.00614627	0.0907011	0.0188869	0.0102527	0.115307	me1 zone
HMF1	0.138802	0.112326	1.47794	1.54528	3.66302	3.60652	-3.58959	-4.85537	-1.26578	3.58959	1.26578	4.85537	0.00187565	0.000989244	0.000722153	0.00780389	0.00358081	0.00940768	me1 zone
HMRA1	0.10244	0.111292	0.641518	0.799014	1.20593	1.41099	-2.75273	-3.614	-0.861268	2.75273	0.861268	3.614	0.00378047	0.00125601	0.047066	0.010352	0.00400335	0.066736	me1 zone
HMS1	0.345672	0.42223	1.02622	1.19016	1.21968	1.55746	-1.52921	-1.8546	-0.325393	1.52921	0.325393	1.8546	0.0134582	0.0148181	0.262375	0.0223656	0.0204569	0.296629	me1 zone
HMX1	0.077549	0.0813842	0.800456	0.834942	3.09742	3.11115	-3.36315	-5.28777	-1.92462	3.36315	1.92462	5.28777	0.000188975	4.37157e-05	0.000252499	0.00468374	0.00194016	0.00834407	me1 zone
HNT1	0.287104	0.288409	1.63385	1.86334	2.37695	2.55643	-2.60328	-3.09966	-0.49638	2.60328	0.49638	3.09966	0.00132841	0.00028813	0.0441519	0.00681386	0.00252168	0.063405	me1 zone
HNT2	0.287735	0.311324	1.66401	1.53489	2.4622	2.325	-2.4168	-2.99841	-0.581609	2.4168	0.581609	2.99841	0.00113243	0.000548937	0.0147298	0.00646085	0.00291893	0.0282509	me1 zone
HNT3	0.413862	0.48509	1.37542	1.49475	1.96681	2.02601	-1.67482	-2.15109	-0.476274	1.67482	0.476274	2.15109	0.00588623	0.00291004	0.0173506	0.0131177	0.00626524	0.0316817	me1 zone
HO	0.0562552	0.0552918	0.782951	0.770463	2.69447	2.59765	-3.79972	-5.56812	-1.7684	3.79972	1.7684	5.56812	2.0072e-05	2.74849e-05	0.000265794	0.00359419	0.00194016	0.00843432	me1 zone
HOP1	0.143821	0.144052	1.08848	1.0586	2.19895	2.12513	-2.89886	-3.90889	-1.01002	2.89886	1.01002	3.90889	4.81309e-05	3.97935e-05	0.000988491	0.00429386	0.00194016	0.00989164	me1 zone
HOP2	0.0191241	0.0256646	0.371924	0.382946	2.50776	2.58854	-4.07502	-6.83017	-2.75515	4.07502	2.75515	6.83017	0.0027066	0.000970584	0.00012734	0.00899806	0.0035548	0.00821137	me1 zone
HOR7	0.0818102	0.0883404	1.1362	0.96291	3.01221	2.89834	-3.6249	-5.11841	-1.49351	3.6249	1.49351	5.11841	0.00131826	0.00014655	0.00662666	0.00679824	0.00233425	0.0179648	me1 zone
HOT13	0.345284	0.255158	1.08073	0.941041	3.49432	2.94937	-1.75153	-3.42379	-1.67227	1.75153	1.67227	3.42379	0.0179952	0.00526071	0.00881386	0.0278452	0.00921504	0.0208086	me1 zone
HPA2	0.213811	0.240285	1.34974	1.51851	1.91479	2.28735	-2.6591	-3.21006	-0.550953	2.6591	0.550953	3.21006	0.00201823	0.00228092	0.0706307	0.00804216	0.0054753	0.0930202	me1 zone
HPA3	0.120096	0.0935782	1.35753	1.10871	3.01831	2.81658	-3.52882	-4.77122	-1.2424	3.52882	1.2424	4.77122	0.00427711	0.00152213	0.0149301	0.0109158	0.00440429	0.0285304	me1 zone
HPT1	0.229988	0.261223	1.54374	1.59117	2.30364	2.35438	-2.67401	-3.2453	-0.571293	2.67401	0.571293	3.2453	0.00124189	0.000822191	0.00220895	0.00665071	0.00338046	0.0115481	me1 zone
HSK3	0.404211	0.582908	1.52858	1.84176	1.77586	2.34554	-1.7716	-2.06184	-0.290243	1.7716	0.290243	2.06184	0.0263468	0.0246827	0.36263	0.0373231	0.031504	0.397849	me1 zone
HSP12	0.0902469	0.122459	0.558616	0.58552	1.61438	1.85893	-2.42733	-4.02938	-1.60205	2.42733	1.60205	4.02938	0.00820855	0.00358051	0.00446991	0.0161144	0.00714559	0.0150656	me1 zone
HSP150	0.0489323	0.0459676	0.684391	0.739461	2.6239	2.58022	-3.90725	-5.7771	-1.86985	3.90725	1.86985	5.7771	0.000337176	6.52744e-05	0.000930988	0.00521847	0.0020085	0.00969779	me1 zone
HSP26	0.0535165	0.0396653	0.540056	0.485092	2.69594	2.51126	-3.45964	-5.80431	-2.34467	3.45964	2.34467	5.80431	0.00433692	0.0014525	0.00156184	0.0109953	0.00430452	0.0104778	me1 zone
HSP30	0.0893058	0.113782	0.994961	1.0839	3.38298	3.63613	-3.35561	-5.11111	-1.75549	3.35561	1.75549	5.11111	0.00301953	0.00126519	0.00210933	0.00936089	0.00401381	0.0113884	me1 zone
HSP31	0.188787	0.201134	1.22395	1.2451	2.25166	2.41217	-2.6627	-3.58026	-0.917559	2.6627	0.917559	3.58026	0.000315787	0.000355231	0.00310292	0.00521847	0.00265746	0.0129542	me1 zone
HSP32	0.0458321	0.0472549	0.469923	0.371769	1.55285	1.42621	-3.17664	-5.00013	-1.82349	3.17664	1.82349	5.00013	0.00288394	0.000170105	0.00949498	0.00918706	0.00236257	0.0217963	me1 zone
HSP33	0.0249152	0.00650134	0.400632	0.23625	2.12586	1.90799	-4.34143	-7.00449	-2.66306	4.34143	2.66306	7.00449	0.0477041	0.0172519	0.0199673	0.0611857	0.0231797	0.0349398	me1 zone
HSP42	0.200303	0.229126	0.820173	0.876059	1.66912	1.74081	-1.98184	-2.98925	-1.00741	1.98184	1.00741	2.98925	0.00294976	0.00115128	0.00311702	0.0092785	0.003869	0.0129542	me1 zone
HSP82	0.399185	0.37389	1.30111	1.31806	1.61135	1.63302	-1.76043	-2.06926	-0.308832	1.76043	0.308832	2.06926	0.000746172	0.000541632	0.00188263	0.00574363	0.00291793	0.0110348	me1 zone
HST2	0.177897	0.167897	1.35414	1.38424	2.28144	2.33338	-2.98533	-3.73829	-0.752952	2.98533	0.752952	3.73829	0.000223487	0.000143421	0.000907317	0.00469077	0.00231649	0.0096707	me1 zone
HSX1	0.672753	0.499266	0.698034	0.652717	1.86011	2.08076	-0.204766	-1.74952	-1.54476	0.204766	1.54476	1.74952	0.423666	0.0165687	0.00370886	0.442762	0.0224218	0.0138768	me1 zone
HTA1	0.0934835	0.077314	0.509691	0.509377	3.68262	3.48111	-2.57689	-5.39035	-2.81346	2.57689	2.81346	5.39035	0.00280017	0.000700315	0.000208224	0.00911121	0.00316198	0.00834407	me1 zone
HTA2	0.137092	0.146859	1.286	1.2065	5.26026	4.09602	-3.13388	-5.04222	-1.90834	3.13388	1.90834	5.04222	0.000466309	0.00138063	0.00949281	0.00529326	0.00420479	0.0217963	me1 zone
HTB1	0.0868463	0.101784	1.18067	1.04191	4.5026	4.32381	-3.5586	-5.5482	-1.9896	3.5586	1.9896	5.5482	0.00167151	0.000452552	0.00225717	0.00748766	0.00280406	0.0115778	me1 zone
HTB2	0.0373923	0.0676575	0.953835	1.3976	4.21546	4.58133	-4.4844	-6.38783	-1.90344	4.4844	1.90344	6.38783	0.012433	0.0044561	0.0207285	0.0211617	0.00824899	0.035893	me1 zone
HTD2	0.285264	0.311039	1.51941	1.57874	2.24955	2.4178	-2.37729	-2.96849	-0.591197	2.37729	0.591197	2.96849	0.000822255	0.000748009	0.00980553	0.00595412	0.00324265	0.0221378	me1 zone
HUA2	0.309027	0.255691	1.52312	1.34728	1.93421	1.80935	-2.34565	-2.72881	-0.383163	2.34565	0.383163	2.72881	0.00476814	0.002796	0.0621244	0.01151	0.00615136	0.0834615	me1 zone
HUB1	0.357364	0.402566	1.31887	1.75988	1.82774	1.97262	-2.0184	-2.3222	-0.303794	2.0184	0.303794	2.3222	0.0123617	0.00192219	0.277935	0.0211107	0.00494083	0.312073	me1 zone
HUG1	0.165072	0.102913	0.414456	0.345516	2.57889	2.06879	-1.5038	-4.11629	-2.61249	1.5038	2.61249	4.11629	0.0520455	0.00812269	0.00618214	0.0657718	0.0126539	0.0174081	me1 zone
HXT1	0.179829	0.211481	1.24812	1.37907	1.83361	1.94376	-2.74714	-3.271	-0.523861	2.74714	0.523861	3.271	0.00248412	0.0014371	0.0243002	0.00869189	0.00427454	0.0401513	me1 zone
HXT10	0.0219657	0.0227946	0.186735	0.199447	1.65342	1.73411	-3.10899	-6.24187	-3.13288	3.10899	3.13288	6.24187	0.00030731	4.865e-05	0.000350039	0.00516676	0.00199813	0.00894346	me1 zone
HXT11	0.0916811	0.11567	1.00906	1.10267	2.43699	2.37351	-3.34828	-4.53604	-1.18776	3.34828	1.18776	4.53604	0.00284634	0.00137513	0.00313851	0.00915349	0.00419026	0.0129737	me1 zone
HXT12	0.0910879	0.0876033	0.967334	0.920472	2.27904	2.21886	-3.40117	-4.65371	-1.25254	3.40117	1.25254	4.65371	0.000179324	5.37601e-05	0.00105321	0.00468374	0.0020085	0.00992278	me1 zone
HXT14	0.0640498	0.0777838	0.294337	0.292204	1.68938	1.69872	-2.04803	-4.5782	-2.53017	2.04803	2.53017	4.5782	0.00462542	0.000933632	6.77271e-06	0.0113359	0.00351721	0.00556329	me1 zone
HXT2	0.209706	0.195669	1.13976	1.08535	2.06033	1.87792	-2.45654	-3.28022	-0.823679	2.45654	0.823679	3.28022	0.000619394	0.000647341	0.00834319	0.00549193	0.0030839	0.020329	me1 zone
HXT4	0.182962	0.190051	1.08485	1.10135	1.83767	1.95499	-2.55113	-3.34592	-0.794787	2.55113	0.794787	3.34592	0.00013368	0.000245159	0.00333126	0.00463004	0.00247999	0.013221	me1 zone
HXT5	0.368474	0.363105	1.02229	0.995128	1.46656	1.52141	-1.46342	-2.03008	-0.566656	1.46342	0.566656	2.03008	0.0002285	0.000197362	0.00334376	0.00470431	0.00242757	0.0132223	me1 zone
HXT6	0.142727	0.111478	1.38773	1.08173	2.9985	1.84079	-3.28013	-4.25073	-0.970598	3.28013	0.970598	4.25073	0.00590209	0.00863038	0.140622	0.0131386	0.0132651	0.169691	me1 zone
HXT7	0.0819593	0.114062	1.26727	0.959341	2.7797	1.91507	-3.50577	-4.58197	-1.0762	3.50577	1.0762	4.58197	0.00778826	0.00610598	0.0865136	0.0155711	0.0102233	0.110545	me1 zone
HXT9	0.0232049	0.0166384	0.378354	0.374711	2.13209	2.05417	-4.24037	-6.71518	-2.47481	4.24037	2.47481	6.71518	0.00316021	0.00128291	0.000125725	0.00952369	0.00405118	0.00821137	me1 zone
HYP2	0.401918	0.242898	2.32963	1.63034	3.29746	2.20568	-2.61853	-3.0933	-0.474768	2.61853	0.474768	3.0933	0.0272686	0.0216269	0.350399	0.0384771	0.0281728	0.38568	me1 zone
HYR1	0.262808	0.275602	1.24946	1.18299	1.47827	1.61076	-2.17563	-2.52038	-0.344743	2.17563	0.344743	2.52038	0.00057646	0.000788159	0.0426514	0.0054816	0.00330569	0.0617435	me1 zone
IAH1	0.403107	0.374868	1.49436	1.30833	1.78604	1.55287	-1.84902	-2.10158	-0.252565	1.84902	0.252565	2.10158	0.00348303	0.00292139	0.211712	0.00994411	0.00627024	0.244153	me1 zone
ICL2	0.0706099	0.0841243	1.0386	1.20175	2.11279	2.18897	-3.85586	-4.79706	-0.941202	3.85586	0.941202	4.79706	0.00181187	0.000719482	0.0128868	0.00769443	0.00319638	0.0259062	me1 zone
ICP55	0.428011	0.402393	1.21264	1.23812	1.44573	1.50914	-1.56134	-1.83121	-0.269868	1.56134	0.269868	1.83121	0.00090348	0.000875505	0.0158956	0.00602434	0.00344569	0.0298691	me1 zone
ICS3	0.403114	0.37133	0.940564	1.1012	2.01557	1.96252	-1.39858	-2.36084	-0.962261	1.39858	0.962261	2.36084	0.00834197	0.000694772	0.013945	0.0162874	0.00315737	0.0272363	me1 zone
ICT1	0.225575	0.230311	1.29229	1.24886	2.11908	1.99491	-2.47874	-3.17379	-0.695055	2.47874	0.695055	3.17379	0.000135511	0.000210671	0.00515247	0.00463004	0.00242757	0.0160559	me1 zone
ICY1	0.0617076	0.0519231	1.16049	0.886538	4.31062	3.03131	-4.17111	-6.01374	-1.84263	4.17111	1.84263	6.01374	0.00305723	0.00221753	0.0290931	0.00939554	0.00537781	0.0457063	me1 zone
IDP2	0.108435	0.107773	1.1287	1.24061	2.25612	2.56967	-3.45398	-4.48027	-1.0263	3.45398	1.0263	4.48027	0.00039154	0.000440256	0.0125753	0.00528714	0.00275459	0.0255776	me1 zone
IDP3	0.226937	0.224075	1.56654	1.61151	2.64465	2.73164	-2.8169	-3.57537	-0.75847	2.8169	0.75847	3.57537	6.30934e-05	4.91913e-05	0.00166792	0.00444459	0.00200301	0.0106799	me1 zone
IES6	0.213988	0.209256	1.3819	1.35258	5.53287	4.55727	-2.6917	-4.57531	-1.88361	2.6917	1.88361	4.57531	6.89191e-05	0.000949197	0.00557893	0.00446859	0.00352804	0.0166164	me1 zone
IGD1	0.0575878	0.106383	0.856657	0.879198	1.82796	1.94003	-3.40413	-4.52228	-1.11815	3.40413	1.11815	4.52228	0.0159106	0.00926622	0.00175148	0.0253791	0.0139992	0.0108404	me1 zone
IKS1	0.760839	0.731376	1.05733	1.08224	1.3975	1.40485	-0.519864	-0.909185	-0.38932	0.519864	0.38932	0.909185	0.00401984	0.000997111	0.00194908	0.010564	0.00358652	0.0111025	me1 zone
ILV5	0.0989649	0.0947755	1.51747	1.00104	4.70154	3.24324	-3.70037	-5.35781	-1.65744	3.70037	1.65744	5.35781	0.00669151	0.00254659	0.0537819	0.014261	0.00579686	0.0741775	me1 zone
IMA1	0.132771	0.133548	1.04181	1.14151	2.10627	2.32922	-3.03529	-4.05786	-1.02257	3.03529	1.02257	4.05786	0.000473842	0.000321102	0.0090751	0.00530077	0.00260057	0.021191	me1 zone
IMA2	0.0181779	0.0122946	0.501295	0.456452	3.00697	3.15796	-4.97406	-7.66043	-2.68637	4.97406	2.68637	7.66043	0.00334875	0.00136475	0.000804616	0.00975447	0.00416966	0.00953087	me1 zone
IMA5	0.325338	0.306267	1.03932	0.915779	1.36395	1.32005	-1.63015	-2.08729	-0.457144	1.63015	0.457144	2.08729	0.00383875	0.000562902	0.0395659	0.0104304	0.00293956	0.0581257	me1 zone
IMD2	0.0452404	0.0404184	0.361806	0.327356	1.28781	1.33077	-3.00817	-4.93404	-1.92587	3.00817	1.92587	4.93404	0.00130318	0.000294141	0.00154954	0.00677661	0.0025357	0.0104778	me1 zone
IMG1	0.276737	0.226216	1.43766	1.49866	2.71832	2.50215	-2.54551	-3.37568	-0.830171	2.54551	0.830171	3.37568	0.00336604	0.00215425	0.00643956	0.00976687	0.00527103	0.017725	me1 zone
IMO32	0.333034	0.372418	1.70265	2.00596	2.00218	2.51248	-2.39426	-2.678	-0.283737	2.39426	0.283737	2.678	0.00356208	0.0046382	0.30091	0.0100599	0.00848001	0.335446	me1 zone
IMP2	0.390174	0.355098	1.39281	1.4196	1.90662	1.87291	-1.91597	-2.34237	-0.426401	1.91597	0.426401	2.34237	0.00130464	0.000869451	0.001944	0.00677661	0.00344269	0.0110941	me1 zone
IMT3	0.233333	0.712788	1.81754	1.49161	3.07982	2.97065	-1.80637	-2.67695	-0.870584	1.80637	0.870584	2.67695	0.132943	0.0697012	0.0262127	0.150922	0.0796466	0.042293	me1 zone
INA1	0.325405	0.27391	1.60822	1.41734	2.05325	1.80451	-2.33582	-2.68638	-0.350558	2.33582	0.350558	2.68638	0.00431543	0.00331981	0.114939	0.010965	0.00679804	0.142096	me1 zone
INA17	0.349349	0.337538	1.59471	1.72206	1.99353	2.52949	-2.27163	-2.71914	-0.44751	2.27163	0.44751	2.71914	0.000714208	0.00407831	0.135808	0.00569894	0.00778045	0.164642	me1 zone
INH1	0.188705	0.102821	1.66877	1.71717	5.67572	4.26815	-3.53785	-5.09211	-1.55425	3.53785	1.55425	5.09211	0.014488	0.00873513	0.0175351	0.0235928	0.0133773	0.0319274	me1 zone
INM2	0.4908	0.458328	1.3515	1.26302	1.60623	1.50789	-1.46188	-1.71415	-0.252274	1.46188	0.252274	1.71415	0.0022495	0.00153295	0.0634679	0.00835697	0.00441386	0.0849686	me1 zone
INO1	0.0886601	0.0993647	1.07685	1.03959	2.30522	2.45002	-3.49264	-4.66052	-1.16788	3.49264	1.16788	4.66052	0.000605851	0.000399637	0.00188496	0.00549193	0.0026956	0.0110372	me1 zone
IRC13	0.467544	0.340367	1.56491	1.52294	7.69912	5.36881	-1.93433	-4.01569	-2.08136	1.93433	2.08136	4.01569	0.0135786	0.00738249	0.015678	0.0225006	0.0117445	0.0295666	me1 zone
IRC18	0.0388484	0.026235	0.395269	0.384912	2.11304	2.43499	-3.58345	-6.12681	-2.54336	3.58345	2.54336	6.12681	0.00612166	0.0023877	0.00167494	0.0134401	0.00559413	0.0106891	me1 zone
IRC4	0.166536	0.177899	1.27868	1.1577	2.42	2.4409	-2.82244	-3.81892	-0.996484	2.82244	0.996484	3.81892	0.000929307	0.000157987	0.00515743	0.00602434	0.00236257	0.0160559	me1 zone
ISF1	0.323294	0.313582	1.22209	1.34191	1.73346	1.84498	-2.00932	-2.49025	-0.480933	2.00932	0.480933	2.49025	0.00124686	0.000404193	0.0271751	0.00665071	0.00269794	0.0433324	me1 zone
IST3	0.422167	0.402066	1.72262	1.63208	2.84595	2.93254	-2.02506	-2.80957	-0.784511	2.02506	0.784511	2.80957	0.000671203	0.000215987	0.00320539	0.00562059	0.00244204	0.0130543	me1 zone
ISU2	0.258699	0.259049	1.56647	1.86412	2.76736	2.94507	-2.72813	-3.46378	-0.735647	2.72813	0.735647	3.46378	0.00211779	0.000168098	0.0309098	0.00819441	0.00236257	0.0478673	me1 zone
IZH2	0.430523	0.364779	1.271	1.38383	1.68326	1.63958	-1.73905	-2.06284	-0.323795	1.73905	0.323795	2.06284	0.00589165	0.0034087	0.0368991	0.0131205	0.00691626	0.0551353	me1 zone
IZH4	0.135288	0.135309	1.17667	1.16856	2.28267	2.61368	-3.11551	-4.17749	-1.06198	3.11551	1.06198	4.17749	2.56632e-06	0.000547153	0.00842738	0.00307916	0.00291793	0.0204443	me1 zone
JEN1	0.141599	0.134964	1.04482	1.01909	2.15462	2.11778	-2.8997	-3.94937	-1.04967	2.8997	1.04967	3.94937	0.000180934	8.67328e-05	0.000433857	0.00468374	0.00205112	0.00922059	me1 zone
JHD2	0.700742	0.648826	1.07008	1.00598	1.32481	1.32521	-0.621351	-0.973503	-0.352152	0.621351	0.352152	0.973503	0.0128605	0.00323053	0.0155778	0.0216349	0.00667369	0.0294066	me1 zone
JID1	0.414882	0.415984	1.43262	1.45107	2.36584	2.26085	-1.79523	-2.4773	-0.682068	1.79523	0.682068	2.4773	2.75848e-05	0.000175307	0.0024811	0.00359419	0.00238983	0.0118688	me1 zone
JJJ3	0.435498	0.359883	1.73431	1.54232	2.05736	1.97434	-2.04249	-2.34167	-0.299178	2.04249	0.299178	2.34167	0.00617081	0.00357386	0.0783178	0.0135073	0.00714559	0.101562	me1 zone
JLP1	0.0920538	0.0847543	1.33284	1.29713	2.88698	3.04323	-3.89479	-5.06783	-1.17304	3.89479	1.17304	5.06783	0.000259181	0.000194461	0.00132764	0.00489	0.00242757	0.0104487	me1 zone
JLP2	0.238651	0.193566	1.74774	1.64238	3.85749	3.18402	-2.9715	-4.02606	-1.05455	2.9715	1.05455	4.02606	0.00278608	0.00257755	0.0187116	0.00909708	0.00584454	0.0333097	me1 zone
KAR4	0.510177	0.507897	1.50813	1.51621	2.0664	2.08817	-1.57078	-2.02885	-0.458075	1.57078	0.458075	2.02885	1.02477e-05	1.64237e-05	0.000342983	0.00307916	0.00175589	0.00893548	me1 zone
KEI1	0.301389	0.247042	1.44114	1.39569	2.0782	2.02335	-2.3709	-2.90279	-0.531889	2.3709	0.531889	2.90279	0.0037124	0.00246469	0.00318857	0.0102725	0.00568927	0.0130215	me1 zone
KNH1	0.104137	0.0734665	1.04224	1.08663	3.99422	3.95542	-3.58335	-5.48415	-1.9008	3.58335	1.9008	5.48415	0.00490705	0.00208428	0.000264125	0.0117272	0.00516132	0.00843432	me1 zone
KSH1	0.207665	0.119697	2.07776	1.69302	6.37322	4.98548	-3.52591	-5.11677	-1.59086	3.52591	1.59086	5.11677	0.0137958	0.00703614	0.0204627	0.0227288	0.0113614	0.0355578	me1 zone
KTR2	0.358115	0.312722	1.54979	1.53886	2.45956	2.32604	-2.20294	-2.83466	-0.631721	2.20294	0.631721	2.83466	0.00196348	0.00138583	0.00410918	0.00795072	0.00421276	0.0144785	me1 zone
LCL2	0.353829	0.35007	1.57061	1.72243	2.32617	2.72033	-2.22598	-2.84184	-0.615858	2.22598	0.615858	2.84184	0.000906112	0.00158713	0.0428074	0.00602434	0.00449557	0.0619538	me1 zone
LDB18	0.20023	0.153348	1.468	1.40959	4.04725	3.31334	-3.02476	-4.37972	-1.35496	3.02476	1.35496	4.37972	0.00408175	0.00299509	0.0117251	0.0106199	0.0063643	0.0245464	me1 zone
LDS1	0.0994549	0.114694	0.28331	0.291717	1.84633	2.09202	-1.42501	-4.2009	-2.77589	1.42501	2.77589	4.2009	0.00535698	0.00105735	0.00111199	0.0123557	0.00369731	0.00992278	me1 zone
LDS2	0.0778018	0.0761113	0.785242	0.742298	2.1823	2.10128	-3.31102	-4.79863	-1.48761	3.31102	1.48761	4.79863	0.000173043	4.32477e-05	0.00107808	0.00468374	0.00194016	0.00992278	me1 zone
LEE1	0.0544894	0.0439742	0.955546	1.01767	2.50308	2.44043	-4.32482	-5.6498	-1.32498	4.32482	1.32498	5.6498	0.00138152	0.000756782	0.00136248	0.00695417	0.00325355	0.0104487	me1 zone
LIN1	0.216263	0.216584	1.52385	1.57298	2.78166	2.87151	-2.83887	-3.70713	-0.868267	2.83887	0.868267	3.70713	6.51606e-05	3.83569e-05	0.0013898	0.00446859	0.00194016	0.0104778	me1 zone
LOH1	0.0369258	0.0545439	0.681618	0.869474	3.08377	3.6723	-4.08385	-6.20675	-2.1229	4.08385	2.1229	6.20675	0.00647963	0.00244132	0.0101566	0.01397	0.00564949	0.0225612	me1 zone
LOT5	0.350872	0.340642	1.63458	1.53665	2.17415	2.16952	-2.19722	-2.65108	-0.453869	2.19722	0.453869	2.65108	0.000505587	6.51306e-05	0.00948664	0.00540358	0.0020085	0.0217963	me1 zone
LOT6	0.342444	0.318558	0.999501	1.133	1.31354	1.48699	-1.68982	-2.08298	-0.393156	1.68982	0.393156	2.08298	0.00380344	0.00246714	0.090657	0.0103929	0.00569264	0.115276	me1 zone
LSC2	0.530259	0.549925	1.26966	1.29359	1.58188	1.6523	-1.24669	-1.58212	-0.335426	1.24669	0.335426	1.58212	0.000560069	0.000669398	0.0102423	0.00545316	0.00311271	0.0226271	me1 zone
LSM3	0.301053	0.34265	1.49524	1.63426	2.15527	2.23119	-2.28146	-2.76859	-0.487124	2.28146	0.487124	2.76859	0.00245221	0.00121381	0.0192893	0.00861871	0.00395549	0.0340496	me1 zone
LSM5	0.100377	0.105801	1.1496	1.60025	4.01757	4.70318	-3.7374	-5.40249	-1.6651	3.7374	1.6651	5.40249	0.00419492	0.000492327	0.0238557	0.0107923	0.00286514	0.0396303	me1 zone
LSM6	0.470468	0.3566	1.92911	1.95085	2.793	2.36106	-2.22996	-2.63963	-0.409669	2.22996	0.409669	2.63963	0.00785641	0.00770124	0.0795156	0.0156529	0.0121424	0.102907	me1 zone
LSM7	0.24596	0.12121	1.9162	1.60194	3.37081	2.78298	-3.26029	-4.06696	-0.806665	3.26029	0.806665	4.06696	0.0239231	0.0158626	0.0509595	0.034658	0.0216137	0.0710517	me1 zone
LSO1	0.13662	0.161359	0.50302	0.478734	1.54699	2.35644	-1.72015	-3.71146	-1.99131	1.72015	1.99131	3.71146	0.00523224	0.00775792	0.0234674	0.0121705	0.0122147	0.0391463	me1 zone
LSR1	0.102915	0.110438	1.28388	1.18655	5.02307	4.73888	-3.53345	-5.51585	-1.98241	3.53345	1.98241	5.51585	0.000466231	0.000143092	0.00126908	0.00529326	0.00231649	0.0103654	me1 zone
LYS20	0.201571	0.20296	1.8251	1.71334	2.84341	2.61148	-3.12879	-3.75323	-0.624437	3.12879	0.624437	3.75323	0.000214801	0.000269244	0.0146885	0.00468374	0.00252168	0.0282168	me1 zone
LYS5	0.450543	0.424858	1.42655	1.31421	1.79055	1.66892	-1.64656	-1.98254	-0.335974	1.64656	0.335974	1.98254	0.0019484	0.00110968	0.0497497	0.00793282	0.00380446	0.0696689	me1 zone
MAE1	0.368628	0.352788	1.32854	1.40629	1.85985	1.84501	-1.92255	-2.36052	-0.437968	1.92255	0.437968	2.36052	0.000726233	0.000186025	0.00880608	0.00570051	0.00240597	0.0208086	me1 zone
MAL12	0.199701	0.153586	0.945882	0.958164	1.77834	1.6715	-2.43015	-3.28762	-0.857464	2.43015	0.857464	3.28762	0.00597324	0.00346074	0.00282683	0.0132406	0.00698465	0.0123353	me1 zone
MAL32	0.186237	0.222559	0.865468	0.932634	1.58786	1.54184	-2.13702	-2.93657	-0.799552	2.13702	0.799552	2.93657	0.00420824	0.00195459	0.00519903	0.0108121	0.00498177	0.0160767	me1 zone
MAL33	0.14928	0.145465	0.836062	0.880281	1.31719	1.46151	-2.5418	-3.23687	-0.695069	2.5418	0.695069	3.23687	0.000267893	0.000570286	0.0142539	0.00490123	0.00295547	0.0276425	me1 zone
MAM1	0.205756	0.129799	0.646198	0.529162	2.64901	2.30192	-1.80848	-3.88308	-2.0746	1.80848	2.0746	3.88308	0.0366691	0.0077737	0.00710959	0.0489438	0.0122328	0.0185969	me1 zone
MBB1	0.126578	0.182964	0.967008	1.14712	1.80893	1.93018	-2.77185	-3.59449	-0.822636	2.77185	0.822636	3.59449	0.0108376	0.00551691	0.0244615	0.0192155	0.00952047	0.040325	me1 zone
MCH2	0.105597	0.0871113	0.842235	0.79732	2.25443	2.2957	-3.08881	-4.56142	-1.4726	3.08881	1.4726	4.56142	0.00216795	0.000930425	0.000798099	0.00826637	0.00351721	0.00953087	me1 zone
MCH4	0.34034	0.355368	1.35855	1.33891	1.63921	1.69416	-1.95505	-2.26042	-0.305379	1.95505	0.305379	2.26042	0.000282869	0.000300701	0.00717995	0.00503107	0.00255774	0.0186893	me1 zone
MCP1	0.352829	0.283454	1.11618	1.01573	1.70066	1.68793	-1.74441	-2.41294	-0.668534	1.74441	0.668534	2.41294	0.00950187	0.00423118	0.0102113	0.0175972	0.00795335	0.0226087	me1 zone
MCR1	0.293268	0.346748	1.26419	1.56214	2.18015	2.45362	-2.14275	-2.85601	-0.713255	2.14275	0.713255	2.85601	0.0081773	0.00266546	0.0543846	0.0160805	0.0059679	0.0748113	me1 zone
MDG1	0.385672	0.372207	1.29113	1.21262	2.33788	2.01839	-1.72405	-2.52306	-0.799005	1.72405	0.799005	2.52306	0.00090944	0.00186839	0.0203366	0.00602434	0.00488155	0.0353921	me1 zone
MDH2	0.344729	0.403237	1.3314	1.44166	1.69782	1.83839	-1.89043	-2.24116	-0.35073	1.89043	0.35073	2.24116	0.00445444	0.00317687	0.0495926	0.0111468	0.00661607	0.0695167	me1 zone
MDJ2	0.295571	0.266062	1.96529	1.86602	4.00057	3.51006	-2.77014	-3.74123	-0.971097	2.77014	0.971097	3.74123	0.000930003	0.00104629	0.010804	0.00602434	0.00367869	0.0234692	me1 zone
MDM12	0.322617	0.359563	1.53204	1.62808	2.17269	2.13496	-2.21175	-2.65868	-0.446922	2.21175	0.446922	2.65868	0.0016375	0.00088538	0.0102432	0.00743144	0.00345092	0.0226271	me1 zone
MDM35	0.286113	0.223715	2.07771	1.44971	4.31884	3.24698	-2.79052	-3.89141	-1.10089	2.79052	1.10089	3.89141	0.0125717	0.00484971	0.0787624	0.0213237	0.00868988	0.102024	me1 zone
MED11	0.108162	0.126881	1.47034	1.87339	3.02398	3.87681	-3.83047	-4.87577	-1.0453	3.83047	1.0453	4.87577	0.00298079	0.00190826	0.0528891	0.009313	0.00491819	0.0731567	me1 zone
MEI4	0.0800703	0.0833535	0.987107	0.911676	3.20383	3.27773	-3.53838	-5.30965	-1.77127	3.53838	1.77127	5.30965	0.000329741	3.93985e-05	0.00113104	0.00521847	0.00194016	0.00992278	me1 zone
MEI5	0.151945	0.131767	0.961343	0.711012	2.38342	2.29333	-2.55938	-4.04301	-1.48363	2.55938	1.48363	4.04301	0.00881088	0.000691626	0.0207309	0.0168035	0.00315737	0.035893	me1 zone
MEP2	0.212834	0.227565	1.23686	1.29566	2.06535	2.25776	-2.52369	-3.29519	-0.771494	2.52369	0.771494	3.29519	0.000541545	0.000594572	0.00873069	0.00543446	0.00301215	0.020718	me1 zone
MER1	0.301829	0.282566	1.47415	1.58088	1.89631	1.82018	-2.38617	-2.66892	-0.282749	2.38617	0.282749	2.66892	0.000842968	0.000439878	0.0400156	0.00599884	0.00275459	0.0586963	me1 zone
MET13	0.473412	0.483038	1.34273	1.40544	1.66858	1.62704	-1.52271	-1.78479	-0.262073	1.52271	0.262073	1.78479	0.00055828	0.000169943	0.0199453	0.0054501	0.00236257	0.0349118	me1 zone
MET14	0.33412	0.275822	1.57299	1.55121	2.17832	2.13736	-2.35674	-2.82284	-0.466101	2.35674	0.466101	2.82284	0.00342556	0.0024044	0.00132632	0.00986821	0.00561771	0.0104487	me1 zone
MET16	0.155977	0.145047	1.44315	1.44568	3.00369	3.05681	-3.26253	-4.33149	-1.06895	3.26253	1.06895	4.33149	0.000257923	0.000154809	0.000141321	0.00489	0.00236257	0.00821137	me1 zone
MET17	0.373239	0.303178	1.21831	0.144254	5.8169	1.56479	-1.01034	-3.44797	-2.43763	1.01034	2.43763	3.44797	0.856291	0.0808294	0.255815	0.862591	0.0913461	0.289954	me1 zone
MET3	0.285982	0.298182	1.37887	1.45104	1.81638	2.00916	-2.27631	-2.71122	-0.434911	2.27631	0.434911	2.71122	0.000436371	0.000843707	0.0336003	0.00529326	0.00340508	0.0511231	me1 zone
MET31	0.475004	0.472652	1.81295	1.70189	2.44742	2.06434	-1.89102	-2.25125	-0.360231	1.89102	0.360231	2.25125	0.000585002	0.00297798	0.113048	0.0054816	0.00634199	0.140242	me1 zone
MET32	0.428362	0.354215	1.32391	1.25273	1.58818	1.62462	-1.71919	-2.03753	-0.318339	1.71919	0.318339	2.03753	0.00678041	0.00453256	0.0177835	0.0143706	0.00835863	0.0321658	me1 zone
MET6	0.310719	0.33301	1.15968	1.13629	1.55016	1.57059	-1.83458	-2.27737	-0.442786	1.83458	0.442786	2.27737	0.000804663	0.000498083	0.00155271	0.00591664	0.00286684	0.0104778	me1 zone
MF(ALPHA)1	0.0308114	0.0339064	0.374017	0.284216	2.18211	1.8129	-3.34636	-5.9479	-2.60153	3.34636	2.60153	5.9479	0.00393348	0.000640491	0.00828589	0.0104812	0.00306902	0.0202654	me1 zone
MFA1	0.0793279	0.0836392	0.795619	1.03091	4.4362	3.76202	-3.48645	-5.65266	-2.16621	3.48645	2.16621	5.65266	0.0029995	0.000488507	0.0102278	0.0093374	0.00286514	0.0226271	me1 zone
MFA2	0.0467836	0.0431667	0.908772	0.476756	4.4383	2.349	-3.94516	-6.23757	-2.2924	3.94516	2.2924	6.23757	0.0143487	0.00558075	0.0724443	0.0234189	0.00958836	0.0949953	me1 zone
MGA1	0.133928	0.118133	1.08291	1.02627	2.01479	2.04224	-3.06484	-4.00858	-0.94374	3.06484	0.94374	4.00858	0.00102911	0.000514774	0.00178664	0.00619027	0.00289267	0.0108814	me1 zone
MGS1	0.453619	0.459053	1.22799	1.24924	1.49159	1.56875	-1.44056	-1.74552	-0.304965	1.44056	0.304965	1.74552	0.000109338	0.000458592	0.0155517	0.00463004	0.00280442	0.0293765	me1 zone
MGT1	0.301361	0.275624	1.32212	1.41354	2.05774	2.14119	-2.24528	-2.86342	-0.618138	2.24528	0.618138	2.86342	0.00128077	0.000605015	0.00812581	0.00673164	0.00302873	0.0199929	me1 zone
MHF1	0.156559	0.149111	0.856277	0.772021	3.07222	2.67483	-2.41332	-4.23278	-1.81946	2.41332	1.81946	4.23278	0.00117029	0.000626552	0.00467714	0.00655228	0.00305535	0.0154738	me1 zone
MHF2	0.61741	0.749145	1.48986	1.61844	1.94804	1.89617	-1.18558	-1.49214	-0.306558	1.18558	0.306558	1.49214	0.0158474	0.00871782	0.0392403	0.0253118	0.0133566	0.0577506	me1 zone
MIC10	0.28843	0.235832	1.60437	1.47347	2.26108	2.21968	-2.55356	-3.09538	-0.541823	2.55356	0.541823	3.09538	0.00377341	0.00220225	0.013121	0.010352	0.00535884	0.0261541	me1 zone
MIG3	0.128959	0.154012	1.30761	1.34205	2.33644	2.56036	-3.22709	-4.11312	-0.886028	3.22709	0.886028	4.11312	0.00159927	0.00122235	0.00596492	0.00739213	0.00395785	0.0171186	me1 zone
MIM1	0.381338	0.273109	1.71085	1.49932	2.44952	1.87407	-2.2943	-2.72388	-0.429583	2.2943	0.429583	2.72388	0.0123207	0.0125373	0.190551	0.0210657	0.0178131	0.2222	me1 zone
MIM2	0.231882	0.154632	0.789173	1.09934	2.28656	2.19737	-2.28865	-3.53617	-1.24752	2.28865	1.24752	3.53617	0.0259492	0.00671692	0.0342842	0.0369143	0.0109594	0.051932	me1 zone
MIP6	0.115844	0.133647	0.892324	0.845261	2.37901	2.46253	-2.80002	-4.27841	-1.47838	2.80002	1.47838	4.27841	0.00154411	0.000613216	0.000980534	0.00725918	0.00304227	0.00987403	me1 zone
MIX14	0.258595	0.215504	1.4433	1.17263	2.21884	1.95789	-2.46406	-3.13911	-0.675051	2.46406	0.675051	3.13911	0.00648993	0.00256609	0.0602391	0.0139869	0.00582972	0.0814233	me1 zone
MLS1	0.160893	0.140209	1.31267	1.24155	2.33877	2.33532	-3.08456	-3.95636	-0.871799	3.08456	0.871799	3.95636	0.00120083	0.000627841	0.00211635	0.00661225	0.00305535	0.0114049	me1 zone
MMF1	0.331161	0.242048	2.14397	1.75413	3.28705	2.70897	-2.76564	-3.38687	-0.621234	2.76564	0.621234	3.38687	0.00922506	0.00605942	0.0905869	0.0173007	0.0101609	0.115212	me1 zone
MMO1	0.549831	0.409446	1.8726	1.66994	3.03534	2.58242	-1.88476	-2.54997	-0.665213	1.88476	0.665213	2.54997	0.0141425	0.00884878	0.0434543	0.0231415	0.0135177	0.0627006	me1 zone
MMS2	0.250668	0.198574	1.37261	1.10065	3.93245	3.39771	-2.46085	-4.02828	-1.56743	2.46085	1.56743	4.02828	0.0087304	0.00240952	0.0144398	0.0167166	0.0056183	0.0278996	me1 zone
MND1	0.0439374	0.039574	0.691614	0.509519	2.69514	2.4816	-3.84628	-5.95393	-2.10765	3.84628	2.10765	5.95393	0.00367678	0.000260426	0.0113669	0.0102034	0.00249159	0.0241001	me1 zone
MOG1	0.153135	0.171982	1.41791	1.38667	2.49309	2.59126	-3.10875	-3.96703	-0.858279	3.10875	0.858279	3.96703	0.000750172	0.000493906	0.00140168	0.0057667	0.00286514	0.0104778	me1 zone
MPC1	0.53214	0.400694	1.60099	1.50416	2.12433	1.63432	-1.73497	-2.01052	-0.27555	1.73497	0.27555	2.01052	0.014056	0.0186388	0.307594	0.0230524	0.0247742	0.342366	me1 zone
MPC3	0.127002	0.123397	1.23513	1.31773	2.79486	2.82069	-3.34981	-4.48712	-1.13731	3.34981	1.13731	4.48712	0.000232751	2.36122e-05	0.00171302	0.00472904	0.00186575	0.0107743	me1 zone
MPC54	0.0379637	0.0413865	0.790559	0.809581	2.7948	3.06085	-4.33382	-6.20545	-1.87163	4.33382	1.87163	6.20545	0.000221904	0.000212369	0.00131161	0.00469077	0.00243251	0.0104487	me1 zone
MPH3	0.294556	0.338455	0.829381	1.31308	1.49883	1.79728	-1.75896	-2.38046	-0.621497	1.75896	0.621497	2.38046	0.0380185	0.00477558	0.208223	0.0504748	0.00862154	0.240563	me1 zone
MPM1	0.394455	0.405489	1.22676	1.3385	1.68347	1.74571	-1.68113	-2.09989	-0.418759	1.68113	0.418759	2.09989	0.0015378	0.000245303	0.0253204	0.00725918	0.00247999	0.0413267	me1 zone
MPO1	0.225734	0.232837	1.28181	1.79431	2.96495	3.61267	-2.7459	-3.84235	-1.09645	2.7459	1.09645	3.84235	0.00789562	0.00141183	0.0586922	0.0157147	0.00424805	0.0795756	me1 zone
MRH1	0.239836	0.253635	1.636	1.77475	2.54511	2.7325	-2.78905	-3.41885	-0.629795	2.78905	0.629795	3.41885	0.000652287	0.000363873	0.0149587	0.00556645	0.00266336	0.0285756	me1 zone
MRK1	0.413498	0.438468	1.18743	1.22907	1.52821	1.53122	-1.50405	-1.84439	-0.340341	1.50405	0.340341	1.84439	0.00106185	0.000525716	0.00530569	0.00624937	0.00290236	0.0162362	me1 zone
MRL1	0.504002	0.427782	1.55058	1.5685	1.94323	1.99092	-1.74305	-2.07799	-0.334932	1.74305	0.334932	2.07799	0.00457002	0.00327934	0.00332385	0.0112876	0.00673918	0.0132172	me1 zone
MRP2	0.397566	0.389025	1.50857	1.51035	2.0641	2.0973	-1.94035	-2.40338	-0.463032	1.94035	0.463032	2.40338	6.53635e-05	6.54149e-05	0.000620887	0.00446859	0.0020085	0.00940768	me1 zone
MRP4	0.440545	0.637879	0.977783	1.51746	1.83719	2.88414	-1.21025	-2.13027	-0.920016	1.21025	0.920016	2.13027	0.101431	0.0372735	0.180629	0.118543	0.0452539	0.211617	me1 zone
MRP8	0.315958	0.248101	1.44334	1.42654	2.26772	2.04547	-2.34707	-2.93484	-0.587763	2.34707	0.587763	2.93484	0.00544042	0.00412397	0.0159461	0.012498	0.00783637	0.0299076	me1 zone
MRPL37	0.153085	0.211601	1.49934	1.98968	3.21988	3.74943	-3.25809	-4.25629	-0.998194	3.25809	0.998194	4.25629	0.0089157	0.00363065	0.0489808	0.0169424	0.00720615	0.0688437	me1 zone
MRPL39	0.378311	0.253207	1.69279	1.79138	3.65795	3.19332	-2.46392	-3.43948	-0.975559	2.46392	0.975559	3.43948	0.0134957	0.00769655	0.0116992	0.0223954	0.0121413	0.0245065	me1 zone
MRX11	0.280413	0.265153	1.89749	1.68258	3.31335	2.88291	-2.71416	-3.50557	-0.791409	2.71416	0.791409	3.50557	0.00124127	0.000952763	0.0270191	0.00665071	0.00353216	0.0431534	me1 zone
MRX14	0.419681	0.358114	1.55003	1.40949	2.22595	1.79172	-1.9279	-2.3689	-0.440996	1.9279	0.440996	2.3689	0.00473954	0.0066557	0.12626	0.0114884	0.0108877	0.154172	me1 zone
MRX7	0.19517	0.164459	1.34266	1.48545	3.15992	3.58422	-2.97526	-4.22905	-1.2538	2.97526	1.2538	4.22905	0.00231005	0.00131056	0.00853919	0.00845514	0.00409117	0.0205291	me1 zone
MSH4	0.138555	0.140801	0.885592	0.867078	2.41857	2.38692	-2.64938	-4.1045	-1.45513	2.64938	1.45513	4.1045	5.22573e-05	1.33474e-05	0.000152281	0.00435477	0.00168373	0.00821137	me1 zone
MSN4	0.560173	0.573506	1.07131	1.00486	1.43212	1.44505	-0.872908	-1.34364	-0.470728	0.872908	0.470728	1.34364	0.00316781	0.000182685	0.00964793	0.00953661	0.00239664	0.0219445	me1 zone
MSS1	0.520319	0.451713	1.34738	1.21907	1.80344	1.58057	-1.4007	-1.79966	-0.398958	1.4007	0.398958	1.79966	0.00784504	0.0059509	0.0796022	0.0156444	0.0100345	0.102996	me1 zone
MTC3	0.369533	0.358169	1.55988	1.65704	3.15436	2.53504	-2.14426	-2.96686	-0.822597	2.14426	0.822597	2.96686	0.000523463	0.00288579	0.038035	0.00543446	0.00625267	0.0564922	me1 zone
MTH1	0.461049	0.365097	1.27441	1.07331	2.10999	1.79174	-1.50679	-2.23964	-0.732852	1.50679	0.732852	2.23964	0.0185919	0.00828005	0.0503269	0.0284696	0.0128364	0.0703744	me1 zone
MTO1	0.227336	0.25092	1.24442	1.25545	2.20145	2.06951	-2.386	-3.1587	-0.772706	2.386	0.772706	3.1587	0.000895064	0.000706082	0.00338549	0.00602434	0.00316818	0.0133059	me1 zone
MTQ1	0.394801	0.373385	1.52988	1.4622	2.10089	1.90324	-1.96163	-2.38196	-0.420337	1.96163	0.420337	2.38196	0.000696616	0.00117967	0.0332741	0.0056912	0.00390855	0.0506958	me1 zone
MUM3	0.145367	0.142985	1.14148	1.172	3.17197	3.14956	-3.00416	-4.45437	-1.45021	3.00416	1.45021	4.45437	5.58847e-05	8.47999e-06	0.000184626	0.00440187	0.00158429	0.00824169	me1 zone
MUP1	0.412552	0.38719	1.40158	1.429	1.92183	2.01131	-1.82349	-2.29807	-0.474587	1.82349	0.474587	2.29807	0.000687493	0.000599937	0.00561098	0.00568582	0.00302056	0.0166307	me1 zone
MVB12	0.35373	0.383319	1.41273	1.39138	2.28262	2.00297	-1.92771	-2.53966	-0.611948	1.92771	0.611948	2.53966	0.000933762	0.00189615	0.0234463	0.00602434	0.00490678	0.0391225	me1 zone
MXR1	0.180441	0.188241	1.43116	1.54005	2.2702	2.46459	-3.0106	-3.68285	-0.67225	3.0106	0.67225	3.68285	0.000411466	0.00032765	0.013688	0.00528714	0.00260219	0.0269818	me1 zone
MXR2	0.284908	0.294092	1.27602	1.38451	2.00374	1.85934	-2.20008	-2.73812	-0.538034	2.20008	0.538034	2.73812	0.000823826	0.000458081	0.0213084	0.00595412	0.00280442	0.0365804	me1 zone
MZM1	0.332517	0.332143	1.23086	1.41055	2.11244	2.21173	-1.99062	-2.70173	-0.711118	1.99062	0.711118	2.70173	0.00243787	0.000150487	0.0204565	0.00861004	0.00235776	0.0355578	me1 zone
NAG1	0.378178	0.435568	1.73557	2.16444	2.09888	2.62737	-2.26083	-2.53804	-0.277213	2.26083	0.277213	2.53804	0.00695533	0.00566271	0.347159	0.0145805	0.00968776	0.38248	me1 zone
NAS2	0.425593	0.469399	1.20156	1.30744	1.45659	1.70284	-1.48717	-1.81972	-0.332548	1.48717	0.332548	1.81972	0.00391066	0.00531486	0.123726	0.0104812	0.00927272	0.151431	me1 zone
NAS6	0.369228	0.485746	1.44006	1.39948	1.92715	1.91917	-1.7317	-2.16952	-0.437823	1.7317	0.437823	2.16952	0.0127453	0.00811551	0.00225535	0.0215191	0.0126461	0.0115778	me1 zone
NAT4	0.169183	0.120733	1.44438	1.38288	4.88669	4.21865	-3.2857	-4.97301	-1.68731	3.2857	1.68731	4.97301	0.00546519	0.00281894	0.0042859	0.0125287	0.00617954	0.0147755	me1 zone
NBL1	0.57199	0.645663	1.46818	1.53246	2.65008	2.38204	-1.30117	-2.04706	-0.745896	1.30117	0.745896	2.04706	0.00501974	0.00321714	0.0121824	0.0118911	0.00665656	0.0250888	me1 zone
NCA3	0.278803	0.26433	1.10971	1.11198	1.86228	1.93818	-2.03228	-2.8068	-0.774515	2.03228	0.774515	2.8068	0.000358157	0.0002929	0.00138585	0.00523705	0.00253533	0.0104778	me1 zone
NCB2	0.569548	0.599614	1.71643	1.72258	2.29059	2.40552	-1.55652	-2.00599	-0.449476	1.55652	0.449476	2.00599	0.000570278	0.000651462	0.00616072	0.00547988	0.00308754	0.0173927	me1 zone
NCE101	0.200806	0.254771	1.33667	1.45167	2.81839	3.03092	-2.61364	-3.6825	-1.06886	2.61364	1.06886	3.6825	0.00476728	0.00235656	0.00546219	0.01151	0.00557478	0.0164266	me1 zone
NCE102	0.237339	0.213201	1.78185	1.65851	2.62218	2.25499	-2.93283	-3.43631	-0.503484	2.93283	0.503484	3.43631	0.00100488	0.00150816	0.0534028	0.00616481	0.00438418	0.0737784	me1 zone
NCE103	0.120996	0.102642	1.69819	1.32823	4.30878	3.47275	-3.75837	-5.12081	-1.36245	3.75837	1.36245	5.12081	0.0032158	0.00145915	0.0285846	0.00957241	0.00430951	0.0450676	me1 zone
NCW2	0.13876	0.0930489	1.35604	1.11274	3.1454	2.57832	-3.41279	-4.62595	-1.21315	3.41279	1.21315	4.62595	0.00865639	0.00476518	0.0266929	0.0166358	0.00861083	0.042813	me1 zone
NDE2	0.455193	0.462254	0.989636	1.06871	1.45061	1.50322	-1.16579	-1.68689	-0.521101	1.16579	0.521101	1.68689	0.00234897	0.000275299	0.0134348	0.00851808	0.00252168	0.0266012	me1 zone
NDJ1	0.446154	0.440148	0.952994	0.924942	1.40097	1.45307	-1.08328	-1.68714	-0.60386	1.08328	0.60386	1.68714	0.000477013	0.000277237	0.00316189	0.00530128	0.00252168	0.0130044	me1 zone
NDT80	0.539721	0.558558	1.23396	1.36896	1.53119	1.63169	-1.24489	-1.52599	-0.281107	1.24489	0.281107	1.52599	0.00400127	0.0011648	0.0846479	0.0105345	0.00388944	0.108547	me1 zone
NEJ1	0.592527	0.483221	1.95855	1.53782	2.31727	1.89277	-1.70052	-1.96849	-0.267977	1.70052	0.267977	1.96849	0.0175953	0.0108998	0.355524	0.0274037	0.015895	0.390872	me1 zone
NGL3	0.235936	0.242988	1.06356	1.20127	1.56972	1.88666	-2.24154	-2.85139	-0.609856	2.24154	0.609856	2.85139	0.00162481	0.00222208	0.0624535	0.00741946	0.00538205	0.0838448	me1 zone
NHP6A	0.263267	0.414196	2.23018	2.48888	3.75679	3.03	-2.80029	-3.32451	-0.524229	2.80029	0.524229	3.32451	0.0137866	0.0114453	0.0968349	0.0227207	0.0165229	0.122266	me1 zone
NHP6B	0.179856	0.22415	1.53509	1.98274	2.1036	2.19574	-3.12224	-3.41167	-0.289432	3.12224	0.289432	3.41167	0.00603912	0.00223054	0.249173	0.0133297	0.00538486	0.283263	me1 zone
NIS1	0.256578	0.243834	1.4744	1.66848	2.06805	2.1533	-2.6509	-3.07651	-0.425613	2.6509	0.425613	3.07651	0.00132412	0.000232284	0.0448477	0.00679824	0.0024577	0.0641318	me1 zone
NKP1	0.291232	0.309167	1.66859	1.89232	2.95136	2.85726	-2.56825	-3.2742	-0.70595	2.56825	0.70595	3.2742	0.00152977	0.000224164	0.0170471	0.00725918	0.00244462	0.0313066	me1 zone
NME1	0.377758	0.278163	1.9283	1.68478	4.03451	3.50192	-2.46163	-3.52229	-1.06065	2.46163	1.06065	3.52229	0.00936996	0.00470015	0.0172543	0.0174756	0.00854438	0.0315594	me1 zone
NNR1	0.285726	0.328475	1.2048	1.37479	1.75414	1.89028	-2.07036	-2.5689	-0.498546	2.07036	0.498546	2.5689	0.00444321	0.00196372	0.0445862	0.0111419	0.00499178	0.0638374	me1 zone
NNR2	0.0760052	0.0815325	1.3654	1.38387	3.52683	3.50708	-4.12528	-5.48056	-1.35528	4.12528	1.35528	5.48056	0.0001561	8.58791e-05	6.00757e-05	0.00468374	0.00205112	0.00803267	me1 zone
NQM1	0.0653081	0.0669277	0.856863	0.82963	2.54398	2.58294	-3.67284	-5.27691	-1.60407	3.67284	1.60407	5.27691	6.33837e-05	1.55293e-05	0.000257505	0.00444459	0.00175589	0.0084128	me1 zone
NRG1	0.26087	0.235388	1.39912	1.60124	2.32156	2.60187	-2.59597	-3.3105	-0.71453	2.59597	0.71453	3.3105	0.00221656	0.00111697	0.0302832	0.00830263	0.00381283	0.0471765	me1 zone
NRG2	0.136805	0.129675	1.6203	1.50465	3.63141	3.47074	-3.55173	-4.73616	-1.18442	3.55173	1.18442	4.73616	0.000344297	0.000113941	0.00277908	0.00521847	0.00213116	0.0122815	me1 zone
NRK1	0.381328	0.365924	1.42142	1.32255	2.03167	1.95619	-1.87659	-2.41595	-0.539352	1.87659	0.539352	2.41595	0.00101836	0.000279247	0.0116259	0.00617611	0.00252168	0.0244421	me1 zone
NRT1	0.461978	0.515336	1.16987	1.28177	1.51426	1.65734	-1.32685	-1.69832	-0.371464	1.32685	0.371464	1.69832	0.00593793	0.00360352	0.0569344	0.0131929	0.00718114	0.0775214	me1 zone
NSL1	0.205207	0.221062	1.52771	1.49512	2.68855	2.56115	-2.82606	-3.6224	-0.796332	2.82606	0.796332	3.6224	0.000390674	0.000312855	0.00230928	0.00528714	0.00260057	0.0116208	me1 zone
NTG1	0.395347	0.389038	1.36224	1.56073	1.97419	2.19809	-1.8978	-2.4112	-0.513403	1.8978	0.513403	2.4112	0.00270888	0.00105622	0.0542621	0.00899806	0.00369731	0.0746607	me1 zone
NUT2	0.612329	0.493434	1.86483	1.72694	2.63634	2.15195	-1.69965	-2.11447	-0.414818	1.69965	0.414818	2.11447	0.00924672	0.0100576	0.120877	0.0173201	0.0149511	0.148418	me1 zone
OAR1	0.254601	0.239578	1.79464	1.6469	3.61779	3.03137	-2.79995	-3.75007	-0.950117	2.79995	0.950117	3.75007	0.000734875	0.00129497	0.0217538	0.00570051	0.00407009	0.037117	me1 zone
ODC1	0.190047	0.1961	1.21928	1.25187	1.96912	2.14972	-2.67796	-3.41502	-0.737055	2.67796	0.737055	3.41502	0.000121811	0.000387451	0.00797295	0.00463004	0.00267448	0.0198547	me1 zone
ODC2	0.293755	0.29272	1.337	1.49784	2.29626	2.52486	-2.27312	-3.03923	-0.766104	2.27312	0.766104	3.03923	0.00130087	0.000508223	0.0188435	0.00677661	0.0028791	0.033421	me1 zone
OLE1	0.221108	0.212754	1.49473	1.46671	2.44611	2.42546	-2.77099	-3.48908	-0.718087	2.77099	0.718087	3.48908	0.000124769	6.64667e-05	0.000433735	0.00463004	0.0020085	0.00922059	me1 zone
OM14	0.118896	0.234262	1.15498	1.40572	2.50679	3.25285	-2.85815	-4.02759	-1.16944	2.85815	1.16944	4.02759	0.0288638	0.0159727	0.038531	0.0402149	0.021738	0.0570603	me1 zone
OM45	0.288779	0.281203	1.24912	1.13594	2.4514	2.15751	-2.06504	-3.01543	-0.950397	2.06504	0.950397	3.01543	0.00118642	0.000974118	0.014318	0.00658486	0.0035548	0.02772	me1 zone
OPI3	0.146473	0.149025	1.33439	1.41311	2.49839	2.68171	-3.2169	-4.13176	-0.914857	3.2169	0.914857	4.13176	0.000180235	0.00016195	0.00512387	0.00468374	0.00236257	0.016047	me1 zone
OSH6	0.541898	0.617103	1.30538	1.40683	1.72751	1.86305	-1.22658	-1.63133	-0.404746	1.22658	0.404746	1.63133	0.00766381	0.00437804	0.034093	0.0154068	0.00814948	0.0517105	me1 zone
OSW1	0.167336	0.13626	0.375481	0.355322	1.55025	1.72206	-1.26733	-3.43008	-2.16275	1.26733	2.16275	3.43008	0.0141908	0.00233931	0.00156612	0.0232023	0.00556058	0.0104778	me1 zone
OSW2	0.0541369	0.060852	0.701461	0.701297	2.57886	2.54053	-3.6087	-5.4764	-1.86771	3.6087	1.86771	5.4764	0.000545103	0.000240803	3.34684e-05	0.00543446	0.00246267	0.00769773	me1 zone
OSW5	0.255595	0.310276	1.52319	1.82944	2.83969	3.00688	-2.56674	-3.36905	-0.802302	2.56674	0.802302	3.36905	0.00556937	0.00186101	0.0281427	0.0126928	0.00487431	0.0445012	me1 zone
OTU1	0.339487	0.240053	1.36131	1.39918	2.08111	2.19395	-2.25194	-2.88296	-0.631022	2.25194	0.631022	2.88296	0.0119514	0.00749797	0.00460015	0.0205997	0.0118769	0.0153161	me1 zone
OXR1	0.373201	0.373785	1.20976	1.2669	1.73593	1.79569	-1.72925	-2.24118	-0.51193	1.72925	0.51193	2.24118	0.000370962	0.000118957	0.00643625	0.00528714	0.00213116	0.0177244	me1 zone
OYE3	0.0401592	0.0392802	0.694776	0.739757	2.59549	2.41654	-4.17458	-5.9794	-1.80482	4.17458	1.80482	5.9794	0.000132136	8.14133e-05	0.00144109	0.00463004	0.00205112	0.0104778	me1 zone
PAC11	0.237955	0.271806	1.15862	1.30167	1.55968	1.72635	-2.27093	-2.68845	-0.417519	2.27093	0.417519	2.68845	0.00313553	0.00200769	0.0642577	0.00948911	0.00504178	0.0859259	me1 zone
PAI3	0.0777673	0.105535	0.783561	0.700935	2.17904	1.9744	-3.01768	-4.50201	-1.48433	3.01768	1.48433	4.50201	0.00592552	0.00261515	0.00518572	0.0131704	0.00590394	0.016057	me1 zone
PAU10	0.0160083	0.0322828	0.11159	0.181521	0.465878	0.44848	-2.60162	-4.24293	-1.64131	2.60162	1.64131	4.24293	0.050111	0.0134219	0.0410608	0.0637587	0.0188234	0.0598478	me1 zone
PAU13	0.0114584	0.0161136	0.2494	0.28327	1.9079	1.93798	-4.27196	-7.12396	-2.852	4.27196	2.852	7.12396	0.00372416	0.00118523	0.00104921	0.0102853	0.00391481	0.00992278	me1 zone
PAU15	0.0487718	0.0389953	0.497635	0.408017	1.53868	1.94529	-3.3672	-5.31091	-1.9437	3.3672	1.9437	5.31091	0.00407647	0.00193267	0.012791	0.0106199	0.00495528	0.0258106	me1 zone
PAU16	0.0127767	0.00827439	0.0448683	0.0791405	0.284926	0.231883	-2.55848	-4.61766	-2.05919	2.55848	2.05919	4.61766	0.0389611	0.00553208	0.0400976	0.0515003	0.009536	0.0587717	me1 zone
PAU17	0.0501024	0.0930378	0.885288	0.91834	2.51053	2.57386	-3.6554	-5.15057	-1.49517	3.6554	1.49517	5.15057	0.0141253	0.00725192	0.000456801	0.0231338	0.0115811	0.00922059	me1 zone
PAU18	0.0218827	0	0.11891	0.0790791	0.34104	0.243911	-3.17755	-4.74045	-1.56289	3.17755	1.56289	4.74045	0.351914	0.308725	0.0539533	0.371968	0.323051	0.0743426	me1 zone
PAU2	0.25063	0.232804	1.29274	1.17373	2.06678	1.71468	-2.35105	-2.96755	-0.616496	2.35105	0.616496	2.96755	0.0013885	0.00238269	0.0563005	0.00695626	0.00558775	0.0769499	me1 zone
PAU20	0.0177965	0.018283	0.0945803	0.0860915	0.848382	0.727691	-2.32412	-5.44901	-3.12489	2.32412	3.12489	5.44901	0.000921862	0.000425801	0.00172451	0.00602434	0.00272485	0.0107899	me1 zone
PAU23	0.111283	0.127263	0.916039	1.06309	2.31472	2.39662	-3.05252	-4.3038	-1.25127	3.05252	1.25127	4.3038	0.00223658	0.000538515	0.00763252	0.00834005	0.00291793	0.019342	me1 zone
PAU3	0.0469413	0.056733	0.760985	0.801541	2.11011	2.15326	-3.91375	-5.36186	-1.44811	3.91375	1.44811	5.36186	0.00130439	0.00065487	0.000769331	0.00677661	0.00308812	0.00952111	me1 zone
PAU4	0.0169786	0.0124346	0.318304	0.272255	1.30668	1.36067	-4.32754	-6.5028	-2.17525	4.32754	2.17525	6.5028	0.00333694	0.00120537	0.00284277	0.00973486	0.00394491	0.0123645	me1 zone
PAU5	0.0488852	0.0671775	0.759785	0.790393	1.69751	2.16648	-3.73946	-5.05711	-1.31766	3.73946	1.31766	5.05711	0.00376025	0.00324105	0.0180913	0.0103391	0.00668198	0.032518	me1 zone
PAU7	0.454441	0.305948	1.1806	1.27023	1.8243	1.6356	-1.68846	-2.18592	-0.497461	1.68846	0.497461	2.18592	0.0274501	0.0174504	0.0346133	0.0386668	0.0233729	0.0523479	me1 zone
PAU8	0.025276	0.0105243	0.0992058	0.0518922	0.299166	0.275575	-2.07744	-4.00487	-1.92743	2.07744	1.92743	4.00487	0.112846	0.0227353	0.0512432	0.130451	0.0293704	0.0712744	me1 zone
PBI2	0.125843	0.0727789	1.06393	1.12506	3.12848	3.3684	-3.46217	-5.03165	-1.56948	3.46217	1.56948	5.03165	0.0125213	0.0060905	0.00180866	0.0212695	0.0102041	0.0109396	me1 zone
PCC1	0.154323	0.170791	1.62064	1.31468	3.71208	2.91983	-3.1745	-4.35041	-1.17591	3.1745	1.17591	4.35041	0.00279004	0.00186924	0.036252	0.00909969	0.00488155	0.0543685	me1 zone
PCD1	0.373875	0.387044	1.30024	1.17677	1.93917	1.82267	-1.70278	-2.30562	-0.60284	1.70278	0.60284	2.30562	0.00199939	0.000492941	0.019117	0.00799916	0.00286514	0.033802	me1 zone
PCH2	0.311623	0.297381	1.15673	1.1303	2.06185	1.84595	-1.90895	-2.68183	-0.772881	1.90895	0.772881	2.68183	0.00038845	0.00104319	0.0109992	0.00528714	0.00367368	0.0236962	me1 zone
PCK1	0.052116	0.0575549	0.813018	0.744367	1.49057	1.57283	-3.82787	-4.80388	-0.976006	3.82787	0.976006	4.80388	0.000625598	0.000286971	0.00576669	0.00550871	0.00252168	0.0167891	me1 zone
PCL1	0.04444	0.049815	0.856814	0.911157	3.8909	4.08965	-4.22938	-6.40378	-2.17439	4.22938	2.17439	6.40378	0.000488478	0.000196732	0.000688463	0.00535247	0.00242757	0.00940768	me1 zone
PCL2	0.365857	0.325655	1.71308	1.45697	2.23283	1.95888	-2.19668	-2.59971	-0.40303	2.19668	0.40303	2.59971	0.00427024	0.00235516	0.114569	0.0109031	0.00557478	0.141855	me1 zone
PCL5	0.537546	0.376726	1.73728	1.85102	2.69044	2.44316	-1.97261	-2.48928	-0.516671	1.97261	0.516671	2.48928	0.0166315	0.0110183	0.0250772	0.0262291	0.0160233	0.0410341	me1 zone
PCL7	0.358272	0.45483	1.57979	1.70086	1.81684	2.1398	-2.01248	-2.28277	-0.270292	2.01248	0.270292	2.28277	0.00785007	0.0082173	0.175866	0.0156457	0.0127701	0.206922	me1 zone
PCL9	0.314583	0.30461	1.46671	1.33912	1.99839	1.89466	-2.17996	-2.65244	-0.472477	2.17996	0.472477	2.65244	0.00102022	0.000286814	0.0248623	0.00617611	0.00252168	0.0407288	me1 zone
PCT1	0.422909	0.34461	1.47449	1.34465	1.78039	1.60399	-1.87698	-2.14062	-0.263639	1.87698	0.263639	2.14062	0.00731771	0.00591255	0.119952	0.0149888	0.0099932	0.147472	me1 zone
PDC1	0.136435	0.105983	1.12256	0.922824	4.81274	3.962	-3.0768	-5.17779	-2.10099	3.0768	2.10099	5.17779	0.00555315	0.00196317	0.00886533	0.0126734	0.00499178	0.0208691	me1 zone
PDC5	0.105064	0.108879	1.07635	1.19264	2.358	2.65935	-3.40675	-4.55163	-1.14488	3.40675	1.14488	4.55163	0.000529074	0.000395407	0.00978755	0.00543446	0.0026956	0.022122	me1 zone
PDC6	0.0247282	0.023003	0.303206	0.291284	2.37578	2.18003	-3.63865	-6.57663	-2.93798	3.63865	2.93798	6.57663	0.000268574	0.00015185	0.000542659	0.00490123	0.00236257	0.00928658	me1 zone
PDH1	0.125271	0.103368	1.35404	1.24207	2.43583	2.28391	-3.5052	-4.36756	-0.862361	3.5052	0.862361	4.36756	0.00186879	0.00111573	0.00800576	0.00780389	0.00381283	0.0198791	me1 zone
PDR11	0.579536	0.600191	1.00491	1.06061	1.30266	1.3644	-0.808056	-1.1768	-0.368743	0.808056	0.368743	1.1768	0.00328245	0.00126459	0.0187854	0.00963808	0.00401381	0.0333486	me1 zone
PES4	0.056206	0.074779	0.523399	0.536846	2.26168	2.40075	-3.01693	-5.15361	-2.13668	3.01693	2.13668	5.15361	0.00461996	0.00165369	0.000479089	0.0113359	0.00459437	0.00922059	me1 zone
PET100	0.204463	0.203062	1.89681	1.85832	3.80475	3.18795	-3.2039	-4.10089	-0.896988	3.2039	0.896988	4.10089	2.37065e-05	0.000970669	0.0201354	0.00359419	0.0035548	0.0351806	me1 zone
PET117	0.0934579	0.127097	1.09034	1.12945	3.82694	3.69806	-3.33121	-5.09248	-1.76127	3.33121	1.76127	5.09248	0.00441588	0.00190196	0.000404857	0.011111	0.00491077	0.00917875	me1 zone
PET122	0.245301	0.242227	1.54598	1.72178	2.71505	2.99932	-2.74474	-3.55104	-0.806295	2.74474	0.806295	3.55104	0.00081235	0.00041584	0.0167746	0.00593521	0.00270854	0.0309518	me1 zone
PET18	0.269233	0.32735	1.38881	1.85962	1.93316	2.54833	-2.44495	-2.90918	-0.464232	2.44495	0.464232	2.90918	0.0106454	0.00700084	0.249371	0.0189978	0.0113171	0.283433	me1 zone
PET191	0.279456	0.305244	1.37924	1.31521	2.37544	2.03984	-2.20422	-2.91674	-0.712517	2.20422	0.712517	2.91674	0.00107367	0.00189368	0.0253721	0.0062918	0.00490276	0.0413754	me1 zone
PEX18	0.43483	0.47974	0.935608	1.18089	1.23019	1.36942	-1.21051	-1.50713	-0.29662	1.21051	0.29662	1.50713	0.0222196	0.00481387	0.241555	0.0327177	0.00865262	0.275311	me1 zone
PEX21	0.103434	0.12343	1.44828	1.59665	3.87628	3.95648	-3.74651	-5.10962	-1.36311	3.74651	1.36311	5.10962	0.00150403	0.000628943	0.00276297	0.0072309	0.00305535	0.0122815	me1 zone
PEX22	0.217334	0.228391	1.48815	1.59585	2.59761	2.79212	-2.79057	-3.59599	-0.805413	2.79057	0.805413	3.59599	0.000490524	0.000308853	0.00800252	0.00535247	0.00258878	0.0198791	me1 zone
PEX34	0.46503	0.528489	1.77272	1.83828	2.41573	2.29843	-1.86178	-2.24638	-0.3846	1.86178	0.3846	2.24638	0.00263625	0.00193284	0.0131065	0.00890062	0.00495528	0.0261541	me1 zone
PEX9	0.250607	0.272895	1.00537	1.09393	1.38295	1.62013	-2.00364	-2.52018	-0.516537	2.00364	0.516537	2.52018	0.00185945	0.00264372	0.0580752	0.00779288	0.00594036	0.0787762	me1 zone
PFA4	0.557857	0.539445	1.39604	1.43769	1.62143	1.76038	-1.36874	-1.62384	-0.255097	1.36874	0.255097	1.62384	0.000552481	0.00155468	0.0563364	0.00543446	0.00444746	0.0769806	me1 zone
PFK26	0.680611	0.698237	0.85154	0.900431	1.1351	1.21503	-0.345516	-0.769279	-0.423763	0.345516	0.423763	0.769279	0.0160801	0.00462281	0.0217476	0.0255975	0.00847074	0.037117	me1 zone
PFS1	0.031372	0.0321114	0.287734	0.252147	1.92388	1.73881	-3.08819	-5.85038	-2.76219	3.08819	2.76219	5.85038	0.000981091	0.000163814	0.00187925	0.00611181	0.00236257	0.0110348	me1 zone
PGA2	0.458453	0.379001	1.94778	1.70726	2.26908	2.13106	-2.12581	-2.39347	-0.267662	2.12581	0.267662	2.39347	0.006095	0.00361043	0.124291	0.0134123	0.00718839	0.151961	me1 zone
PGK1	0.233975	0.235845	1.65503	1.59611	3.54254	3.04084	-2.79077	-3.80865	-1.01788	2.79077	1.01788	3.80865	9.20115e-05	0.000839581	0.0122401	0.00461985	0.00340211	0.025158	me1 zone
PHM6	0.214576	0.135922	1.27409	1.193	2.72301	2.38474	-2.81533	-3.86521	-1.04988	2.81533	1.04988	3.86521	0.0133428	0.00764798	0.0102355	0.022238	0.0120748	0.0226271	me1 zone
PHM7	0.0929026	0.0931162	0.760455	0.765944	1.55143	1.67329	-3.03661	-4.11566	-1.07904	3.03661	1.07904	4.11566	3.2169e-06	0.000175844	0.00257323	0.00307916	0.00239017	0.0119674	me1 zone
PHM8	0.444959	0.460087	1.25319	1.28562	1.71736	1.65894	-1.48809	-1.89938	-0.411293	1.48809	0.411293	1.89938	0.00041567	0.000333854	0.00564701	0.00528714	0.00260528	0.0167028	me1 zone
PHO11	0.164933	0.149594	0.541821	0.605429	1.34712	1.45104	-1.86693	-3.15322	-1.2863	1.86693	1.2863	3.15322	0.0032478	0.000786322	0.00555413	0.00960301	0.00330569	0.0166065	me1 zone
PHO12	0.162069	0.126075	0.576795	0.533965	1.5374	1.44483	-1.94669	-3.37153	-1.42485	1.94669	1.42485	3.37153	0.00924897	0.00303075	0.00250355	0.0173201	0.00641872	0.0118972	me1 zone
PHO23	0.124805	0.30261	1.52652	1.88581	2.81903	2.53589	-2.99705	-3.64716	-0.650109	2.99705	0.650109	3.64716	0.0414242	0.0277429	0.0613862	0.0542201	0.0349599	0.0826685	me1 zone
PHO4	0.317882	0.281937	2.07312	2.24916	3.56281	3.34741	-2.84919	-3.52613	-0.676937	2.84919	0.676937	3.52613	0.00134467	0.000763671	0.011731	0.00686626	0.00326525	0.0245464	me1 zone
PHO84	0.208121	0.225335	1.26717	1.3057	2.79355	2.75091	-2.56942	-3.67709	-1.10767	2.56942	1.10767	3.67709	0.000567506	0.000251885	0.000480279	0.00547988	0.00249087	0.00922059	me1 zone
PHO85	0.694773	0.619993	1.54396	1.54141	1.84554	1.91047	-1.23064	-1.51439	-0.283754	1.23064	0.283754	1.51439	0.00441022	0.00318918	0.00766619	0.011111	0.00662262	0.0194017	me1 zone
PHO88	0.444791	0.457396	1.7831	1.91806	2.36783	2.07067	-2.03648	-2.29858	-0.262096	2.03648	0.262096	2.29858	0.000765689	0.00184785	0.142292	0.00580264	0.00486278	0.171311	me1 zone
PHO89	0.059976	0.0593927	0.639201	0.637799	1.95815	1.97103	-3.41926	-5.04073	-1.62147	3.41926	1.62147	5.04073	4.46547e-06	2.83534e-06	9.45297e-06	0.00307916	0.00154042	0.00564687	me1 zone
PHO92	0.0865233	0.108701	0.424919	0.37467	2.08904	2.04493	-2.03412	-4.40432	-2.3702	2.03412	2.3702	4.40432	0.0083792	0.00140012	0.00150232	0.0163277	0.00423052	0.0104778	me1 zone
PIC2	0.203374	0.205089	1.23361	1.39209	2.55324	2.63088	-2.68443	-3.66582	-0.981395	2.68443	0.981395	3.66582	0.00106027	3.74752e-05	0.00823192	0.00624937	0.00194016	0.0201763	me1 zone
PIG2	0.53427	0.54077	1.12673	1.1229	1.54792	1.5577	-1.0653	-1.53049	-0.465194	1.0653	0.465194	1.53049	7.23418e-05	4.12904e-05	0.000123161	0.00446859	0.00194016	0.00821137	me1 zone
PIR1	0.0527043	0.051716	0.700583	0.693689	2.52958	2.26715	-3.73904	-5.52158	-1.78254	3.73904	1.78254	5.52158	1.69756e-05	0.000210957	0.00197947	0.00359419	0.00242757	0.0111281	me1 zone
PIR3	0.113449	0.123835	0.993577	0.994511	1.91685	1.95213	-3.06669	-4.02727	-0.960573	3.06669	0.960573	4.02727	0.00042401	0.000256621	0.000188077	0.00529326	0.00249087	0.00824169	me1 zone
PIR5	0.124243	0.120019	1.08383	1.16944	2.49306	2.3898	-3.20552	-4.32123	-1.11571	3.20552	1.11571	4.32123	0.000353252	8.31899e-05	0.00314508	0.00521847	0.00205112	0.0129915	me1 zone
PLM2	0.285855	0.28307	1.29754	1.2466	1.78768	1.66062	-2.16086	-2.59957	-0.438711	2.16086	0.438711	2.59957	0.000189415	0.000426025	0.018564	0.00468374	0.00272485	0.0331089	me1 zone
PLP1	0.375807	0.445857	1.32288	1.49144	1.77236	1.94224	-1.77616	-2.17659	-0.400424	1.77616	0.400424	2.17659	0.00709325	0.00408956	0.0662507	0.0147334	0.00779158	0.0881605	me1 zone
PMA1	0.128382	0.0972572	1.46292	1.21776	4.29227	3.26944	-3.57051	-5.06662	-1.49612	3.57051	1.49612	5.06662	0.0044698	0.00304975	0.024369	0.01116	0.00644349	0.0401956	me1 zone
PMA2	0.445042	0.46705	1.0805	1.10683	1.27555	1.35653	-1.26193	-1.52896	-0.26703	1.26193	0.26703	1.52896	0.000948888	0.00135967	0.0305585	0.00605522	0.00416828	0.0474638	me1 zone
PMP1	0.245639	0.302548	2.21616	2.07931	3.43714	3.85872	-2.97008	-3.73434	-0.764261	2.97008	0.764261	3.73434	0.00277608	0.00210687	0.0152563	0.00908661	0.00518506	0.02899	me1 zone
PMP3	0.304653	0.354279	1.89277	2.73863	3.16727	4.0102	-2.81325	-3.44528	-0.632027	2.81325	0.632027	3.44528	0.0104565	0.00343336	0.177578	0.018789	0.00694402	0.208724	me1 zone
PNC1	0.175662	0.191614	1.29785	1.52201	2.69725	3.3055	-2.94069	-4.03069	-1.09	2.94069	1.09	4.03069	0.00198042	0.00156746	0.028148	0.00797998	0.0044703	0.0445012	me1 zone
POA1	0.379489	0.312142	1.62352	1.53128	2.55555	2.13386	-2.18947	-2.76133	-0.57186	2.18947	0.57186	2.76133	0.00445871	0.00478591	0.0536124	0.0111468	0.00862921	0.0740503	me1 zone
POC4	0.149011	0.117548	1.56614	1.76285	6.61166	6.43138	-3.64256	-5.61268	-1.97013	3.64256	1.97013	5.61268	0.00273233	0.000937115	0.0019685	0.00905006	0.00351721	0.0111281	me1 zone
POM33	0.328755	0.305229	1.56367	1.47523	2.55523	2.42576	-2.26103	-2.97391	-0.712881	2.26103	0.712881	2.97391	0.000904613	0.00048293	0.00617906	0.00602434	0.00286361	0.0174079	me1 zone
POP3	0.297565	0.319908	1.58983	1.96417	2.79289	2.97435	-2.52499	-3.22343	-0.698438	2.52499	0.698438	3.22343	0.00407454	0.000460564	0.0472661	0.0106199	0.00280534	0.066941	me1 zone
POP5	0.335703	0.461102	1.37057	1.53857	1.65621	1.92583	-1.8683	-2.16848	-0.300185	1.8683	0.300185	2.16848	0.0163196	0.0132227	0.16136	0.0258649	0.018586	0.1915	me1 zone
POP6	0.349334	0.185438	2.45932	1.92111	4.03094	3.07068	-3.03408	-3.73115	-0.697074	3.03408	0.697074	3.73115	0.0242046	0.016788	0.119947	0.0349777	0.0226758	0.147472	me1 zone
POP7	0.434069	0.409546	1.64846	1.78341	1.87935	2.35994	-2.02434	-2.32917	-0.304827	2.02434	0.304827	2.32917	0.00121409	0.00529533	0.229993	0.00661947	0.00925476	0.263349	me1 zone
POR2	0.322401	0.258287	1.43286	1.2579	1.91919	1.75771	-2.21217	-2.66266	-0.450481	2.21217	0.450481	2.66266	0.00692146	0.00412618	0.0574656	0.0145303	0.00783796	0.0781337	me1 zone
POX1	0.396339	0.405536	1.05735	1.09298	1.33804	1.37456	-1.42311	-1.75823	-0.33512	1.42311	0.33512	1.75823	0.000417139	0.000210576	0.0083382	0.00528714	0.00242757	0.020329	me1 zone
PPE1	0.436013	0.401162	1.16259	1.11742	1.81487	1.71864	-1.44544	-2.0775	-0.632063	1.44544	0.632063	2.0775	0.00210983	0.00119155	0.00586343	0.00818682	0.00392232	0.0169762	me1 zone
PPM1	0.517805	0.486095	1.08086	1.30775	1.40668	1.58259	-1.25056	-1.57418	-0.323624	1.25056	0.323624	1.57418	0.0132676	0.00374143	0.179825	0.0221585	0.00735728	0.210847	me1 zone
PRM1	0.200786	0.186874	1.3837	1.35518	2.21273	2.33953	-2.82072	-3.55372	-0.732997	2.82072	0.732997	3.55372	0.000365172	0.000340141	0.00341409	0.00527573	0.00260528	0.0133363	me1 zone
PRM3	0.547226	0.492059	1.27285	1.15356	2.081	1.61551	-1.22323	-1.83057	-0.607343	1.22323	0.607343	1.83057	0.00721195	0.0116248	0.0928063	0.0148847	0.0167496	0.117749	me1 zone
PRM4	0.22022	0.210209	1.79301	1.54336	3.10533	2.80364	-2.95443	-3.77906	-0.824631	2.95443	0.824631	3.77906	0.00146961	0.000459492	0.0241581	0.00715171	0.00280442	0.0399508	me1 zone
PRM5	0.37117	0.26448	1.36462	1.21191	2.2685	2.05723	-2.01912	-2.76664	-0.747514	2.01912	0.747514	2.76664	0.0157841	0.00823997	0.0212695	0.0252317	0.0127984	0.0365401	me1 zone
PRM6	0.103633	0.103722	0.435889	0.380613	2.29078	2.22711	-1.97735	-4.44548	-2.46812	1.97735	2.46812	4.44548	0.00244648	2.0944e-05	0.0016304	0.00861004	0.001801	0.010595	me1 zone
PRM8	0.445378	0.416255	1.36097	1.4244	1.85933	1.87168	-1.69272	-2.11442	-0.421699	1.69272	0.421699	2.11442	0.00120456	0.000536527	0.00613326	0.00661531	0.00291793	0.0173551	me1 zone
PRR2	0.15096	0.145327	0.99881	0.972618	1.58062	1.59027	-2.73417	-3.41982	-0.68565	2.73417	0.68565	3.41982	0.00014979	6.5993e-05	0.000821265	0.00465562	0.0020085	0.00953087	me1 zone
PRX1	0.448524	0.446425	1.10163	1.12775	1.48529	1.51862	-1.31677	-1.74697	-0.4302	1.31677	0.4302	1.74697	0.000171313	8.7712e-05	0.00291489	0.00468374	0.00205112	0.0125795	me1 zone
PRY1	0.231356	0.164183	1.34804	1.27707	2.34119	2.18299	-2.73049	-3.51576	-0.785274	2.73049	0.785274	3.51576	0.00818682	0.00506044	0.00653956	0.0160883	0.00896412	0.0178464	me1 zone
PRY3	0.386495	0.376794	1.28475	1.214	1.63771	1.5341	-1.71091	-2.055	-0.344094	1.71091	0.344094	2.055	0.000684853	0.000605746	0.0313677	0.0056824	0.00302873	0.0484069	me1 zone
PST1	0.106164	0.149546	0.941244	1.07644	2.41029	2.72121	-2.98012	-4.3268	-1.34668	2.98012	1.34668	4.3268	0.00774809	0.00362108	0.00925345	0.0155016	0.00719461	0.0214241	me1 zone
PST2	0.196513	0.201921	1.18665	1.32663	1.85098	2.16273	-2.65715	-3.33252	-0.675368	2.65715	0.675368	3.33252	0.000970867	0.00117071	0.0396077	0.00609442	0.00389783	0.0581722	me1 zone
PTH1	0.36334	0.362652	1.25462	1.43049	1.8254	1.99203	-1.88696	-2.39458	-0.507617	1.88696	0.507617	2.39458	0.0025143	0.000692903	0.0463846	0.00871339	0.00315737	0.0659687	me1 zone
PTH4	0.226088	0.266472	1.19958	1.26831	2.54758	2.74546	-2.32491	-3.42572	-1.10081	2.32491	1.10081	3.42572	0.00287565	0.00143928	0.00371785	0.0091777	0.00427454	0.0138768	me1 zone
PTI1	0.710419	0.754593	1.36917	1.58787	1.79279	1.80721	-1.01324	-1.29708	-0.283845	1.01324	0.283845	1.29708	0.0128087	0.00114217	0.114986	0.0215855	0.00385868	0.142096	me1 zone
PTK1	0.18668	0.166422	1.46408	1.60376	3.58191	3.86316	-3.11907	-4.39813	-1.27906	3.11907	1.27906	4.39813	0.00114728	0.000507942	0.00442575	0.00650578	0.0028791	0.0149959	me1 zone
PTR2	0.748405	0.683231	1.26395	1.13101	1.54529	1.38456	-0.742339	-1.03316	-0.290823	0.742339	0.290823	1.03316	0.0189845	0.00979452	0.123043	0.0290012	0.014632	0.15066	me1 zone
PUG1	0.0530666	0.0541498	0.928558	1.1148	2.60684	3.14025	-4.25235	-5.74423	-1.49189	4.25235	1.49189	5.74423	0.000974629	0.000553701	0.0155489	0.00609455	0.00292834	0.0293765	me1 zone
PUN1	0.197333	0.17927	1.51831	1.62269	2.60093	2.51353	-3.0601	-3.76346	-0.70336	3.0601	0.70336	3.76346	0.000756428	0.000380964	0.00581752	0.00578988	0.0026678	0.0168793	me1 zone
PUS5	0.333624	0.311675	1.23787	1.45141	1.79603	1.99329	-2.05918	-2.5539	-0.494724	2.05918	0.494724	2.5539	0.00366937	0.00123457	0.0684075	0.0101928	0.00397302	0.0905558	me1 zone
PUT1	0.0370052	0.0486938	0.844554	0.948857	2.31761	2.44678	-4.38728	-5.79687	-1.40959	4.38728	1.40959	5.79687	0.00238276	0.00120465	0.00428226	0.00854184	0.00394491	0.0147755	me1 zone
PUT4	0.0448883	0.0741922	0.396397	0.411798	1.84647	1.82242	-2.76277	-4.94533	-2.18257	2.76277	2.18257	4.94533	0.0163533	0.00523766	0.000177371	0.0258968	0.00918629	0.00824169	me1 zone
PXA1	0.220687	0.213563	0.87543	0.919825	1.23718	1.33531	-2.04759	-2.56657	-0.518975	2.04759	0.518975	2.56657	0.000437167	0.000545219	0.0156468	0.00529326	0.00291793	0.0295175	me1 zone
PXA2	0.578889	0.576665	0.898747	0.943715	1.27184	1.24631	-0.673051	-1.12378	-0.45073	0.673051	0.45073	1.12378	0.00274718	0.000175392	0.00707069	0.00905181	0.00238983	0.0185423	me1 zone
PYK2	0.679832	0.687999	0.883169	0.895815	1.25457	1.16586	-0.379162	-0.823368	-0.444206	0.379162	0.444206	0.823368	0.00124546	0.00422004	0.0144571	0.00665071	0.00794579	0.0279236	me1 zone
QCR10	0.283542	0.242062	1.77752	1.98592	4.13089	3.63908	-2.84	-3.88586	-1.04586	2.84	1.04586	3.88586	0.00239434	0.00141163	0.0132407	0.00855155	0.00424805	0.0262984	me1 zone
QCR8	0.483848	0.436544	1.77929	2.05323	2.25405	2.39256	-2.05797	-2.33586	-0.277887	2.05797	0.277887	2.33586	0.0038047	0.00134438	0.128714	0.0103929	0.00415236	0.156669	me1 zone
QDR1	0.215027	0.221009	1.3446	1.46117	2.42366	2.49033	-2.68588	-3.49438	-0.8085	2.68588	0.8085	3.49438	0.000552897	6.34594e-05	0.00601722	0.00543446	0.0020085	0.0171707	me1 zone
RAD55	0.269183	0.26398	1.75905	1.6616	2.42262	2.13346	-2.68162	-3.09515	-0.413525	2.68162	0.413525	3.09515	0.000262617	0.000898657	0.0548477	0.00489	0.00347965	0.0752864	me1 zone
RAD59	0.243418	0.22169	1.35722	1.41199	1.99221	2.18865	-2.57384	-3.16816	-0.594321	2.57384	0.594321	3.16816	0.00080786	0.000910485	0.0150557	0.00591745	0.00349485	0.0286846	me1 zone
RBL2	0.163578	0.195866	1.18248	1.34692	2.63084	2.8965	-2.81495	-3.94275	-1.12779	2.81495	1.12779	3.94275	0.00322228	0.00139016	0.0105271	0.00958516	0.00421593	0.0230857	me1 zone
RCF2	0.350764	0.386072	2.04489	1.76346	2.80928	2.32854	-2.36975	-2.80174	-0.431988	2.36975	0.431988	2.80174	0.00287685	0.00294169	0.130359	0.0091777	0.00628709	0.158504	me1 zone
RCF3	0.296289	0.18283	1.53779	1.14268	2.96037	1.95414	-2.48403	-3.35859	-0.874564	2.48403	0.874564	3.35859	0.0255265	0.0180881	0.144788	0.0364122	0.0241707	0.173952	me1 zone
RCH1	0.29625	0.280849	1.1756	1.2704	1.73279	1.86101	-2.08353	-2.63862	-0.555094	2.08353	0.555094	2.63862	0.00106147	0.000593521	0.0182399	0.00624937	0.00300995	0.0327134	me1 zone
RCK1	0.0486587	0.0392694	0.688729	0.569869	2.44118	2.11107	-3.83935	-5.69411	-1.85476	3.83935	1.85476	5.69411	0.00287413	0.00107296	0.00848703	0.0091777	0.0037205	0.0205044	me1 zone
RCR1	0.357205	0.336307	1.3689	1.35461	1.62637	1.61332	-1.97348	-2.22387	-0.25039	1.97348	0.25039	2.22387	0.000499588	0.000388761	0.00145034	0.00537289	0.00267774	0.0104778	me1 zone
RDL1	0.154805	0.193153	1.36498	1.46311	2.91801	2.90161	-3.02285	-4.06394	-1.04109	3.02285	1.04109	4.06394	0.0030339	0.00153405	0.00231712	0.00937229	0.00441482	0.0116208	me1 zone
RDS3	0.259764	0.32659	1.52409	1.5472	2.97881	2.76641	-2.389	-3.29252	-0.903522	2.389	0.903522	3.29252	0.00472769	0.00275266	0.00361993	0.0114718	0.00609598	0.0136895	me1 zone
RDT1	0.121206	0.100799	0.873483	0.531887	3.89776	2.55015	-2.66228	-4.86017	-2.19788	2.66228	2.19788	4.86017	0.0205086	0.00473086	0.0425322	0.0307308	0.0085758	0.0616185	me1 zone
REC104	0.151522	0.18125	1.0748	1.32292	2.21801	2.80196	-2.84906	-3.91507	-1.06602	2.84906	1.06602	3.91507	0.00479489	0.00293683	0.0421185	0.0115552	0.00628462	0.0611415	me1 zone
REC114	0.156349	0.166388	1.07376	1.09044	2.09591	2.19251	-2.7454	-3.73201	-0.986611	2.7454	0.986611	3.73201	0.00028349	0.000220416	0.00121079	0.00503107	0.00244204	0.0101261	me1 zone
REC8	0.0448305	0.0462421	0.729969	0.719832	2.19656	2.27676	-3.99269	-5.61818	-1.62549	3.99269	1.62549	5.61818	3.7753e-05	3.70488e-05	0.000291766	0.00390115	0.00194016	0.00864865	me1 zone
REE1	0.0721785	0.0975254	1.26719	1.20872	2.65796	2.63118	-3.86687	-4.96194	-1.09508	3.86687	1.09508	4.96194	0.00318822	0.00189865	0.00101057	0.00954379	0.0049072	0.00992278	me1 zone
RER1	0.469375	0.465667	1.8013	1.91611	2.2714	2.27781	-1.9912	-2.28252	-0.291319	1.9912	0.291319	2.28252	0.00050928	7.07473e-06	0.0225606	0.00542343	0.00156053	0.0380756	me1 zone
REV1	0.0750877	0.227064	1.61544	1.19679	2.6814	2.72615	-3.21837	-4.16163	-0.943262	3.21837	0.943262	4.16163	0.0540172	0.0317621	0.0474231	0.0678757	0.0394368	0.0671468	me1 zone
REV7	0.390129	0.311192	1.66203	1.44035	1.81968	1.95362	-2.14523	-2.42768	-0.282447	2.14523	0.282447	2.42768	0.00795817	0.00488771	0.1318	0.0158198	0.00874707	0.160087	me1 zone
REX2	0.377022	0.304722	1.62044	1.87542	2.37917	2.3641	-2.35835	-2.79858	-0.440232	2.35835	0.440232	2.79858	0.00615865	0.00298334	0.0520847	0.0134955	0.0063487	0.0722874	me1 zone
RFA3	0.399948	0.381418	1.26833	1.44262	2.2618	2.23089	-1.79473	-2.52351	-0.728781	1.79473	0.728781	2.52351	0.00303673	0.000199224	0.0159084	0.00937229	0.00242757	0.0298737	me1 zone
RFS1	0.24958	0.324724	1.61056	1.77913	2.48447	2.58641	-2.56127	-3.14235	-0.581084	2.56127	0.581084	3.14235	0.00617105	0.00368638	0.0172162	0.0135073	0.00728658	0.0315366	me1 zone
RGI2	0.0111998	0.0279378	0.503152	0.516928	2.33469	2.69903	-4.70398	-7.00693	-2.30294	4.70398	2.30294	7.00693	0.0180044	0.00860882	0.00213469	0.0278518	0.013239	0.0114583	me1 zone
RGS2	0.261425	0.24511	1.66623	1.62665	2.80027	2.78206	-2.70061	-3.46214	-0.761521	2.70061	0.761521	3.46214	0.000337163	0.000181986	0.000556148	0.00521847	0.00239664	0.00929608	me1 zone
RIF2	0.21758	0.210653	1.49407	1.53685	2.56978	2.38381	-2.82329	-3.532	-0.708716	2.82329	0.708716	3.532	0.00012035	0.000279044	0.00662167	0.00463004	0.00252168	0.0179624	me1 zone
RIM4	0.44975	0.472679	1.1867	1.2208	1.51458	1.52969	-1.38402	-1.72259	-0.338564	1.38402	0.338564	1.72259	0.000888123	0.000450339	0.00406382	0.00602434	0.00279822	0.0144152	me1 zone
RKM5	0.245944	0.241658	1.42006	1.56238	1.90696	1.94314	-2.61272	-2.98112	-0.368399	2.61272	0.368399	2.98112	0.000718995	3.87698e-05	0.034182	0.00569894	0.00194016	0.0518319	me1 zone
RME1	0.166064	0.142969	0.921971	1.0005	1.78734	2.02183	-2.63713	-3.62365	-0.986517	2.63713	0.986517	3.62365	0.00216596	0.00148643	0.0115309	0.00826637	0.00435182	0.0243095	me1 zone
RME3	0.328565	0.307755	1.25029	1.38412	1.57841	1.73776	-2.04966	-2.38169	-0.332037	2.04966	0.332037	2.38169	0.00180818	0.00123996	0.0812609	0.00769443	0.0039769	0.104812	me1 zone
RMI1	0.232598	0.221373	1.35422	1.41342	3.01066	2.95434	-2.60798	-3.71585	-1.10787	2.60798	1.10787	3.71585	0.000327063	0.000105613	0.000925612	0.00521847	0.00212489	0.00969779	me1 zone
RMR1	0.436327	0.36382	1.15706	1.13731	1.56888	1.55669	-1.51976	-1.96578	-0.446021	1.51976	0.446021	1.96578	0.00736709	0.00439929	0.000933157	0.0150269	0.00817354	0.00970281	me1 zone
RNH201	0.370408	0.295343	1.68562	1.54046	2.10692	1.81116	-2.27673	-2.55709	-0.280363	2.27673	0.280363	2.55709	0.00587004	0.00582724	0.160275	0.0130977	0.00989564	0.190382	me1 zone
RNH203	0.0395413	0.0242231	0.860493	0.81243	4.17734	3.47213	-4.71348	-6.90646	-2.19299	4.71348	2.19299	6.90646	0.00555404	0.0029479	0.00405258	0.0126734	0.00629192	0.0143841	me1 zone
RNP1	0.0549533	0.0889793	0.549513	0.609571	2.80488	2.89242	-3.00952	-5.30681	-2.29729	3.00952	2.29729	5.30681	0.0133297	0.00421546	0.00115012	0.0222343	0.00794579	0.00992843	me1 zone
RNR1	0.147425	0.12601	1.28178	1.13871	2.61126	2.59142	-3.14603	-4.24999	-1.10396	3.14603	1.10396	4.24999	0.00202304	0.000709167	0.00592545	0.00805016	0.00317324	0.0170784	me1 zone
RNR3	0.0536974	0.0523865	0.802905	0.790053	1.4222	1.48739	-3.90843	-4.77754	-0.869107	3.90843	0.869107	4.77754	2.96769e-05	5.97259e-05	0.00156079	0.00359419	0.0020085	0.0104778	me1 zone
RNY1	0.500955	0.45606	0.848259	0.890339	1.70647	1.86259	-0.86131	-1.89893	-1.03762	0.86131	1.03762	1.89893	0.00771606	0.00236893	0.00481048	0.0154644	0.00557739	0.0156446	me1 zone
RPA14	0.289089	0.344142	1.60759	1.84138	2.42443	2.32321	-2.44536	-2.90641	-0.461044	2.44536	0.461044	2.90641	0.00421418	0.00197101	0.045621	0.0108225	0.00499782	0.0650114	me1 zone
RPB11	0.297745	0.186058	1.95553	1.41652	4.96392	3.44328	-2.80113	-4.11913	-1.318	2.80113	1.318	4.11913	0.0205853	0.0106291	0.0648893	0.0308083	0.0156111	0.0866095	me1 zone
RPL10	0.403036	0.346148	2.06864	2.27322	2.95027	2.80044	-2.53492	-2.94035	-0.405428	2.53492	0.405428	2.94035	0.00257976	0.00154946	0.0346632	0.0087885	0.00444001	0.052382	me1 zone
RPL15A	0.427764	0.395429	2.5403	2.51248	4.31149	3.38625	-2.61777	-3.22513	-0.607357	2.61777	0.607357	3.22513	0.000477577	0.00323123	0.0758154	0.00530128	0.00667369	0.0988299	me1 zone
RPL15B	0.249595	0.266848	1.49187	1.55441	2.20679	2.05031	-2.56037	-3.04319	-0.482824	2.56037	0.482824	3.04319	0.000487902	0.000554557	0.0155128	0.00535247	0.00292834	0.0293319	me1 zone
RPL28	0.22524	0.376646	1.94464	2.6423	4.4473	4.51721	-2.92997	-3.89666	-0.966691	2.92997	0.966691	3.89666	0.0206215	0.00873594	0.0471336	0.0308384	0.0133773	0.0668026	me1 zone
RPL29	0.671239	0.535526	2.29542	2.38506	3.45908	2.49662	-1.95551	-2.30313	-0.347617	1.95551	0.347617	2.30313	0.00700318	0.0152136	0.299449	0.0146233	0.0209036	0.334077	me1 zone
RPL3	0.321278	0.267621	1.94456	1.71833	3.18477	2.78917	-2.63689	-3.34259	-0.705703	2.63689	0.705703	3.34259	0.00361505	0.002362	0.0327254	0.0101348	0.00557547	0.0501388	me1 zone
RPL30	0.411272	0.453926	2.26227	2.76694	3.25007	2.96035	-2.53923	-2.84359	-0.304358	2.53923	0.304358	2.84359	0.00405147	0.00118534	0.192405	0.0105939	0.00391481	0.22402	me1 zone
RPL38	0.457748	0.237073	2.11873	1.31212	2.78044	1.88322	-2.30385	-2.74675	-0.442894	2.30385	0.442894	2.74675	0.0575956	0.0367785	0.413088	0.0717375	0.0447759	0.447317	me1 zone
RPL41A	0.166147	0.908201	2.60452	3.91922	7.73245	14.1016	-2.60224	-4.34505	-1.74281	2.60224	1.74281	4.34505	0.137325	0.0674237	0.0826225	0.155436	0.0772129	0.106211	me1 zone
RPL41B	0.33614	0.113303	1.93895	1.46881	10	4.73945	-2.92261	-5.0354	-2.11279	2.92261	2.11279	5.0354	0.0614947	0.0325971	0.0717332	0.076091	0.0403343	0.0941918	me1 zone
RPL4A	0.5682	0.485968	1.27811	1.23755	1.84247	1.61346	-1.25484	-1.71297	-0.458131	1.25484	0.458131	1.71297	0.00825991	0.00736494	0.0438051	0.0162042	0.0117244	0.0630486	me1 zone
RPL8A	0.130851	0.121969	1.87604	1.26159	5.63026	3.53605	-3.6335	-5.18016	-1.54667	3.6335	1.54667	5.18016	0.00643459	0.00432629	0.0734537	0.0138989	0.00807406	0.0961436	me1 zone
RPL9B	0.219725	0.449255	1.90297	2.10516	3.97328	4.48581	-2.5829	-3.66047	-1.07757	2.5829	1.07757	3.66047	0.0359992	0.0189394	0.0109981	0.0482395	0.0251331	0.0236962	me1 zone
RPP1A	0.50865	0.723765	2.31582	2.97005	3.26114	3.42809	-2.10065	-2.44035	-0.339701	2.10065	0.339701	2.44035	0.0210534	0.0107165	0.195718	0.0313457	0.0157033	0.227598	me1 zone
RPP2A	0.305299	0.221305	3.02983	2.20883	5.84606	3.69126	-3.31441	-4.17879	-0.864388	3.31441	0.864388	4.17879	0.00949412	0.009339	0.170752	0.0175972	0.0140721	0.201483	me1 zone
RPP2B	0.2793	0.23114	1.86902	1.70864	4.68891	3.28102	-2.8092	-3.96475	-1.15555	2.8092	1.15555	3.96475	0.0028698	0.00540646	0.0506937	0.0091777	0.00938338	0.0707325	me1 zone
RPR2	0.120705	0.0786036	1.83901	1.39822	4.61266	3.58826	-4.02169	-5.36271	-1.34102	4.02169	1.34102	5.36271	0.008154	0.00440496	0.0376144	0.0160677	0.00817841	0.0559593	me1 zone
RPS12	0.524382	0.478377	2.91186	2.86411	4.03783	4.17179	-2.52609	-3.03334	-0.507251	2.52609	0.507251	3.03334	0.000708223	0.000536143	0.00269763	0.00569894	0.00291793	0.0121563	me1 zone
RPS14B	0.154903	0.115883	1.62457	1.7965	6.41884	5.42163	-3.65923	-5.45043	-1.7912	3.65923	1.7912	5.45043	0.00362	0.00196157	0.00622908	0.01014	0.00499178	0.017473	me1 zone
RPS22A	0.293764	0.352418	2.71245	2.59603	5.51815	3.51364	-3.03829	-3.805	-0.766713	3.03829	0.766713	3.805	0.00196339	0.0085412	0.155139	0.00795072	0.0131456	0.184728	me1 zone
RPS28A	0.517655	0.592312	1.79009	1.98432	3.54573	3.08273	-1.76574	-2.57816	-0.812422	1.76574	0.812422	2.57816	0.0047587	0.00294123	0.023073	0.0115017	0.00628709	0.0386929	me1 zone
RPS29A	0.707202	0.814982	1.54577	1.78061	2.11123	2.42543	-1.12781	-1.57549	-0.447673	1.12781	0.447673	1.57549	0.0160205	0.00815067	0.0885325	0.0255245	0.0126872	0.112849	me1 zone
RPS31	0.406698	0.317715	1.95967	2.07102	2.98787	2.48887	-2.47614	-2.91843	-0.442289	2.47614	0.442289	2.91843	0.00534477	0.00569615	0.0866597	0.0123423	0.00973339	0.110707	me1 zone
RPS9A	0.117047	0.0797487	1.69707	1.90557	6.53929	5.25419	-4.19428	-5.90515	-1.71086	4.19428	1.71086	5.90515	0.00466508	0.0028813	0.0107996	0.0114047	0.00624715	0.0234686	me1 zone
RRN5	0.162347	0.148191	1.13578	1.37012	4.03047	4.48921	-3.01249	-4.77796	-1.76547	3.01249	1.76547	4.77796	0.00249337	0.000454361	0.00768686	0.0087016	0.00280442	0.0194283	me1 zone
RRT13	0.358846	0.343429	1.18616	1.15837	1.46142	1.47593	-1.73919	-2.0644	-0.325215	1.73919	0.325215	2.0644	0.000428046	0.000247192	0.00322862	0.00529326	0.00248574	0.0130664	me1 zone
RRT5	0.0438306	0.0433032	0.547496	0.541259	3.10999	2.92353	-3.6433	-6.11362	-2.47032	3.6433	2.47032	6.11362	1.08895e-05	5.52612e-05	0.000337127	0.00307916	0.0020085	0.00893548	me1 zone
RRT6	0.404006	0.377564	1.48479	1.55316	2.13153	2.12925	-1.95865	-2.44667	-0.488021	1.95865	0.488021	2.44667	0.000894776	0.000397878	0.004395	0.00602434	0.0026956	0.0149446	me1 zone
RRT7	0.174048	0.220977	0.394684	0.458132	0.837165	0.997875	-1.11029	-2.21579	-1.10551	1.11029	1.10551	2.21579	0.0315089	0.00914201	0.0219127	0.0433021	0.0138625	0.0373328	me1 zone
RRT8	0.369959	0.351349	1.07129	1.09584	1.80704	1.85651	-1.58709	-2.34456	-0.757462	1.58709	0.757462	2.34456	0.000655389	0.000320951	0.0011255	0.00556645	0.00260057	0.00992278	me1 zone
RSM19	0.309082	0.385929	1.65358	1.5899	2.97609	2.8489	-2.22244	-3.06715	-0.844712	2.22244	0.844712	3.06715	0.00527353	0.00280516	0.00250666	0.0122368	0.00615908	0.011902	me1 zone
RTA1	0.371709	0.381363	0.976826	1.05138	1.60827	1.70169	-1.42935	-2.13595	-0.706607	1.42935	0.706607	2.13595	0.00154355	0.000438543	0.00883221	0.00725918	0.00275459	0.0208307	me1 zone
RTC2	0.179095	0.162388	0.825506	0.795798	1.12326	1.30687	-2.24727	-2.83115	-0.583879	2.24727	0.583879	2.83115	0.00112307	0.00210739	0.0355432	0.00644935	0.00518506	0.0534589	me1 zone
RTC3	0.266692	0.247319	1.94984	1.93113	3.81191	3.17884	-2.91655	-3.76558	-0.849031	2.91655	0.849031	3.76558	0.000353163	0.00141978	0.0233675	0.00521847	0.00425494	0.0390364	me1 zone
RTR2	0.28891	0.374994	1.45871	1.68252	2.14741	2.31829	-2.24228	-2.74984	-0.507557	2.24228	0.507557	2.74984	0.00895641	0.00500486	0.0486578	0.0169592	0.00890682	0.0685405	me1 zone
RTS3	0.206913	0.167555	1.25015	1.14638	1.79847	1.8859	-2.67804	-3.2985	-0.620467	2.67804	0.620467	3.2985	0.00373485	0.00221902	0.0129009	0.0103067	0.00537867	0.0259157	me1 zone
RUF20	0.463359	0.48057	1.25706	1.58965	2.13947	2.28623	-1.59255	-2.22916	-0.636606	1.59255	0.636606	2.22916	0.0115176	0.000599969	0.066891	0.0200807	0.00302056	0.0889096	me1 zone
RUF22	0.0650302	0.0884306	0.402048	0.329732	1.35492	1.45849	-2.25354	-4.19638	-1.94284	2.25354	1.94284	4.19638	0.0133182	0.00291674	0.00607382	0.0222228	0.00626796	0.0172456	me1 zone
SAE3	0.100138	0.119652	0.344467	0.366021	1.75034	1.58377	-1.69268	-3.9231	-2.23042	1.69268	2.23042	3.9231	0.00632714	0.00140408	0.00142979	0.0137547	0.00423706	0.0104778	me1 zone
SAF1	0.696663	0.709576	0.912507	0.848036	1.26632	1.21306	-0.324178	-0.818135	-0.493957	0.324178	0.493957	0.818135	0.0272551	0.00169416	0.0150024	0.0384675	0.00465419	0.028621	me1 zone
SAM2	0.260378	0.237952	1.36602	1.48958	2.01609	1.84744	-2.51862	-2.95475	-0.436125	2.51862	0.436125	2.95475	0.00127786	0.000936933	0.0389891	0.00672866	0.00351721	0.0574763	me1 zone
SAP4	0.715671	0.734811	0.984269	1.06593	1.18236	1.30984	-0.499233	-0.780889	-0.281656	0.499233	0.281656	0.780889	0.0144579	0.00944872	0.0954027	0.0235571	0.0141981	0.120712	me1 zone
SAY1	0.453436	0.500949	1.41995	1.58866	1.88298	1.92097	-1.65645	-1.99486	-0.338402	1.65645	0.338402	1.99486	0.00424855	0.0013456	0.0536692	0.0108694	0.00415236	0.0740803	me1 zone
SBH2	0.307206	0.317675	2.0879	2.38498	3.48725	3.81202	-2.83955	-3.5461	-0.706547	2.83955	0.706547	3.5461	0.0012149	0.000374627	0.0255643	0.00661947	0.00266336	0.0416298	me1 zone
SCEI	1.05361	0.285753	0.955329	0.354541	2.17486	0.69603	0.0321197	-1.09995	-1.13207	-0.0321197	1.13207	1.09995	0.949243	0.449594	0.42596	0.95156	0.463291	0.46013	me1 zone
SCM4	0.130862	0.159944	1.33315	1.54401	3.44245	3.62094	-3.30652	-4.60223	-1.29572	3.30652	1.29572	4.60223	0.00292399	0.00104741	0.00735294	0.00925217	0.00367869	0.0188984	me1 zone
SCO2	0.478169	0.30433	1.19209	1.05474	1.89061	1.6604	-1.52173	-2.18207	-0.660336	1.52173	0.660336	2.18207	0.0440381	0.0226378	0.0359974	0.0572376	0.0292577	0.0540713	me1 zone
SCP1	0.364119	0.455351	1.46722	1.56569	1.78133	2.03522	-1.88794	-2.21951	-0.331569	1.88794	0.331569	2.21951	0.00775445	0.00704343	0.0913212	0.0155089	0.0113699	0.115967	me1 zone
SCS22	0.278855	0.363463	1.34927	1.65088	3.20737	3.92398	-2.22368	-3.47282	-1.24914	2.22368	1.24914	3.47282	0.0114181	0.00473549	0.0260766	0.0199435	0.00858148	0.042148	me1 zone
SCS3	0.113581	0.132519	1.50088	1.6168	3.84833	3.9999	-3.66316	-4.99505	-1.33189	3.66316	1.33189	4.99505	0.00113279	0.000525779	0.00205287	0.00646085	0.00290236	0.011278	me1 zone
SDD1	0.086016	0.0727962	0.920821	0.942317	3.47048	3.60427	-3.55234	-5.47728	-1.92494	3.55234	1.92494	5.47728	0.00116488	0.000506514	0.000275646	0.00653817	0.0028791	0.00843432	me1 zone
SDH1	0.582501	0.58261	1.13731	1.11939	1.40374	1.36751	-0.953747	-1.25007	-0.296324	0.953747	0.296324	1.25007	0.000144404	0.000227632	0.00550446	0.00463004	0.00244514	0.0165313	me1 zone
SDH5	0.502385	0.445959	1.36344	1.34361	2.2619	2.1935	-1.51324	-2.23207	-0.718834	1.51324	0.718834	2.23207	0.00324748	0.00157383	0.00116408	0.00960301	0.00447554	0.00997532	me1 zone
SDH6	0.185268	0.247215	0.832992	0.944357	3.35414	3.20003	-2.03901	-3.9217	-1.88269	2.03901	1.88269	3.9217	0.0120181	0.00285632	0.00261911	0.0206629	0.0062141	0.0120183	me1 zone
SDH7	0.157911	0.129675	1.79436	1.56475	3.32451	2.78577	-3.54601	-4.40917	-0.86316	3.54601	0.86316	4.40917	0.0023685	0.00186896	0.0333599	0.00853062	0.00488155	0.050813	me1 zone
SDH8	0.253584	0.286344	1.39515	1.31009	1.84829	1.85356	-2.32492	-2.77741	-0.452494	2.32492	0.452494	2.77741	0.00179417	0.00099293	0.00989622	0.00767023	0.00358291	0.0222713	me1 zone
SDP1	0.160883	0.176715	1.31198	1.08034	2.54001	2.10495	-2.82503	-3.78229	-0.957259	2.82503	0.957259	3.78229	0.00303234	0.00160448	0.0390258	0.00937229	0.00452244	0.0574802	me1 zone
SDS24	0.624093	0.645119	0.823648	0.907208	1.11521	1.27997	-0.447552	-0.916199	-0.468647	0.447552	0.468647	0.916199	0.0262205	0.0123076	0.0614414	0.0371899	0.017543	0.0827178	me1 zone
SEC59	0.106952	0.167311	1.80849	1.92465	5.14238	5.44088	-3.76676	-5.27008	-1.50332	3.76676	1.50332	5.27008	0.00726773	0.00373947	0.00162112	0.0149428	0.00735612	0.010595	me1 zone
SED1	0.130712	0.136429	1.22304	1.30506	2.35007	2.51336	-3.24238	-4.1863	-0.943919	3.24238	0.943919	4.1863	0.000299134	0.000188371	0.00505768	0.00511911	0.00240613	0.0159789	me1 zone
SEM1	0.753405	0.559824	2.26723	2.2052	3.50471	2.48332	-1.76794	-2.18896	-0.421022	1.76794	0.421022	2.18896	0.014241	0.0218421	0.249947	0.0232697	0.028421	0.283862	me1 zone
SEN2	0.164673	0.165702	1.46566	1.45147	3.25707	3.1938	-3.14237	-4.28732	-1.14495	3.14237	1.14495	4.28732	7.0329e-06	1.19895e-05	0.000190249	0.00307916	0.0016162	0.00824169	me1 zone
SEO1	0.060202	0.0626843	0.670398	0.705243	2.1507	2.14926	-3.48471	-5.12893	-1.64422	3.48471	1.64422	5.12893	0.000179952	3.22974e-05	0.000493646	0.00468374	0.00194016	0.00926366	me1 zone
SET6	0.661783	0.74486	0.826836	0.938377	1.03283	1.19305	-0.327586	-0.662119	-0.334533	0.327586	0.334533	0.662119	0.120084	0.039026	0.13744	0.137711	0.0471824	0.166305	me1 zone
SFC1	0.0315394	0.0405831	0.753547	0.644542	2.28063	2.03174	-4.27686	-5.90189	-1.62502	4.27686	1.62502	5.90189	0.00248512	0.00114351	0.0073423	0.00869189	0.00385868	0.0188811	me1 zone
SFT1	0.256053	0.288279	1.60915	1.74875	3.04199	3.008	-2.625	-3.47438	-0.849372	2.625	0.849372	3.47438	0.00157857	0.000609775	0.00503027	0.00734119	0.00303568	0.0159449	me1 zone
SGA1	0.0990021	0.0869645	0.879378	0.766796	1.83488	1.66112	-3.146	-4.23259	-1.08659	3.146	1.08659	4.23259	0.00186548	0.000774278	0.0123629	0.00780389	0.00329054	0.0253248	me1 zone
SHC1	0.0649952	0.052795	0.868808	0.819184	2.34566	2.16551	-3.84102	-5.25921	-1.4182	3.84102	1.4182	5.25921	0.00163624	0.00092959	0.00253909	0.00743144	0.00351721	0.0119531	me1 zone
SHH4	0.188632	0.187499	1.3078	1.44208	2.67471	2.78785	-2.87006	-3.86027	-0.990208	2.87006	0.990208	3.86027	0.000605999	6.12004e-05	0.00591122	0.00549193	0.0020085	0.0170499	me1 zone
SHR5	0.27295	0.244903	1.32108	1.42316	1.86364	2.20517	-2.40579	-2.97399	-0.5682	2.40579	0.5682	2.97399	0.00154998	0.00235398	0.0511534	0.00726946	0.00557478	0.0712239	me1 zone
SHU1	0.160265	0.176789	1.22528	1.11335	4.14924	3.86455	-2.79461	-4.57143	-1.77682	2.79461	1.77682	4.57143	0.0012505	0.000365206	0.00233503	0.00666393	0.00266336	0.0116208	me1 zone
SHU2	0.085223	0.156148	1.59628	1.71572	3.23592	3.46361	-3.77838	-4.79473	-1.01635	3.77838	1.01635	4.79473	0.0128531	0.00808382	0.00491417	0.0216349	0.0126002	0.0157831	me1 zone
SIP18	0.0447783	0.0439456	0.617358	0.491405	2.42421	2.5936	-3.64348	-5.82159	-2.17811	3.64348	2.17811	5.82159	0.00205882	7.54603e-05	0.00610616	0.00809274	0.00203646	0.0173076	me1 zone
SIP2	0.437775	0.449127	1.18061	1.17599	1.85879	1.88765	-1.40985	-2.07867	-0.668819	1.40985	0.668819	2.07867	0.000175528	0.000107487	0.000293898	0.00468374	0.00212489	0.00864865	me1 zone
SIP4	0.0537069	0.0410087	0.879781	0.869118	2.01482	2.02225	-4.2067	-5.41356	-1.20686	4.2067	1.20686	5.41356	0.00212404	0.00128356	5.79521e-05	0.0082078	0.00405118	0.00803267	me1 zone
SLM4	0.269611	0.220156	2.08861	2.24648	4.77723	3.93838	-3.1459	-4.15343	-1.00754	3.1459	1.00754	4.15343	0.00241942	0.00235409	0.0213788	0.00858228	0.00557478	0.0366622	me1 zone
SLZ1	0.321794	0.338163	1.15449	1.23128	1.55782	1.49291	-1.85401	-2.20871	-0.354707	1.85401	0.354707	2.20871	0.000999272	0.000455449	0.023713	0.00614671	0.00280442	0.0394718	me1 zone
SMA1	0.175574	0.137119	0.905187	0.788076	2.84976	2.25596	-2.43699	-4.0293	-1.59231	2.43699	1.59231	4.0293	0.00692038	0.00368583	0.0149248	0.0145303	0.00728658	0.0285297	me1 zone
SMA2	0.269368	0.22308	1.22557	1.22221	2.04492	2.09648	-2.31343	-3.07207	-0.758643	2.31343	0.758643	3.07207	0.00342036	0.00198018	0.000567141	0.00986313	0.00501303	0.00931648	me1 zone
SMD3	0.484468	0.443601	1.46769	1.39666	1.80104	1.66078	-1.6259	-1.89922	-0.273322	1.6259	0.273322	1.89922	0.00200466	0.00206174	0.0578363	0.00799916	0.00512761	0.0785077	me1 zone
SMF1	0.527241	0.465793	1.62221	1.29664	2.29146	1.95453	-1.55548	-2.09619	-0.540706	1.55548	0.540706	2.09619	0.0139128	0.00478734	0.110635	0.0228828	0.00862921	0.137427	me1 zone
SMP1	0.211113	0.204776	1.21489	1.22105	1.74843	1.7553	-2.55021	-3.07462	-0.524411	2.55021	0.524411	3.07462	7.63498e-05	5.19655e-05	7.75377e-05	0.00446859	0.0020085	0.00803267	me1 zone
SMT3	0.421344	0.344852	1.3866	1.50639	1.87278	1.71277	-1.91677	-2.22641	-0.309637	1.91677	0.309637	2.22641	0.0065501	0.00498661	0.0720485	0.0140744	0.00888784	0.094541	me1 zone
SMX2	0.124649	0.0927388	1.58899	1.30103	5.48868	4.34444	-3.73274	-5.4993	-1.76657	3.73274	1.76657	5.4993	0.00470376	0.00243093	0.0154606	0.0114507	0.00563851	0.0292622	me1 zone
SMX3	0.152555	0.184816	1.42852	1.53264	4.37743	3.64337	-3.13376	-4.57134	-1.43758	3.13376	1.43758	4.57134	0.00219687	0.00175026	0.00965763	0.0082988	0.00472033	0.0219449	me1 zone
SNA2	0.1402	0.123888	1.10089	1.60899	6.92139	8.46019	-3.35914	-5.86404	-2.5049	3.35914	2.5049	5.86404	0.00736593	0.000841602	0.0147286	0.0150269	0.00340508	0.0282509	me1 zone
SNA3	0.30893	0.360559	1.64493	1.52812	2.33902	2.02088	-2.24473	-2.70316	-0.458428	2.24473	0.458428	2.70316	0.00300406	0.00320624	0.0611021	0.00934198	0.00663878	0.0823575	me1 zone
SNC2	0.140874	0.0896255	1.55149	1.71046	3.78635	2.94535	-3.8229	-4.86814	-1.04523	3.8229	1.04523	4.86814	0.00740005	0.00576483	0.0334678	0.0150674	0.00981474	0.0509502	me1 zone
SNF11	0.20287	0.1868	1.80072	1.85736	2.54139	2.52995	-3.23076	-3.70204	-0.471279	3.23076	0.471279	3.70204	0.000386898	0.000259104	0.00228557	0.00528714	0.00249087	0.0116208	me1 zone
SNF6	0.198182	0.162092	1.79585	1.65368	3.93446	3.36344	-3.25923	-4.34031	-1.08108	3.25923	1.08108	4.34031	0.00229623	0.00178823	0.0137698	0.00845514	0.00477359	0.027078	me1 zone
SNL1	0.261364	0.222014	1.82536	1.7899	2.77132	2.56252	-2.90288	-3.46395	-0.561076	2.90288	0.561076	3.46395	0.00165833	0.00141472	0.0106461	0.00747287	0.00425006	0.0232521	me1 zone
SNN1	0.437806	0.477368	1.89496	1.64337	2.27422	2.25644	-1.95095	-2.3076	-0.356655	1.95095	0.356655	2.3076	0.00378466	0.000735676	0.0727877	0.0103578	0.00320674	0.0953804	me1 zone
SNO2	0.251266	0.319653	0.841003	0.588442	0.974114	0.86023	-1.3241	-1.68391	-0.359809	1.3241	0.359809	1.68391	0.0517803	0.0130876	0.298322	0.0654798	0.0184258	0.332884	me1 zone
SNO3	0.339855	0.216615	0.881433	0.850696	1.29573	1.28126	-1.63817	-2.21131	-0.573136	1.63817	0.573136	2.21131	0.0358656	0.020275	0.00218661	0.0480829	0.026635	0.0115349	me1 zone
snR10	0.237877	0.0918385	1.5302	1.17616	4.93024	3.69923	-3.03706	-4.70998	-1.67292	3.03706	1.67292	4.70998	0.0466269	0.0211478	0.0271501	0.0600055	0.0276069	0.0433166	me1 zone
snR11	0.124513	0.359909	1.33169	1.09542	7.3816	7.01215	-2.3249	-4.89304	-2.56813	2.3249	2.56813	4.89304	0.0840908	0.0219636	0.0031863	0.100222	0.0285468	0.0130215	me1 zone
snR128	0.243158	0.288956	0.767368	0.910244	4.45649	3.32533	-1.6566	-3.8703	-2.2137	1.6566	2.2137	3.8703	0.0109885	0.00400907	0.0120884	0.0193891	0.00771388	0.024985	me1 zone
snR13	0.351775	0.132416	1.06936	0.725382	3.58134	2.43272	-1.89013	-3.63469	-1.74456	1.89013	1.74456	3.63469	0.115922	0.0380589	0.0476732	0.133551	0.0461393	0.0674178	me1 zone
snR161	0.19446	0.219354	0.964159	1.2114	3.42074	3.43406	-2.39433	-4.05006	-1.65573	2.39433	1.65573	4.05006	0.0060263	0.000459883	0.0096415	0.0133274	0.00280442	0.0219385	me1 zone
snR17a	0.249285	0.100799	1.39147	1.02512	7.62308	4.19067	-2.7872	-5.07662	-2.28942	2.7872	2.28942	5.07662	0.0516802	0.0222861	0.0436634	0.0654107	0.0288681	0.0629234	me1 zone
snR17b	0.124633	0.118144	1.27266	1.53818	4.7083	5.03348	-3.5333	-5.32648	-1.79318	3.5333	1.79318	5.32648	0.00161731	0.000134226	0.0064288	0.00741946	0.0022436	0.0177123	me1 zone
snR189	0.144668	0.207276	1.49875	1.22052	8.34594	5.95261	-2.9498	-5.34438	-2.39457	2.9498	2.39457	5.34438	0.00999562	0.00440276	0.0140436	0.0181825	0.00817696	0.0273732	me1 zone
snR19	0.394746	0.375847	2.311	1.85911	2.8705	2.41129	-2.43604	-2.77698	-0.340941	2.43604	0.340941	2.77698	0.0043626	0.00221359	0.229318	0.0110264	0.00537053	0.262717	me1 zone
snR190	0.28364	0.250316	1.39303	1.41078	4.72314	4.46646	-2.3926	-4.10521	-1.71261	2.3926	1.71261	4.10521	0.00142799	0.000577542	0.000582189	0.00704126	0.00297302	0.009377	me1 zone
snR3	0.218129	0.0518037	1.64942	1.87773	6.97456	4.33389	-3.70783	-5.38866	-1.68083	3.70783	1.68083	5.38866	0.0602121	0.0349043	0.0437992	0.0746485	0.0426839	0.0630486	me1 zone
snR30	0.285081	0.291155	1.31298	1.44802	4.17625	4.07746	-2.26046	-3.84031	-1.57985	2.26046	1.57985	3.84031	0.00102116	3.5898e-05	0.00210647	0.00617611	0.00194016	0.0113837	me1 zone
snR32	0.210905	0.0941698	0.766601	0.804736	4.2181	2.74768	-2.36476	-4.51305	-2.14829	2.36476	2.14829	4.51305	0.0510713	0.0199427	0.020951	0.064697	0.0262825	0.0361917	me1 zone
snR34	0.669006	0.259438	3.97636	2.33788	10.6044	5.86808	-2.76572	-4.1491	-1.38337	2.76572	1.38337	4.1491	0.0670297	0.0342169	0.139286	0.0821267	0.0419951	0.168184	me1 zone
snR35	0.240381	0.352997	1.73856	2.0068	3.92129	4.44937	-2.65808	-3.81832	-1.16024	2.65808	1.16024	3.81832	0.0119616	0.00571791	0.0138156	0.0206048	0.00975898	0.0271183	me1 zone
snR37	0.213656	0.181542	1.32154	1.26502	4.56567	4.3579	-2.71039	-4.49697	-1.78659	2.71039	1.78659	4.49697	0.00200175	0.000736157	0.000664395	0.00799916	0.00320674	0.00940768	me1 zone
snR39B	0.0996724	0.177785	1.85868	1.24896	5.41179	4.14427	-3.48548	-5.10608	-1.6206	3.48548	1.6206	5.10608	0.0201155	0.00786444	0.0417911	0.0303265	0.0123351	0.0607276	me1 zone
snR4	0.163632	0.15743	2.10858	1.72304	5.25466	3.95821	-3.57703	-4.84273	-1.2657	3.57703	1.2657	4.84273	0.00172123	0.00181986	0.0375364	0.00754733	0.00481555	0.0558723	me1 zone
snR40	0.0748713	0.0303327	0.565746	0.580235	4.83201	5.18885	-3.44532	-6.57367	-3.12835	3.44532	3.12835	6.57367	0.0314782	0.00934624	0.000303925	0.0432703	0.0140793	0.00865132	me1 zone
snR42	0.373899	0.277384	1.60836	2.18587	3.48692	4.54898	-2.54245	-3.6251	-1.08265	2.54245	1.08265	3.6251	0.0144449	0.00625846	0.0655468	0.0235426	0.0103886	0.0873451	me1 zone
snR45	0.280409	0.423538	1.88509	1.42183	6.61228	5.07854	-2.23195	-4.05376	-1.82182	2.23195	1.82182	4.05376	0.0247491	0.00743983	0.0225567	0.0356125	0.0118109	0.0380756	me1 zone
snR46	0.276969	0.302646	2.80543	2.79293	3.03314	4.11103	-3.27184	-3.6236	-0.35176	3.27184	0.35176	3.6236	0.000382477	0.00398517	0.266134	0.00528714	0.00767662	0.300053	me1 zone
snR49	0.349785	0.316281	1.21191	1.27936	3.69368	3.41659	-1.90314	-3.41617	-1.51303	1.90314	1.51303	3.41617	0.00187008	0.00072206	0.00204426	0.00780389	0.00320016	0.0112751	me1 zone
snR5	0.272012	0.324187	2.50957	2.02062	6.85177	4.88972	-2.92571	-4.29968	-1.37397	2.92571	1.37397	4.29968	0.0047026	0.00407352	0.0422611	0.0114507	0.00777646	0.061333	me1 zone
snR55	0.290838	0.226911	1.70565	3.55413	5.5154	8.16453	-3.34468	-4.72366	-1.37899	3.34468	1.37899	4.72366	0.0281586	0.00502199	0.137612	0.0394132	0.00891799	0.166443	me1 zone
snR6	0.21357	0.0227523	0.846591	0.870459	1.65642	2.65064	-2.86111	-4.18788	-1.32677	2.86111	1.32677	4.18788	0.154172	0.0968704	0.063115	0.172704	0.10803	0.0845356	me1 zone
snR63	0.278306	0.389951	1.4947	2.04735	3.14036	2.96806	-2.40611	-3.19232	-0.786216	2.40611	0.786216	3.19232	0.0185513	0.00584645	0.0734091	0.0284226	0.00991358	0.096107	me1 zone
snR70	0.551972	0.637539	1.99114	2.04142	2.96808	2.98812	-1.76133	-2.32402	-0.562695	1.76133	0.562695	2.32402	0.00355429	0.00199297	0.00109407	0.0100599	0.00503054	0.00992278	me1 zone
snR7-S	0.183775	0.202335	1.89651	1.24797	4.91305	3.06456	-3.02574	-4.36887	-1.34313	3.02574	1.34313	4.36887	0.010521	0.00637597	0.0992328	0.0188637	0.0105441	0.124992	me1 zone
snR8	0.362141	0.365378	1.37618	1.1783	4.39417	2.68439	-1.81197	-3.2824	-1.47042	1.81197	1.47042	3.2824	0.00382798	0.0118363	0.0616021	0.0104169	0.0169765	0.082876	me1 zone
snR81	0.206474	0.189112	1.50147	1.57172	4.58642	4.4557	-2.95767	-4.5146	-1.55693	2.95767	1.55693	4.5146	0.000582373	0.000218116	0.000627574	0.0054816	0.00244204	0.00940768	me1 zone
snR82	0.274818	0.341691	1.50397	1.65781	4.45315	3.78557	-2.35855	-3.74023	-1.38168	2.35855	1.38168	3.74023	0.00525195	0.00272882	0.00967625	0.0122106	0.00606054	0.0219666	me1 zone
snR85	0.392008	0.477348	1.34877	1.50823	2.89891	3.37876	-1.71648	-2.85221	-1.13573	1.71648	1.13573	2.85221	0.00888699	0.00395085	0.0142423	0.0168982	0.00763096	0.0276293	me1 zone
SNX3	0.303005	0.348885	1.30041	1.50708	1.92784	2.01345	-2.10658	-2.59597	-0.489389	2.10658	0.489389	2.59597	0.00484775	0.00167229	0.047075	0.0116192	0.00462959	0.066736	me1 zone
SNZ2	0.105145	0.148539	1.07562	1.00236	1.41777	1.806	-3.03408	-3.66764	-0.633566	3.03408	0.633566	3.66764	0.00686322	0.00677331	0.075459	0.0144848	0.011033	0.0984546	me1 zone
SNZ3	0.194511	0.0895626	1.38269	0.780685	2.1564	1.57704	-2.92895	-3.71617	-0.78722	2.92895	0.78722	3.71617	0.0504233	0.024233	0.220304	0.0640044	0.0310127	0.252995	me1 zone
SOD1	0.271667	0.322054	1.40085	1.72107	2.03858	2.55648	-2.39458	-2.95223	-0.557649	2.39458	0.557649	2.95223	0.00642371	0.00476666	0.128005	0.0138911	0.00861083	0.155971	me1 zone
SOD2	0.255276	0.233291	1.57693	1.5556	2.49737	2.46519	-2.6807	-3.34446	-0.66376	2.6807	0.66376	3.34446	0.000599514	0.000384562	0.000417438	0.00548918	0.0026678	0.00919644	me1 zone
SOE1	0.420175	0.529988	1.00965	1.23378	1.08684	2.46267	-1.23946	-1.90137	-0.661913	1.23946	0.661913	1.90137	0.0303104	0.0997462	0.459653	0.0418753	0.111087	0.493651	me1 zone
SOH1	0.415408	0.31773	1.70007	1.61631	1.99964	2.11107	-2.17745	-2.48723	-0.309781	2.17745	0.309781	2.48723	0.00797692	0.0061714	0.0285297	0.0158229	0.0102738	0.0450114	me1 zone
SOL4	0.0640701	0.0509926	0.771557	0.77825	1.63125	1.50281	-3.7516	-4.76754	-1.01594	3.7516	1.01594	4.76754	0.00191454	0.00133984	0.00341888	0.00785208	0.00414644	0.0133459	me1 zone
SOM1	0.0581752	0.0862602	0.526696	0.733758	2.7164	2.8953	-3.12545	-5.27994	-2.15449	3.12545	2.15449	5.27994	0.0137591	0.00292894	0.0123247	0.022695	0.00627572	0.0252826	me1 zone
SPC1	0.316746	0.391056	1.73092	1.9786	2.61195	3.0511	-2.38981	-3.00016	-0.610346	2.38981	0.610346	3.00016	0.00560613	0.00393089	0.0541882	0.012739	0.00760774	0.0745769	me1 zone
SPC2	0.177827	0.20648	1.62415	1.90755	3.59707	3.9875	-3.20003	-4.30274	-1.1027	3.20003	1.1027	4.30274	0.00244065	0.000923556	0.0151836	0.00861004	0.00351662	0.0288804	me1 zone
SPC25	0.339734	0.373777	1.82511	1.89029	4.10556	3.49396	-2.38051	-3.4129	-1.03239	2.38051	1.03239	3.4129	0.000947938	0.00156888	0.013156	0.00605522	0.0044703	0.0261845	me1 zone
SPC29	0.396454	0.356554	1.34271	1.24287	2.06388	1.80256	-1.77975	-2.36027	-0.580518	1.77975	0.580518	2.36027	0.00281428	0.00275432	0.0357893	0.00913211	0.00609598	0.0537869	me1 zone
SPE3	0.337045	0.295682	1.89188	1.72027	2.40538	1.95954	-2.5132	-2.7863	-0.273094	2.5132	0.273094	2.7863	0.00214783	0.00395496	0.242904	0.00823885	0.00763272	0.276628	me1 zone
SPG1	0.0663117	0.117079	0.646764	0.579016	2.7918	2.6664	-2.74071	-4.89544	-2.15473	2.74071	2.15473	4.89544	0.021604	0.00682996	0.00160234	0.0319915	0.0110939	0.0105176	me1 zone
SPG4	0.0442793	0.0540458	0.33752	0.373034	2.19318	2.00944	-2.85331	-5.41759	-2.56427	2.85331	2.56427	5.41759	0.00315192	0.000837198	0.00139454	0.00951368	0.00340084	0.0104778	me1 zone
SPI1	0.0925812	0.0527496	1.09038	0.96574	2.74441	2.37439	-3.82251	-5.13839	-1.31588	3.82251	1.31588	5.13839	0.0112757	0.00645271	0.0105793	0.0197669	0.0106343	0.0231649	me1 zone
SPL2	0.218716	0.171176	1.16796	1.21119	4.15608	3.1372	-2.6093	-4.22542	-1.61612	2.6093	1.61612	4.22542	0.00462146	0.00403769	0.0159137	0.0113359	0.0077389	0.0298739	me1 zone
SPO1	0.209571	0.237218	1.38074	1.38252	1.93878	2.10822	-2.6287	-3.17919	-0.550481	2.6287	0.550481	3.17919	0.00115197	0.00114882	0.011896	0.00650671	0.00386525	0.0247914	me1 zone
SPO11	0.25266	0.234606	1.4605	1.49634	2.17101	2.26015	-2.60127	-3.1849	-0.583629	2.60127	0.583629	3.1849	0.000467181	0.000364634	0.00335672	0.00529326	0.00266336	0.0132371	me1 zone
SPO12	0.302663	0.26375	1.647	1.60125	2.06532	2.12682	-2.51973	-2.88776	-0.368025	2.51973	0.368025	2.88776	0.00160909	0.00123038	0.00629619	0.00741369	0.00396852	0.0175233	me1 zone
SPO13	0.267927	0.301092	1.25773	1.40508	1.93169	2.07025	-2.2264	-2.81415	-0.587751	2.2264	0.587751	2.81415	0.00270654	0.0012066	0.0246569	0.00899806	0.00394491	0.0406123	me1 zone
SPO16	0.124253	0.158159	1.12162	1.3709	2.63833	3.09381	-3.14174	-4.34321	-1.20147	3.14174	1.20147	4.34321	0.00514164	0.00229136	0.022754	0.0120573	0.00548744	0.0383008	me1 zone
SPO19	0.0791139	0.0579184	0.341925	0.334359	2.40312	2.10607	-2.30311	-5.04028	-2.73717	2.30311	2.73717	5.04028	0.00931448	0.00232709	0.00124432	0.0174115	0.00554063	0.0102652	me1 zone
SPO20	0.0307536	0.0292508	0.705428	0.743745	3.03256	3.27308	-4.59402	-6.71543	-2.12141	4.59402	2.12141	6.71543	0.000130843	9.61818e-05	0.000996045	0.00463004	0.00205849	0.00989164	me1 zone
SPO21	0.126592	0.131579	1.1563	1.16818	2.24752	2.43153	-3.17051	-4.17982	-1.00931	3.17051	1.00931	4.17982	8.26524e-05	0.000228906	0.00320796	0.00449995	0.00244514	0.0130543	me1 zone
SPO22	0.51304	0.522715	1.17196	1.17306	1.34524	1.49116	-1.17892	-1.45338	-0.274452	1.17892	0.274452	1.45338	0.00013096	0.00269429	0.0669235	0.00463004	0.00600472	0.0889324	me1 zone
SPO23	0.0755287	0.0680168	0.90141	0.918202	2.87397	3.09015	-3.66405	-5.37673	-1.71268	3.66405	1.71268	5.37673	0.000437799	0.000291958	0.000993026	0.00529326	0.00253533	0.00989164	me1 zone
SPO24	0.105606	0.0765361	1.32128	1.00247	4.69788	4.31348	-3.67332	-5.62861	-1.95529	3.67332	1.95529	5.62861	0.00684815	0.00180612	0.0110409	0.0144675	0.00479243	0.0237683	me1 zone
SPO73	0.128071	0.0790793	1.06084	1.04031	3.80904	3.15928	-3.34243	-5.07207	-1.72963	3.34243	1.72963	5.07207	0.0104153	0.0052925	0.00613838	0.0187444	0.00925476	0.0173551	me1 zone
SPO74	0.166281	0.135366	0.63112	0.496314	2.63229	2.15473	-1.90211	-3.98819	-2.08608	1.90211	2.08608	3.98819	0.0141257	0.00268375	0.0114601	0.0231338	0.00599516	0.0242266	me1 zone
SPO75	0.707953	0.774011	0.700352	0.762889	1.02695	1.13123	0.018343	-0.542303	-0.560646	-0.018343	0.560646	0.542303	0.856913	0.0293174	0.0265359	0.863067	0.0367506	0.0426801	me1 zone
SPO77	0.0779633	0.0689344	1.0469	1.04659	2.86616	2.81331	-3.83303	-5.27287	-1.43985	3.83303	1.43985	5.27287	0.000535353	0.000289589	8.69326e-05	0.00543446	0.002523	0.00803267	me1 zone
SPR1	0.318169	0.331818	1.21468	1.24816	1.57785	1.76015	-1.92184	-2.3605	-0.438665	1.92184	0.438665	2.3605	0.000352464	0.00128074	0.0329433	0.00521847	0.00405118	0.0503923	me1 zone
SPR2	0.0773853	0.0956629	0.383746	0.450518	1.62627	1.85626	-2.26933	-4.33089	-2.06156	2.26933	2.06156	4.33089	0.00704585	0.00172419	0.00524363	0.0146788	0.00469195	0.0161394	me1 zone
SPR28	0.090127	0.119016	0.405629	0.448681	2.25409	2.37879	-2.03027	-4.46935	-2.43908	2.03027	2.43908	4.46935	0.0107379	0.00207045	0.0011404	0.0190944	0.00514035	0.00992278	me1 zone
SPR3	0.0381988	0.0342741	0.538644	0.541375	2.69693	2.81607	-3.89747	-6.24925	-2.35178	3.89747	2.35178	6.24925	0.000402829	0.000181355	0.00017821	0.00528714	0.00239664	0.00824169	me1 zone
SPS1	0.0574577	0.0466948	0.615676	0.602628	2.94915	2.77235	-3.5481	-5.77962	-2.23152	3.5481	2.23152	5.77962	0.00178463	0.000727113	0.000447249	0.00764651	0.00320016	0.00922059	me1 zone
SPS100	0.0955983	0.0880824	1.20925	1.15399	2.60007	2.50789	-3.68549	-4.79747	-1.11198	3.68549	1.11198	4.79747	0.000340324	0.000180912	0.00146516	0.00521847	0.00239664	0.0104778	me1 zone
SPS22	0.0392616	0.0583922	0.427297	0.394086	1.78334	1.95522	-3.07231	-5.25866	-2.18635	3.07231	2.18635	5.25866	0.00877238	0.00307821	0.00163068	0.0167574	0.00648298	0.010595	me1 zone
SPS4	0.293279	0.258704	1.38217	1.2892	2.08839	1.96746	-2.27489	-2.87731	-0.602425	2.27489	0.602425	2.87731	0.00205967	0.00120853	0.0118317	0.00809274	0.00394608	0.0247122	me1 zone
SRB2	0.173755	0.150998	1.2086	1.18049	3.19057	2.74894	-2.87904	-4.19293	-1.31389	2.87904	1.31389	4.19293	0.00126649	0.00123822	0.00682778	0.00671284	0.00397531	0.0181848	me1 zone
SRG1	0.624733	0.563559	2.76652	2.92692	3.90805	3.23762	-2.26041	-2.58818	-0.327766	2.26041	0.327766	2.58818	0.00140041	0.00356943	0.151042	0.00697515	0.00714559	0.180522	me1 zone
SRL3	0.194021	0.193993	1.18293	0.998923	1.9673	1.64106	-2.49137	-3.21716	-0.725792	2.49137	0.725792	3.21716	0.00239758	0.00165492	0.0557984	0.00855471	0.00459437	0.0763361	me1 zone
SRL4	0.0884462	0.0906043	0.472613	0.403486	2.38454	2.40892	-2.29073	-4.74263	-2.4519	2.29073	2.4519	4.74263	0.00253747	1.58373e-05	0.00215847	0.00872649	0.00175589	0.0115025	me1 zone
SRN2	0.405684	0.439626	1.19379	1.50965	1.54708	1.90804	-1.67724	-2.03118	-0.353939	1.67724	0.353939	2.03118	0.0113114	0.00634229	0.2575	0.0198173	0.0105096	0.291807	me1 zone
SRT1	0.121202	0.127248	0.592936	0.565731	2.15895	2.19052	-2.22144	-4.12982	-1.90838	2.22144	1.90838	4.12982	0.000482075	7.86914e-05	0.000344987	0.00534091	0.00203818	0.00893548	me1 zone
SRX1	0.0860652	0.147378	0.632515	0.683937	1.76406	1.9307	-2.49551	-3.98433	-1.48882	2.49551	1.48882	3.98433	0.0229053	0.0093766	0.00333168	0.0335196	0.014114	0.013221	me1 zone
SRY1	0.206779	0.176635	1.02187	1.09301	1.61945	1.54684	-2.4636	-3.04582	-0.582219	2.4636	0.582219	3.04582	0.00249986	0.00150309	0.0100145	0.00871219	0.00437872	0.0224448	me1 zone
SSA2	0.419183	0.311613	1.25846	1.10846	2.36885	1.94254	-1.69547	-2.56061	-0.865142	1.69547	0.865142	2.56061	0.0180496	0.00988598	0.036804	0.0278993	0.0147342	0.0550815	me1 zone
SSE2	0.733491	0.719639	0.935779	0.894592	1.14389	1.21115	-0.332972	-0.696583	-0.363611	0.332972	0.363611	0.696583	0.011049	0.00387394	0.0202177	0.0194762	0.0075351	0.0352667	me1 zone
SSP1	0.0497281	0.0623985	0.55028	0.524574	2.01725	2.14173	-3.26094	-5.21303	-1.95209	3.26094	1.95209	5.21303	0.00260832	0.0010499	0.000801317	0.00884869	0.00368104	0.00953087	me1 zone
SSP2	0.23995	0.30455	1.17911	1.3332	2.09241	2.30411	-2.20601	-3.01336	-0.807348	2.20601	0.807348	3.01336	0.00755172	0.00374673	0.0188601	0.0152466	0.00736033	0.033421	me1 zone
SSU1	0.16266	0.180432	1.36936	1.45238	2.93359	3.00026	-3.03992	-4.1123	-1.07238	3.03992	1.07238	4.1123	0.000798795	0.000345857	0.0017895	0.00590126	0.0026375	0.0108814	me1 zone
SSU72	0.226982	0.212447	1.68966	1.60972	3.47115	3.1772	-2.9085	-3.9193	-1.0108	2.9085	1.0108	3.9193	0.000413498	0.000413437	0.00515364	0.00528714	0.00270451	0.0160559	me1 zone
STF1	0.150834	0.128454	1.10922	1.21127	2.61916	3.00118	-3.0546	-4.33083	-1.27623	3.0546	1.27623	4.33083	0.00186145	0.00122692	0.00831785	0.0077956	0.00396688	0.020309	me1 zone
STF2	0.371474	0.3487	1.29015	1.34816	2.52484	2.48812	-1.8732	-2.79924	-0.926044	1.8732	0.926044	2.79924	0.000878938	0.000279803	0.00130061	0.00602434	0.00252168	0.0104487	me1 zone
STM1	0.237411	0.200278	1.4311	1.42884	2.43503	2.40614	-2.70801	-3.46738	-0.759369	2.70801	0.759369	3.46738	0.00203874	0.00125211	0.000130789	0.00806677	0.00399757	0.00821137	me1 zone
STP4	0.210737	0.200184	1.30453	1.21856	2.66317	2.4595	-2.61826	-3.63996	-1.02171	2.61826	1.02171	3.63996	0.000552819	0.000352192	0.00543046	0.00543446	0.00264792	0.0163654	me1 zone
STR3	0.033298	0.029886	0.633545	0.654095	3.05531	3.22829	-4.34903	-6.63589	-2.28686	4.34903	2.28686	6.63589	0.000349069	0.000173814	0.000403012	0.00521847	0.00238528	0.00917875	me1 zone
SUB1	0.338002	0.326088	1.66417	1.48485	2.02736	2.03168	-2.24545	-2.61169	-0.366237	2.24545	0.366237	2.61169	0.00147387	9.85496e-05	0.046369	0.00715171	0.00208818	0.0659629	me1 zone
SUC2	0.226318	0.23565	1.11483	1.15096	1.53002	1.51836	-2.29415	-2.72218	-0.42803	2.29415	0.42803	2.72218	0.000261882	0.000118715	0.00303937	0.00489	0.00213116	0.0128032	me1 zone
SUE1	0.0279211	0.0401457	0.604505	0.796674	2.83249	2.97648	-4.36355	-6.41519	-2.05164	4.36355	2.05164	6.41519	0.0056125	0.00168188	0.00946275	0.0127449	0.00464497	0.021773	me1 zone
SUI1	0.591236	0.335023	2.31108	1.74782	3.68247	2.27974	-2.1316	-2.68636	-0.554759	2.1316	0.554759	2.68636	0.0413578	0.0371817	0.318152	0.0541579	0.0451807	0.353161	me1 zone
SUL2	0.527404	0.520592	1.04669	1.11659	1.35202	1.36236	-1.04559	-1.37299	-0.327395	1.04559	0.327395	1.37299	0.00206619	6.26589e-05	0.0198705	0.00809494	0.0020085	0.0348445	me1 zone
SUP2	0.0623782	0.0863334	0.94269	0.746243	1.00663	1.47012	-3.50552	-4.05785	-0.552332	3.50552	0.552332	4.05785	0.00668207	0.00780458	0.236667	0.0142462	0.0122646	0.270214	me1 zone
SUP56	0.224561	0.198624	1.49474	0.625688	3.91298	2.72615	-2.32499	-3.97163	-1.64664	2.32499	1.64664	3.97163	0.074334	0.00482113	0.12297	0.0899643	0.00865755	0.150602	me1 zone
SUS1	0.43314	0.358121	1.06579	1.23225	1.88249	1.87184	-1.53818	-2.24633	-0.708148	1.53818	0.708148	2.24633	0.0123119	0.00369138	0.0209767	0.0210569	0.00729396	0.036212	me1 zone
SUT2	0.227083	0.163432	1.43582	1.49286	2.81882	2.6542	-2.9068	-3.80889	-0.902081	2.9068	0.902081	3.80889	0.00660179	0.00394747	0.00327253	0.0141379	0.00762699	0.0131221	me1 zone
SVS1	0.252389	0.1804	1.18538	1.08358	2.02277	1.75308	-2.3903	-3.12507	-0.73477	2.3903	0.73477	3.12507	0.0106598	0.00695107	0.0265749	0.0190073	0.0112546	0.0426853	me1 zone
SWC7	0.483743	0.452236	1.44441	1.20861	1.80143	1.56923	-1.50309	-1.84848	-0.345391	1.50309	0.345391	1.84848	0.00831084	0.00358149	0.165917	0.016261	0.00714559	0.196359	me1 zone
SWF1	0.103499	0.101945	1.41134	1.32525	3.87243	3.63101	-3.73556	-5.19074	-1.45517	3.73556	1.45517	5.19074	0.000156277	8.44522e-05	0.00198594	0.00468374	0.00205112	0.0111298	me1 zone
SWM1	0.133517	0.112839	1.50295	1.34503	3.85658	3.43153	-3.53112	-4.88673	-1.35561	3.53112	1.35561	4.88673	0.00168883	0.000911849	0.00727302	0.00751024	0.00349542	0.018791	me1 zone
SWM2	0.345964	0.329969	1.533	1.46605	2.62842	2.15694	-2.14955	-2.82368	-0.674125	2.14955	0.674125	2.82368	0.00047651	0.00269856	0.0447798	0.00530128	0.0060119	0.0640666	me1 zone
TAD2	0.286965	0.30568	1.4414	1.51443	2.7145	2.39695	-2.31832	-3.10849	-0.790172	2.31832	0.790172	3.10849	0.000622186	0.00104816	0.0146931	0.00549193	0.00367869	0.0282168	me1 zone
TAH1	0.0632354	0.0727019	0.928559	1.02307	3.95534	3.21623	-3.84366	-5.72128	-1.87761	3.84366	1.87761	5.72128	0.00101382	0.00098955	0.00766286	0.00617509	0.00358081	0.0194017	me1 zone
TAL1	0.492112	0.543605	1.27064	1.3609	1.70092	1.65961	-1.34528	-1.69806	-0.35278	1.34528	0.35278	1.69806	0.00416938	0.00188726	0.0214154	0.0107603	0.00489206	0.0366719	me1 zone
TDA2	0.0622998	0.0603121	0.974826	1.10481	5.157	5.14383	-4.08416	-6.39252	-2.30835	4.08416	2.30835	6.39252	0.00052184	1.34698e-05	0.00152349	0.00543446	0.00168373	0.0104778	me1 zone
TDA4	0.14731	0.107142	1.43514	1.44242	4.00534	3.48423	-3.49938	-4.87942	-1.38004	3.49938	1.38004	4.87942	0.00423679	0.00261381	0.00529921	0.0108532	0.00590394	0.0162336	me1 zone
TDA6	0.23187	0.229678	1.14449	1.12785	1.82177	1.72705	-2.29963	-2.94278	-0.643153	2.29963	0.643153	2.94278	2.99831e-05	0.00017673	0.00383965	0.00359419	0.00239105	0.01404	me1 zone
TDH1	0.0470483	0.0463864	0.82327	0.823171	3.32447	3.21681	-4.13925	-6.12947	-1.99022	4.13925	1.99022	6.12947	6.09695e-06	1.77905e-05	0.000142369	0.00307916	0.00175589	0.00821137	me1 zone
TDH2	0.305026	0.228257	1.64135	1.59303	3.15056	2.50473	-2.60051	-3.40663	-0.806114	2.60051	0.806114	3.40663	0.0063997	0.00605265	0.0411705	0.0138652	0.0101579	0.0599773	me1 zone
TDH3	0.0913586	0.0687205	0.980141	0.988249	5.08127	3.73128	-3.62016	-5.7827	-2.16254	3.62016	2.16254	5.7827	0.00318087	0.00273672	0.0106168	0.00954379	0.0060687	0.0232155	me1 zone
TEF1	0.073692	0.218567	1.08954	1.61995	3.98596	4.27538	-3.2127	-4.82106	-1.60836	3.2127	1.60836	4.82106	0.0556928	0.0236094	0.0301356	0.0696766	0.0303225	0.0470103	me1 zone
TEF2	0.215416	0.196429	1.47889	1.39658	3.89366	3.55598	-2.80363	-4.177	-1.37337	2.80363	1.37337	4.177	0.000779232	0.000498973	0.00316402	0.00584921	0.0028691	0.0130044	me1 zone
TEN1	0.24924	0.298431	1.35165	1.49648	3.27635	3.39556	-2.37863	-3.60672	-1.22808	2.37863	1.22808	3.60672	0.00390073	0.00134202	0.00398088	0.0104812	0.00415094	0.0142528	me1 zone
TEP1	0.140929	0.15993	1.29718	1.33964	2.91212	3.07156	-3.13164	-4.31387	-1.18223	3.13164	1.18223	4.31387	0.00090097	0.000525719	0.00144177	0.00602434	0.00290236	0.0104778	me1 zone
TEX1	0.542989	0.532048	1.15417	1.26314	1.49363	1.53693	-1.16901	-1.49519	-0.32618	1.16901	0.32618	1.49519	0.00324863	0.000286414	0.0408061	0.00960301	0.00252168	0.0595823	me1 zone
TFB5	0.20998	0.183287	2.05317	1.45211	4.82502	3.67831	-3.15595	-4.43445	-1.2785	3.15595	1.2785	4.43445	0.00723794	0.00243959	0.055797	0.0149116	0.00564949	0.0763361	me1 zone
TFS1	0.143802	0.139184	1.18606	1.12414	2.28411	2.0697	-3.02922	-3.94347	-0.914258	3.02922	0.914258	3.94347	0.000223422	0.000360867	0.00776846	0.00469077	0.00266173	0.0195145	me1 zone
TGL2	0.513627	0.54723	1.04609	1.03975	1.64045	1.58434	-0.9754	-1.60397	-0.628573	0.9754	0.628573	1.60397	0.00220594	0.00105489	0.00164116	0.0082988	0.00369631	0.0106149	me1 zone
THI11	0.0261782	0.0297371	0.465593	0.539388	2.7684	3.18748	-4.16778	-6.73493	-2.56715	4.16778	2.56715	6.73493	0.00113374	0.000414162	0.00326109	0.00646085	0.00270617	0.0130899	me1 zone
THI12	0.0276976	0.0130697	0.317525	0.28806	2.03694	1.68992	-3.89285	-6.51441	-2.62156	3.89285	2.62156	6.51441	0.0182305	0.00706295	0.00335392	0.0281032	0.011395	0.0132361	me1 zone
THI13	0.0127322	0.0299914	0.576366	0.448659	3.59321	3.09261	-4.58448	-7.28993	-2.70545	4.58448	2.70545	7.28993	0.0182439	0.00708529	0.00597418	0.0281089	0.0114215	0.0171244	me1 zone
THI2	0.538412	0.525375	1.08424	1.00638	1.50184	1.41543	-0.974722	-1.45541	-0.48069	0.974722	0.48069	1.45541	0.00335987	0.00100937	0.0197798	0.00976687	0.00361386	0.0347173	me1 zone
THI4	0.0336161	0.0418743	0.577755	0.551941	3.07127	2.94215	-3.9035	-6.31575	-2.41225	3.9035	2.41225	6.31575	0.00170749	0.00065116	0.000351578	0.00753431	0.00308754	0.00894346	me1 zone
THI5	0.0238676	0.0435536	0.259308	0.229659	1.83238	1.93172	-2.85846	-5.80296	-2.9445	2.85846	2.9445	5.80296	0.0222134	0.00546622	0.00104893	0.0327177	0.00945285	0.00992278	me1 zone
THI73	0.188186	0.199635	1.16263	1.20131	1.93601	1.98506	-2.60773	-3.33778	-0.730053	2.60773	0.730053	3.33778	0.000348546	0.000192031	0.00165262	0.00521847	0.00242067	0.0106531	me1 zone
THO1	0.327872	0.400488	1.68858	2.14155	2.27704	2.4872	-2.39467	-2.70952	-0.314854	2.39467	0.314854	2.70952	0.0086639	0.00335768	0.218811	0.0166446	0.00684877	0.251482	me1 zone
TIM10	0.249256	0.185361	2.11782	2.57459	5.76478	5.92681	-3.43251	-4.74958	-1.31707	3.43251	1.31707	4.74958	0.00548432	0.00202154	0.0113572	0.0125637	0.00506046	0.0240884	me1 zone
TIM12	0.24213	0.268304	1.42353	2.15968	2.24661	2.81114	-2.81146	-3.3087	-0.497242	2.81146	0.497242	3.3087	0.0121613	0.00288928	0.267625	0.0208552	0.00625267	0.301674	me1 zone
TIM13	0.181801	0.197582	1.94794	1.76654	3.62352	3.26494	-3.29143	-4.18245	-0.891021	3.29143	0.891021	4.18245	0.000791059	0.000528871	0.0131235	0.00587673	0.00291006	0.0261541	me1 zone
TIM8	0.500066	0.59703	1.53516	1.9585	1.89788	2.29733	-1.67105	-1.93505	-0.264005	1.67105	0.264005	1.93505	0.0165857	0.00931207	0.352744	0.0261783	0.0140426	0.388113	me1 zone
TIP1	0.11456	0.115433	1.15532	1.27098	3.0073	2.75978	-3.3991	-4.64818	-1.24908	3.3991	1.24908	4.64818	0.000412745	0.000179113	0.00544901	0.00528714	0.00239664	0.0163955	me1 zone
TIR1	0.0286665	0.0346968	0.71819	0.729228	3.28902	3.47299	-4.51369	-6.73766	-2.22397	4.51369	2.22397	6.73766	0.00093286	0.000450634	0.000336096	0.00602434	0.00279822	0.00893548	me1 zone
TIR2	0.0962323	0.0887389	1.07271	1.11796	2.27707	2.2919	-3.56599	-4.62649	-1.0605	3.56599	1.0605	4.62649	0.000338431	0.000160664	0.000807914	0.00521847	0.00236257	0.00953087	me1 zone
TIR3	0.0455623	0.0785141	0.942029	1.01774	3.0936	3.33842	-3.98139	-5.69597	-1.71458	3.98139	1.71458	5.69597	0.00952726	0.00472234	0.00207793	0.017609	0.00856607	0.0113252	me1 zone
TIS11	0.08288	0.0921371	1.08252	1.25356	3.06656	3.30771	-3.73852	-5.18669	-1.44817	3.73852	1.44817	5.18669	0.00121758	0.00032741	0.00666759	0.00661947	0.00260219	0.0180332	me1 zone
TLC1	0.399869	0.435891	1.58147	1.58767	1.92342	2.00321	-1.92293	-2.23213	-0.309198	1.92293	0.309198	2.23213	0.001046	0.000947299	0.00897102	0.00621905	0.00352562	0.0210116	me1 zone
TMA10	0.0460337	0.0509004	0.679528	0.685371	2.51983	2.1514	-3.81565	-5.59065	-1.77501	3.81565	1.77501	5.59065	0.000363035	0.00058418	0.00413412	0.00525806	0.00298937	0.014539	me1 zone
TMA7	0.16839	0.231593	1.14107	1.65216	2.9985	4.36934	-2.80392	-4.20323	-1.39931	2.80392	1.39931	4.20323	0.0154928	0.00711429	0.0668162	0.0248489	0.0114458	0.0888307	me1 zone
TOM6	0.415392	0.507776	1.17737	1.5556	2.39092	2.33241	-1.5658	-2.35514	-0.789335	1.5658	0.789335	2.35514	0.0243267	0.00379586	0.0576858	0.0351309	0.00742135	0.0783219	me1 zone
TOM7	0.177471	0.276637	1.45153	1.59812	3.45141	3.71235	-2.74753	-3.97961	-1.23207	2.74753	1.23207	3.97961	0.0135965	0.0064721	0.00495096	0.0225173	0.0106458	0.0158596	me1 zone
TOP3	0.275144	0.304849	1.2566	1.33083	1.71499	1.97325	-2.15742	-2.66882	-0.511405	2.15742	0.511405	2.66882	0.00153789	0.00220082	0.0432569	0.00725918	0.00535762	0.0624629	me1 zone
TOS2	0.407479	0.36845	1.15942	1.06778	1.64104	1.62789	-1.52123	-2.07482	-0.553588	1.52123	0.553588	2.07482	0.00377916	0.0012287	0.0113733	0.010352	0.00396688	0.0241049	me1 zone
TOS3	0.20538	0.231359	1.166	1.20572	2.21171	2.16434	-2.44109	-3.32479	-0.883693	2.44109	0.883693	3.32479	0.00133156	0.000688136	0.00105793	0.00681753	0.00315281	0.00992278	me1 zone
TOS6	0.118542	0.143418	0.826025	0.770138	2.15942	2.08827	-2.60719	-4.01926	-1.41207	2.60719	1.41207	4.01926	0.00312546	0.00119917	0.00156848	0.00948014	0.00393564	0.0104778	me1 zone
TOS8	0.16617	0.153587	1.3976	1.58486	2.90433	2.95234	-3.22145	-4.19503	-0.973583	3.22145	0.973583	4.19503	0.00110304	0.000191158	0.0086625	0.00639542	0.00241747	0.0206764	me1 zone
TPC1	0.102507	0.111565	1.31475	1.45483	3.55642	3.44697	-3.6935	-5.03188	-1.33839	3.6935	1.33839	5.03188	0.000664032	0.000167321	0.00323758	0.00559851	0.00236257	0.0130664	me1 zone
TPI1	0.203687	0.226952	1.45462	1.93438	3.49646	4.21334	-2.97631	-4.16214	-1.18584	2.97631	1.18584	4.16214	0.00546074	0.00139599	0.0398261	0.0125252	0.00422248	0.0584631	me1 zone
TPK1	0.427073	0.422288	1.18841	1.18984	1.85696	1.88314	-1.48545	-2.13863	-0.653176	1.48545	0.653176	2.13863	3.0281e-05	3.67407e-05	0.000240729	0.00359419	0.00194016	0.00834407	me1 zone
TPP1	0.275492	0.281995	1.44279	1.52545	2.0797	2.32242	-2.4126	-2.98119	-0.568589	2.4126	0.568589	2.98119	0.000326115	0.000745496	0.0238678	0.00521847	0.00323517	0.0396303	me1 zone
TRN1	0.102106	0.105025	0.844927	0.468662	2.30632	1.85884	-2.6649	-4.32975	-1.66486	2.6649	1.66486	4.32975	0.0257046	0.00131589	0.0629379	0.0366481	0.00410129	0.084318	me1 zone
TRP1	0.350971	0.311792	1.31889	1.41059	1.90594	1.88193	-2.04206	-2.51482	-0.472762	2.04206	0.472762	2.51482	0.00230022	0.00116163	0.0106828	0.00845514	0.00388567	0.0232939	me1 zone
TRX1	0.115192	0.163763	1.27302	1.42695	3.24018	3.77208	-3.27484	-4.65178	-1.37694	3.27484	1.37694	4.65178	0.00649416	0.00348647	0.00979664	0.0139908	0.00702425	0.0221339	me1 zone
TRX2	0.543084	0.467076	1.76931	1.54607	2.58678	2.16558	-1.71459	-2.23406	-0.51947	1.71459	0.51947	2.23406	0.00715891	0.00562336	0.0847496	0.0148232	0.00964052	0.108653	me1 zone
TRX3	0.31815	0.36921	1.17502	1.39815	2.49816	2.99753	-1.90441	-2.99916	-1.09475	1.90441	1.09475	2.99916	0.00744325	0.00319156	0.0264798	0.0151303	0.00662268	0.0426377	me1 zone
TSA1	0.156543	0.221038	1.43693	1.84502	3.40264	3.66509	-3.1197	-4.22639	-1.10669	3.1197	1.10669	4.22639	0.00950473	0.00357415	0.0272142	0.0175972	0.00714559	0.0433708	me1 zone
TSA2	0.310134	0.242156	1.36189	1.18095	2.69021	2.51269	-2.20294	-3.23582	-1.03287	2.20294	1.03287	3.23582	0.00857318	0.00323756	0.0119029	0.0165575	0.00667963	0.0247914	me1 zone
TSL1	0.278147	0.285728	0.919793	0.93644	1.31834	1.33962	-1.71893	-2.23687	-0.517941	1.71893	0.517941	2.23687	0.000183925	0.000101839	0.00111962	0.00468374	0.00209135	0.00992278	me1 zone
TVP15	0.350053	0.37259	1.73867	1.71491	2.46899	2.59772	-2.25674	-2.80969	-0.552956	2.25674	0.552956	2.80969	0.000416583	0.000426525	0.00469296	0.00528714	0.00272502	0.0154905	me1 zone
TYW3	0.281158	0.326084	1.57195	1.76075	2.16684	2.46366	-2.45635	-2.93083	-0.474476	2.45635	0.474476	2.93083	0.00298712	0.00231989	0.0617786	0.00931955	0.00553501	0.0830815	me1 zone
UAF30	0.241583	0.262268	1.7539	1.83735	3.15086	2.80516	-2.83342	-3.56328	-0.72986	2.83342	0.72986	3.56328	0.000576642	0.000829648	0.0150433	0.0054816	0.0033889	0.0286706	me1 zone
UBA3	0.165659	0.227433	1.50836	1.87331	3.26123	3.52316	-3.10479	-4.10928	-1.00449	3.10479	1.00449	4.10928	0.0078147	0.00323635	0.0258558	0.0155968	0.00667963	0.0419213	me1 zone
UBC11	0.158264	0.108718	1.14327	1.04899	2.79499	2.54192	-3.0376	-4.32119	-1.28359	3.0376	1.28359	4.32119	0.00813866	0.00410948	0.00514662	0.0160552	0.00781961	0.0160559	me1 zone
UBC13	0.305115	0.435732	1.36333	1.94734	2.09919	2.57912	-2.15988	-2.65874	-0.498866	2.15988	0.498866	2.65874	0.0271919	0.0121032	0.225623	0.0383958	0.0172945	0.258639	me1 zone
UBC5	0.260431	0.22169	1.45992	1.40381	2.83391	2.30827	-2.57043	-3.41491	-0.844479	2.57043	0.844479	3.41491	0.00214953	0.0030269	0.0308962	0.00823986	0.00641529	0.0478614	me1 zone
UBC8	0.219382	0.23873	1.13516	1.29574	2.02293	2.34691	-2.40772	-3.25381	-0.846086	2.40772	0.846086	3.25381	0.00220861	0.00143501	0.0276324	0.0082988	0.00427454	0.0438186	me1 zone
UBP11	0.569034	0.530341	0.9329	0.94709	1.18486	1.29766	-0.774041	-1.17512	-0.401081	0.774041	0.401081	1.17512	0.00446452	0.00495271	0.0265876	0.0111516	0.00884412	0.0426917	me1 zone
UBX6	0.414449	0.386788	1.22693	1.28894	2.3424	2.31859	-1.65076	-2.54033	-0.889579	1.65076	0.889579	2.54033	0.00137176	0.000392643	0.00166132	0.00694601	0.00269252	0.0106614	me1 zone
UGA1	0.164148	0.158311	1.29124	1.19628	2.41448	2.33469	-2.94752	-3.88049	-0.932966	2.94752	0.932966	3.88049	0.000427922	8.43188e-05	0.00412951	0.00529326	0.00205112	0.0145316	me1 zone
UGA2	0.304425	0.321253	1.26447	1.29645	1.91014	1.80918	-2.03317	-2.57155	-0.538374	2.03317	0.538374	2.57155	0.00044245	0.000459519	0.00636224	0.00529326	0.00280442	0.0176235	me1 zone
UGA4	0.0836202	0.102971	0.99286	1.14229	2.59409	2.96403	-3.51638	-4.89664	-1.38026	3.51638	1.38026	4.89664	0.00263386	0.00132099	0.010064	0.00890062	0.00410935	0.0224448	me1 zone
UGX2	0.208866	0.164952	0.96976	0.858579	1.26455	1.18859	-2.29012	-2.71422	-0.424095	2.29012	0.424095	2.71422	0.00688218	0.00415134	0.049556	0.0144848	0.00786757	0.0694823	me1 zone
ULA1	0.406182	0.407834	1.43865	1.40571	1.87157	1.6195	-1.80498	-2.10054	-0.295564	1.80498	0.295564	2.10054	8.82992e-05	0.00246966	0.109898	0.00455116	0.00569617	0.13661	me1 zone
ULI1	0.249895	0.397305	0.999491	1.04941	1.5433	1.4954	-1.66257	-2.23117	-0.568599	1.66257	0.568599	2.23117	0.0369549	0.0211315	0.00537561	0.0492903	0.0276025	0.0163264	me1 zone
UPS3	0.339752	0.373569	1.71783	1.82335	2.79177	2.55756	-2.31161	-2.90673	-0.595127	2.31161	0.595127	2.90673	0.00121955	0.00102557	0.0161424	0.00662173	0.00365727	0.030136	me1 zone
URA8	0.354427	0.385384	1.17838	1.31616	1.92151	2.21434	-1.75355	-2.48296	-0.729405	1.75355	0.729405	2.48296	0.00324335	0.00228642	0.0303219	0.00960301	0.00548088	0.0472112	me1 zone
URH1	0.296249	0.303487	1.26437	1.28815	1.86435	1.96835	-2.08952	-2.67596	-0.586437	2.08952	0.586437	2.67596	0.000110797	0.000256457	0.00495466	0.00463004	0.00249087	0.0158615	me1 zone
USV1	0.252308	0.224311	0.877855	0.808222	1.65574	1.6027	-1.82276	-2.77327	-0.950513	1.82276	0.950513	2.77327	0.00321613	0.00100442	0.00450357	0.00957241	0.00360287	0.0151171	me1 zone
UTR5	0.648105	0.330071	1.14787	1.58252	2.88021	2.46085	-1.48094	-2.44896	-0.96802	1.48094	0.96802	2.44896	0.103444	0.0370139	0.0625813	0.120601	0.0450243	0.0839773	me1 zone
VAB2	0.414555	0.360693	1.26879	1.26871	1.97156	1.95641	-1.71068	-2.34105	-0.630374	1.71068	0.630374	2.34105	0.00341272	0.00183425	7.78572e-05	0.00985593	0.00483804	0.00803267	me1 zone
VBA3	0.0465577	0.073338	0.065119	0.0798128	0.116793	0.123085	-0.273595	-1.00052	-0.726923	0.273595	0.726923	1.00052	0.487587	0.0880775	0.0401085	0.505249	0.0988765	0.0587726	me1 zone
VEL1	0.106323	0.115447	1.18707	1.34693	2.26345	2.56239	-3.51427	-4.44364	-0.929368	3.51427	0.929368	4.44364	0.000957626	0.000584021	0.0183637	0.00607765	0.00298937	0.0328535	me1 zone
VFA1	0.403617	0.371143	1.53675	1.46788	2.37387	2.33192	-1.95537	-2.60262	-0.64725	1.95537	0.64725	2.60262	0.0012401	0.000563884	0.00298894	0.00665071	0.00293956	0.0127118	me1 zone
VMA22	0.33805	0.282477	1.39007	1.46217	1.84075	1.83095	-2.20053	-2.56489	-0.364355	2.20053	0.364355	2.56489	0.00370201	0.00253232	0.0099574	0.0102586	0.00577812	0.0223478	me1 zone
VPS25	0.312467	0.346745	1.44828	1.87339	2.58976	2.77421	-2.3331	-3.02449	-0.69139	2.3331	0.69139	3.02449	0.00734931	0.000883749	0.0673689	0.0150127	0.00345092	0.0894621	me1 zone
VPS55	0.514869	0.487509	1.28728	1.3881	1.67668	1.72898	-1.41631	-1.76451	-0.348194	1.41631	0.348194	1.76451	0.00224233	0.000655084	0.0271657	0.00835066	0.00308812	0.0433294	me1 zone
VPS73	0.403636	0.438014	0.873369	0.902896	1.50583	1.693	-1.07756	-1.92625	-0.848695	1.07756	0.848695	1.92625	0.00346479	0.00285326	0.0106009	0.00993222	0.00621014	0.0231944	me1 zone
VTC1	0.198797	0.228666	1.86921	1.8439	3.91116	3.3762	-3.11876	-4.09152	-0.972767	3.11876	0.972767	4.09152	0.00105412	0.00127923	0.011879	0.00622299	0.00405042	0.0247914	me1 zone
WIP1	0.382427	0.331337	1.397	1.23092	2.31251	1.83222	-1.8804	-2.53776	-0.657356	1.8804	0.657356	2.53776	0.00533586	0.00601477	0.076564	0.0123366	0.0101126	0.099625	me1 zone
WTM2	0.352943	0.334438	1.15541	1.19949	1.78801	1.80664	-1.77648	-2.38667	-0.610188	1.77648	0.610188	2.38667	0.000708417	0.00027452	0.00210143	0.00569894	0.00252168	0.0113756	me1 zone
XBP1	0.283087	0.315642	0.849676	0.946695	1.84112	1.98838	-1.58511	-2.67718	-1.09207	1.58511	1.09207	2.67718	0.0048395	0.00128657	0.00758183	0.0116043	0.00405306	0.0192475	me1 zone
XYL2	0.169847	0.162139	1.15297	1.05332	2.65563	2.45834	-2.73242	-3.94525	-1.21282	2.73242	1.21282	3.94525	0.000719548	0.000271308	0.004958	0.00569894	0.00252168	0.0158615	me1 zone
YAL037C-A	0.118212	0.0568807	0.935722	0.816055	2.89915	3.81697	-3.32263	-5.26144	-1.93881	3.32263	1.93881	5.26144	0.0238495	0.0109531	0.0129465	0.0346038	0.0159525	0.0259744	me1 zone
YAL037W	0.265417	0.308209	1.37355	1.34941	2.18212	2.24937	-2.24699	-2.94961	-0.702619	2.24699	0.702619	2.94961	0.00231868	0.00138486	0.00130021	0.00845514	0.00421276	0.0104487	me1 zone
YAL063C-A	0.0260096	0.0222196	0.563842	0.562949	2.49197	2.73923	-4.54617	-6.76109	-2.21492	4.54617	2.21492	6.76109	0.000622737	0.000383674	0.000949565	0.00549193	0.0026678	0.00978518	me1 zone
YAL064W	0.00211349	0.0132193	0.309886	0.310565	2.72182	2.33269	-5.33862	-8.3648	-3.02618	5.33862	3.02618	8.3648	0.0471173	0.021535	0.00135374	0.0605147	0.0280849	0.0104487	me1 zone
YAL067W-A	0.0582178	0.0222256	0.112581	0.140027	0.439567	0.337902	-1.65085	-3.27274	-1.62189	1.65085	1.62189	3.27274	0.126941	0.0415513	0.0224332	0.144766	0.0498373	0.0379273	me1 zone
YAP6	0.200471	0.166438	1.3688	1.1393	2.52366	2.12515	-2.7731	-3.66337	-0.890263	2.7731	0.890263	3.66337	0.00458881	0.00247699	0.0390266	0.0113195	0.00570621	0.0574802	me1 zone
YAR035C-A	0.243025	0.183677	0.505001	0.601014	1.12335	1.2943	-1.37407	-2.50231	-1.12824	1.37407	1.12824	2.50231	0.02833	0.00801642	0.0199088	0.0395958	0.0125225	0.0348905	me1 zone
YAR064W	0.276839	0.129751	0.508708	0.652687	1.2615	1.58191	-1.51421	-2.80598	-1.29177	1.51421	1.29177	2.80598	0.108191	0.0366401	0.0334765	0.125626	0.0446168	0.0509502	me1 zone
YAR068W	0.33889	0.283716	0.644001	0.856881	1.63084	1.67775	-1.26942	-2.40983	-1.14041	1.26942	1.14041	2.40983	0.0351171	0.00287581	0.0306631	0.047311	0.00624232	0.0476007	me1 zone
YAT1	0.0531585	0.0477971	0.611655	0.689176	1.65553	1.80613	-3.68764	-5.09967	-1.41203	3.68764	1.41203	5.09967	0.000976188	0.000377503	0.00563678	0.00609455	0.00266336	0.0166897	me1 zone
YBL029C-A	0.178228	0.165456	1.67692	1.77261	7.06994	5.65571	-3.32725	-5.21051	-1.88327	3.32725	1.88327	5.21051	0.000404259	0.00106221	0.00773886	0.00528714	0.0036994	0.0195083	me1 zone
YBL029W	0.111973	0.117421	1.31312	1.14965	3.35626	3.01154	-3.42438	-4.7949	-1.37052	3.42438	1.37052	4.7949	0.000884751	0.000316992	0.00803969	0.00602434	0.00260057	0.0198953	me1 zone
YBL039W-B	0.268584	0.190485	1.61595	1.55288	3.64413	3.17345	-2.78717	-3.89248	-1.10531	2.78717	1.10531	3.89248	0.00780277	0.00463616	0.00875578	0.0155839	0.00847897	0.0207526	me1 zone
YBL044W	0.199782	0.217597	0.975194	0.888386	1.32454	1.563	-2.15865	-2.79041	-0.631763	2.15865	0.631763	2.79041	0.00178094	0.0023168	0.0444184	0.00764651	0.00553223	0.0636446	me1 zone
YBL059W	0.285195	0.297615	1.54079	1.56136	2.20538	2.39117	-2.41217	-2.97945	-0.567288	2.41217	0.567288	2.97945	0.000178143	0.000489892	0.0107309	0.00468374	0.00286514	0.0233545	me1 zone
YBL071C	0.369527	0.401648	1.32468	1.96008	1.95928	2.38522	-2.09066	-2.49406	-0.403402	2.09066	0.403402	2.49406	0.0190343	0.00381394	0.312057	0.0290427	0.00744151	0.346797	me1 zone
YBL100W-A	0.11544	0.156813	1.00996	1.23842	2.45123	3.09335	-3.04587	-4.34806	-1.30219	3.04587	1.30219	4.34806	0.00746378	0.00403431	0.028232	0.0151382	0.00773878	0.0445728	me1 zone
YBL100W-C	0.111393	0.154821	0.919666	0.979313	2.82171	2.98982	-2.83456	-4.44826	-1.6137	2.83456	1.6137	4.44826	0.00710275	0.00290067	0.00145493	0.014744	0.00626082	0.0104778	me1 zone
YBR013C	0.154005	0.371581	1.18827	1.1074	1.49216	2.68379	-2.12692	-2.9901	-0.863182	2.12692	0.863182	2.9901	0.0710626	0.0568379	0.20049	0.0863139	0.0661173	0.23261	me1 zone
YBR027C	0.405022	0.501193	1.20955	1.16414	1.98438	1.92691	-1.3892	-2.10972	-0.720515	1.3892	0.720515	2.10972	0.0122615	0.00532379	0.00232442	0.0209957	0.00927911	0.0116208	me1 zone
YBR032W	0.138633	0.109111	1.22104	1.05039	3.06987	3.22655	-3.19668	-4.66761	-1.47093	3.19668	1.47093	4.66761	0.00403335	0.00141962	0.0059625	0.0105779	0.00425494	0.0171186	me1 zone
YBR053C	0.326813	0.295017	1.24883	1.20637	1.99572	2.20789	-1.98125	-2.75703	-0.775789	1.98125	0.775789	2.75703	0.00154118	0.00141287	0.00975595	0.00725918	0.0042489	0.0220766	me1 zone
YBR056W	0.577901	0.556578	0.818462	0.887153	1.50662	1.56622	-0.588262	-1.43754	-0.849282	0.588262	0.849282	1.43754	0.0117188	0.000734021	0.00570964	0.0203206	0.00320674	0.0167417	me1 zone
YBR056W-A	0	0.0379205	1.30187	1.45076	2.25507	2.01346	-6.18169	-6.81462	-0.632924	6.18169	0.632924	6.81462	0.278418	0.265241	0.0304819	0.298899	0.279687	0.0473577	me1 zone
YBR071W	0.110917	0.153665	1.21969	1.39977	2.22098	2.68283	-3.30748	-4.21211	-0.904634	3.30748	0.904634	4.21211	0.00584929	0.00411316	0.0332503	0.0130666	0.00782099	0.0506958	me1 zone
YBR072C-A	0.22097	0.314786	1.04668	0.947674	2.70119	2.89014	-1.89627	-3.38354	-1.48727	1.89627	1.48727	3.38354	0.0185977	0.00577415	0.00337668	0.028471	0.00982288	0.0132804	me1 zone
YBR085C-A	0.0524244	0.115239	1.37455	1.77105	2.7796	3.46412	-4.22969	-5.21877	-0.989075	4.22969	0.989075	5.21877	0.0184981	0.0120782	0.0547549	0.0283795	0.0172646	0.0751948	me1 zone
YBR090C	0.136388	0.167386	1.6725	1.98676	3.00978	2.88973	-3.59048	-4.27953	-0.689045	3.59048	0.689045	4.27953	0.0028737	0.00123231	0.0321891	0.0091777	0.00396963	0.0494749	me1 zone
YBR137W	0.307758	0.221203	1.4593	1.43653	2.65238	2.53165	-2.45274	-3.29284	-0.840097	2.45274	0.840097	3.29284	0.00917732	0.00523463	0.00177905	0.0172562	0.00918496	0.0108814	me1 zone
YBR144C	0.0903439	0.088496	1.17668	1.15511	3.71602	3.74402	-3.7047	-5.38244	-1.67774	3.7047	1.67774	5.38244	2.91717e-05	8.68297e-06	7.37069e-05	0.00359419	0.00158429	0.00803267	me1 zone
YBR182C-A	0.0274538	0.0103428	0.932707	0.90508	4.35896	3.4701	-5.60357	-7.69444	-2.09087	5.60357	2.09087	7.69444	0.014589	0.00837863	0.00629361	0.023717	0.0129613	0.0175233	me1 zone
YBR184W	0.373878	0.374323	1.32002	1.19355	1.6147	1.50582	-1.74824	-2.06029	-0.312045	1.74824	0.312045	2.06029	0.00172652	0.000597606	0.0713397	0.0075494	0.00301954	0.0938036	me1 zone
YBR196C-A	0.840936	0.317798	2.32281	1.37101	2.95906	2.24807	-1.67256	-2.16794	-0.495378	1.67256	0.495378	2.16794	0.15454	0.0863269	0.341035	0.173082	0.0970819	0.376165	me1 zone
YBR196C-B	0.110736	0	0.867949	1.03209	3.78477	3.35591	-4.10084	-6.01087	-1.91003	4.10084	1.91003	6.01087	0.333457	0.28947	0.00626385	0.35363	0.303843	0.0175167	me1 zone
YBR197C	0.427282	0.412468	1.75007	1.66308	2.85413	2.71641	-2.02307	-2.72979	-0.706714	2.02307	0.706714	2.72979	0.000488605	0.000257678	0.00521529	0.00535247	0.00249087	0.0160823	me1 zone
YBR200W-A	0.180892	0.113437	0.729794	0.469847	2.86382	2.14305	-2.0271	-4.08841	-2.06131	2.0271	2.06131	4.08841	0.0481919	0.0091598	0.0318176	0.0617157	0.0138748	0.0489925	me1 zone
YBR201C-A	0.0917036	0.100475	1.27677	1.19866	3.51427	3.09163	-3.68716	-5.10323	-1.41608	3.68716	1.41608	5.10323	0.000471358	0.000494678	0.00526903	0.00529357	0.00286514	0.016183	me1 zone
YBR209W	0.19729	0.110202	1.38025	1.44238	3.5329	4.30471	-3.19842	-4.67179	-1.47337	3.19842	1.47337	4.67179	0.0163085	0.00869915	0.00976771	0.0258615	0.0133316	0.0220945	me1 zone
YBR219C	0.428025	0.417359	1.33732	1.07182	2.29412	1.97296	-1.51084	-2.33557	-0.824731	1.51084	0.824731	2.33557	0.0112486	0.00223053	0.0501963	0.0197422	0.00538486	0.070226	me1 zone
YBR230W-A	0.128993	0.110494	1.05881	0.85856	2.64908	2.28546	-3.00111	-4.3649	-1.36379	3.00111	1.36379	4.3649	0.00390993	0.00124726	0.0178008	0.0104812	0.00398601	0.0321869	me1 zone
YBR241C	0.100228	0.0887127	1.02628	1.02593	2.01008	2.14122	-3.44118	-4.45756	-1.01639	3.44118	1.01639	4.45756	0.000652801	0.000493828	0.00200872	0.00556645	0.00286514	0.011192	me1 zone
YBR284W	0.215238	0.219603	1.17571	1.11195	1.70944	1.69104	-2.39531	-2.96718	-0.571868	2.39531	0.571868	2.96718	0.000318469	3.07525e-05	0.00508392	0.00521847	0.00194016	0.0160128	me1 zone
YBR285W	0.0877536	0.0795739	0.794223	0.719263	2.29002	2.27928	-3.17713	-4.77123	-1.5941	3.17713	1.5941	4.77123	0.000998695	0.000219115	0.00200647	0.00614671	0.00244204	0.0111903	me1 zone
YBR292C	0.150965	0.184129	1.44115	1.44533	3.99993	4.02687	-3.10668	-4.58219	-1.47551	3.10668	1.47551	4.58219	0.00211021	0.000973995	1.27668e-05	0.00818682	0.0035548	0.00564687	me1 zone
YBR296C-A	0.0207623	0.0453611	0.488157	0.591897	1.46954	2.40267	-4.0298	-5.87185	-1.84205	4.0298	1.84205	5.87185	0.0191927	0.0123553	0.0417376	0.0292416	0.017598	0.0606651	me1 zone
YBR298C-A	0.154186	0.156196	0.995369	1.02021	2.43564	2.18666	-2.69908	-3.8965	-1.19742	2.69908	1.19742	3.8965	5.53649e-05	0.000404456	0.00442561	0.00440187	0.00269794	0.0149959	me1 zone
YCH1	0.146886	0.110202	1.32736	0.889064	3.04123	2.73241	-3.1079	-4.48915	-1.38125	3.1079	1.38125	4.48915	0.0129624	0.00240536	0.0423243	0.021749	0.00561771	0.0614092	me1 zone
YCL001W-A	0.280408	0.318127	1.26321	1.58837	2.09051	2.62497	-2.25226	-2.9779	-0.72564	2.25226	0.72564	2.9779	0.00698281	0.00396937	0.0894267	0.014611	0.00765132	0.113863	me1 zone
YCL012C	0.263926	0.204334	1.33417	1.17722	2.91106	2.85051	-2.4231	-3.62108	-1.19798	2.4231	1.19798	3.62108	0.00706378	0.0025896	0.00576226	0.0147002	0.00586689	0.0167891	me1 zone
YCL021W-A	0.0741508	0.0731938	0.857384	0.923107	2.73677	2.97141	-3.59501	-5.27576	-1.68076	3.59501	1.68076	5.27576	0.000226468	0.000129683	0.0022442	0.00470431	0.00222653	0.0115778	me1 zone
YCL042W	0.314864	0.233592	1.79455	1.21292	2.92937	2.39837	-2.4551	-3.28008	-0.824975	2.4551	0.824975	3.28008	0.0204916	0.00615497	0.116725	0.0307161	0.0102583	0.143966	me1 zone
YCL048W-A	0.0148748	0.0367354	0.343692	0.327473	2.3292	2.38735	-3.70094	-6.51393	-2.81299	3.70094	2.81299	6.51393	0.0276839	0.00946951	0.000193549	0.0389485	0.0142203	0.00824169	me1 zone
YCL049C	0.18667	0.166572	1.20907	1.22494	2.5195	2.6672	-2.78461	-3.87609	-1.09148	2.78461	1.09148	3.87609	0.000879644	0.000560879	0.00148998	0.00602434	0.00293453	0.0104778	me1 zone
YCL068C	0.0361671	0.102636	0.0554109	0.109785	0.157799	0.186762	-0.251136	-1.31172	-1.06058	0.251136	1.06058	1.31172	0.730317	0.18893	0.154355	0.742192	0.202186	0.183908	me1 zone
YCR001W	0.115033	0.172158	1.52508	1.46328	2.73588	2.61903	-3.37927	-4.22078	-0.841507	3.37927	0.841507	4.22078	0.00727906	0.00470554	0.00264738	0.0149428	0.00854877	0.0120621	me1 zone
YCR006C	0.43862	0.462083	1.49179	1.69901	2.34417	3.02423	-1.82479	-2.57537	-0.750578	1.82479	0.750578	2.57537	0.00306252	0.00530732	0.0693725	0.00939955	0.00927007	0.091525	me1 zone
YCR007C	0.226453	0.292311	1.72674	1.79296	2.73324	2.70101	-2.7623	-3.38893	-0.626627	2.7623	0.626627	3.38893	0.00447293	0.00292569	0.00205507	0.0111629	0.00627526	0.011278	me1 zone
YCR022C	0.0659943	0.0972605	0.82832	1.14641	3.77571	4.85994	-3.59646	-5.72511	-2.12865	3.59646	2.12865	5.72511	0.0100991	0.00336402	0.0187689	0.0183185	0.00685927	0.0333486	me1 zone
YCR024C-B	0.329487	0.226931	2.69763	1.73051	4.28667	2.74851	-2.99246	-3.66035	-0.667884	2.99246	0.667884	3.66035	0.0191062	0.0128928	0.27848	0.029133	0.0182056	0.312624	me1 zone
YCR025C	0.227647	0.238794	1.73909	1.78709	2.7098	3.56839	-2.91834	-3.75058	-0.83224	2.91834	0.83224	3.75058	0.000184841	0.00289471	0.0545653	0.00468374	0.00625971	0.0750062	me1 zone
YCR041W	0.628775	0.337743	1.51191	1.63469	2.79998	2.08373	-1.70292	-2.33711	-0.634185	1.70292	0.634185	2.33711	0.059392	0.0405327	0.1067	0.0737749	0.0487784	0.133143	me1 zone
YCR061W	0.3319	0.306883	1.19291	1.23801	1.79899	1.91088	-1.92811	-2.53797	-0.609864	1.92811	0.609864	2.53797	0.00104982	0.000789049	0.00695669	0.00621905	0.00330687	0.0183596	me1 zone
YCR085W	0.251263	0.208744	0.953397	0.851425	2.70764	2.66502	-1.97213	-3.54591	-1.57378	1.97213	1.57378	3.54591	0.0062269	0.0014248	0.00272215	0.0135881	0.00426254	0.0122436	me1 zone
YCR102C	0.0740107	0.0626546	0.966871	0.937641	2.24634	1.97622	-3.8007	-4.9494	-1.1487	3.8007	1.1487	4.9494	0.0010292	0.000935926	0.00680735	0.00619027	0.00351721	0.0181635	me1 zone
YCR108C	0.0330306	0.0317515	0.178159	0.121543	0.17052	0.218505	-2.20986	-2.5862	-0.376335	2.20986	0.376335	2.5862	0.0157439	0.00490915	0.355899	0.0251946	0.00877724	0.39121	me1 zone
YDC1	0.355889	0.4023	1.40275	1.357	1.73678	1.89522	-1.8639	-2.26013	-0.396229	1.8639	0.396229	2.26013	0.0024	0.00229624	0.0278652	0.0085555	0.00549684	0.0441148	me1 zone
YDL007C-A	0.0286098	0.00572431	0.112598	0.142323	1.39398	1.90786	-2.89234	-6.58748	-3.69514	2.89234	3.69514	6.58748	0.10618	0.0274204	0.00581821	0.123465	0.0345989	0.0168793	me1 zone
YDL022C-A	0.106838	0.11217	1.18885	1.18064	2.37702	2.24872	-3.43552	-4.40063	-0.96511	3.43552	0.96511	4.40063	0.000106669	0.000146442	0.00174408	0.00463004	0.00233425	0.0108398	me1 zone
YDL057W	0.284299	0.263979	1.36902	1.32711	2.02234	1.83695	-2.29791	-2.81536	-0.517444	2.29791	0.517444	2.81536	0.000636095	0.000966993	0.0193823	0.00553335	0.0035548	0.0341551	me1 zone
YDL085C-A	0.0555208	0.0763015	1.05997	0.97286	4.70704	3.84641	-3.94682	-6.01984	-2.07302	3.94682	2.07302	6.01984	0.00357225	0.0020234	0.00581004	0.0100639	0.0050629	0.0168793	me1 zone
YDL114W	0.141515	0.143164	0.406656	0.392983	2.143	2.35772	-1.49001	-3.98275	-2.49273	1.49001	2.49273	3.98275	0.000305579	0.00030362	0.000861388	0.0051553	0.00257116	0.00958844	me1 zone
YDL183C	0.303092	0.310129	1.48969	1.56436	2.03827	2.04091	-2.31624	-2.7338	-0.417556	2.31624	0.417556	2.7338	0.000283059	3.67808e-05	0.00705421	0.00503107	0.00194016	0.0185141	me1 zone
YDL199C	0.533768	0.47903	0.955232	0.875284	1.39341	1.3086	-0.853905	-1.41569	-0.561785	0.853905	0.561785	1.41569	0.013504	0.00403066	0.0185241	0.0223983	0.00773832	0.0330685	me1 zone
YDL218W	0.228175	0.247287	1.11749	1.20424	1.51741	1.86717	-2.2878	-2.83157	-0.543775	2.2878	0.543775	2.83157	0.00119646	0.00321136	0.0776275	0.00660234	0.00664697	0.100758	me1 zone
YDL241W	0.0395921	0.0541922	1.24523	1.19307	4.16502	3.88322	-4.70038	-6.42318	-1.7228	4.70038	1.7228	6.42318	0.00233827	0.00129535	0.00118014	0.00850125	0.00407009	0.0100231	me1 zone
YDL242W	0.16121	0.104884	1.51191	1.27668	3.11149	2.44596	-3.38953	-4.38442	-0.994887	3.38953	0.994887	4.38442	0.00937336	0.00643939	0.0430245	0.0174763	0.0106184	0.0622054	me1 zone
YDR010C	0.434797	0.467185	2.16076	1.12651	2.57859	2.25032	-1.86572	-2.42053	-0.554806	1.86572	0.554806	2.42053	0.0631022	0.00210268	0.321689	0.0778454	0.00518235	0.35688	me1 zone
YDR018C	0.122548	0.131811	1.31463	1.41778	2.34023	2.58344	-3.42523	-4.2748	-0.849566	3.42523	0.849566	4.2748	0.000488178	0.00042941	0.0109961	0.00535247	0.00272954	0.0236962	me1 zone
YDR034C-C	0.310958	0.382244	1.07991	1.17285	2.14544	2.19016	-1.70035	-2.64488	-0.944537	1.70035	0.944537	2.64488	0.00871164	0.00316706	0.00418662	0.0167029	0.00660523	0.0145927	me1 zone
YDR042C	0.152815	0.127836	0.746309	0.745619	3.03509	2.7522	-2.41033	-4.36604	-1.95571	2.41033	1.95571	4.36604	0.00282769	0.0011269	0.0013022	0.00913506	0.00382667	0.0104487	me1 zone
YDR102C	0.584879	0.405511	1.72392	1.43409	2.74095	2.13994	-1.67295	-2.30108	-0.628127	1.67295	0.628127	2.30108	0.0292448	0.0184635	0.107341	0.0406866	0.0245753	0.133857	me1 zone
YDR124W	0.537769	0.696775	0.96236	1.07943	1.20521	1.49724	-0.725855	-1.13029	-0.404439	0.725855	0.404439	1.13029	0.0692802	0.0432333	0.153387	0.0845239	0.0516608	0.182868	me1 zone
YDR157W	0.403516	0.406759	1.94392	1.8559	2.90598	2.92521	-2.22945	-2.84731	-0.617861	2.22945	0.617861	2.84731	0.000231513	6.90317e-06	0.00296939	0.00472904	0.00156053	0.0126756	me1 zone
YDR182W-A	0.314864	0.349464	1.5181	1.30568	3.55489	2.57766	-2.08766	-3.20652	-1.11886	2.08766	1.11886	3.20652	0.00399452	0.00578892	0.0497918	0.0105345	0.00984219	0.0697109	me1 zone
YDR194W-A	0.899759	0.803124	1.62865	1.06023	1.9478	1.84152	-0.659024	-1.15396	-0.494934	0.659024	0.494934	1.15396	0.188809	0.00619715	0.233339	0.208418	0.0103105	0.266687	me1 zone
YDR210W-A	0.249298	0.226939	0.824162	1.1586	2.76362	2.8296	-2.05776	-3.55392	-1.49617	2.05776	1.49617	3.55392	0.0152743	0.00038616	0.0253618	0.0246291	0.00267199	0.0413703	me1 zone
YDR210W-B	0.654251	0.616426	0.712753	0.89694	1.63575	1.54183	-0.341188	-1.32233	-0.981146	0.341188	0.981146	1.32233	0.191886	0.00208926	0.0286264	0.211531	0.00516591	0.045121	me1 zone
YDR215C	0.307098	0.235695	1.54953	1.17823	2.54166	1.96894	-2.32924	-3.05484	-0.725601	2.32924	0.725601	3.05484	0.0136401	0.00745123	0.114677	0.0225569	0.0118253	0.141957	me1 zone
YDR246W-A	0.147489	0.0764179	1.34856	0.930073	3.85844	2.93904	-3.34719	-4.92403	-1.57683	3.34719	1.57683	4.92403	0.0247396	0.0104291	0.0410768	0.0356125	0.0153684	0.0598559	me1 zone
YDR248C	0.283082	0.233627	1.22118	1.2952	1.99196	1.93067	-2.28393	-2.9244	-0.640471	2.28393	0.640471	2.9244	0.00397812	0.00228457	0.00557713	0.0105266	0.00548031	0.0166164	me1 zone
YDR261W-B	0.603101	0.559868	0.926686	0.783584	1.23953	1.06928	-0.55641	-0.989336	-0.432926	0.55641	0.432926	0.989336	0.0529088	0.0143188	0.114724	0.0666577	0.0198728	0.141986	me1 zone
YDR274C	0.33403	0.245608	1.8565	1.41998	3.05301	2.31059	-2.49892	-3.20998	-0.711055	2.49892	0.711055	3.20998	0.013541	0.00856747	0.125824	0.0224448	0.0131825	0.153705	me1 zone
YDR278C	0.0190318	0.0103428	0.472463	0.336308	2.8619	1.8914	-4.78309	-7.33822	-2.55513	4.78309	2.55513	7.33822	0.0107048	0.00516051	0.0222928	0.0190565	0.00909655	0.0377678	me1 zone
YDR286C	0.192271	0.275584	1.22347	1.52138	2.10905	2.35502	-2.55259	-3.25422	-0.701633	2.55259	0.701633	3.25422	0.0136938	0.00680592	0.0567164	0.0226198	0.0110723	0.0772611	me1 zone
YDR316W-A	0.413373	0.745674	1.21204	1.0881	1.25896	1.53435	-0.988783	-1.26903	-0.280252	0.988783	0.280252	1.26903	0.136271	0.0982909	0.232383	0.154366	0.10953	0.265647	me1 zone
YDR344C	0.0584692	0.0756494	0.862313	0.907565	3.4233	3.76415	-3.72207	-5.7439	-2.02183	3.72207	2.02183	5.7439	0.002565	0.00118237	0.00147822	0.0087738	0.00391176	0.0104778	me1 zone
YDR366C	0.236272	0.163092	1.10208	1.12209	2.37715	2.19698	-2.47749	-3.51772	-1.04023	2.47749	1.04023	3.51772	0.0112539	0.00590598	0.0031345	0.0197422	0.00998805	0.0129665	me1 zone
YDR381C-A	0.0493925	0.0666906	0.828914	0.78342	4.37558	3.64608	-3.79592	-6.11067	-2.31475	3.79592	2.31475	6.11067	0.00332667	0.00170979	0.00353758	0.00972702	0.00467713	0.0135337	me1 zone
YDR461C-A	0.102663	0.139003	0.926787	0.827338	3.54552	3.1925	-2.85967	-4.80124	-1.94157	2.85967	1.94157	4.80124	0.00653311	0.00229933	0.00327948	0.0140536	0.00549963	0.0131316	me1 zone
YDR476C	0.122144	0.121256	1.65038	1.41022	3.84185	3.35242	-3.65241	-4.88545	-1.23303	3.65241	1.23303	4.88545	0.000967656	0.000406319	0.0144725	0.00609054	0.0027022	0.0279344	me1 zone
YDR524C-B	0.124666	0.155621	1.61598	1.00734	6.97159	3.5669	-3.22642	-5.23262	-2.00621	3.22642	2.00621	5.23262	0.0136076	0.00959078	0.0797958	0.0225216	0.0143724	0.1032	me1 zone
YDR524W-C	0.0413417	0.227662	1.34711	2.03182	4.91342	8.61689	-3.65087	-5.65242	-2.00155	3.65087	2.00155	5.65242	0.0838343	0.0426962	0.0589348	0.0999891	0.0511039	0.0798857	me1 zone
YDRWTy2-3	0.0990137	0.12249	0.803566	0.796769	2.2838	2.11639	-2.85297	-4.31216	-1.45919	2.85297	1.45919	4.31216	0.00286995	0.00142131	0.00143287	0.0091777	0.00425654	0.0104778	me1 zone
YEF1	0.17972	0.141472	1.05168	0.97899	1.83978	1.8548	-2.66045	-3.5239	-0.863453	2.66045	0.863453	3.5239	0.00452392	0.00237981	0.00359949	0.0112378	0.00558775	0.0136524	me1 zone
YEF3	0.315566	0.386921	1.7278	1.62865	2.21388	2.03418	-2.25639	-2.59626	-0.339866	2.25639	0.339866	2.59626	0.00454501	0.00372234	0.0449744	0.01125	0.0073388	0.0642883	me1 zone
YEL009C-A	0.07292	0.0950469	1.12103	1.20713	3.41703	2.96568	-3.79294	-5.24792	-1.45498	3.79294	1.45498	5.24792	0.00271037	0.00169588	0.00624237	0.00899806	0.00465419	0.017475	me1 zone
YEL067C	0.0967695	0.0907669	1.24758	1.16367	3.21216	2.90182	-3.68454	-5.02687	-1.34233	3.68454	1.34233	5.02687	0.000342859	0.000297031	0.00435922	0.00521847	0.00254668	0.0148945	me1 zone
YEL068C	0.17803	0.18767	1.55628	1.70329	2.10511	2.30063	-3.15595	-3.59065	-0.434704	3.15595	0.434704	3.59065	0.000570772	0.000430555	0.0414226	0.00547988	0.00272954	0.0602987	me1 zone
YEL073C	0.139788	0.134031	1.12764	1.03838	1.65741	1.75977	-2.98375	-3.64151	-0.657759	2.98375	0.657759	3.64151	0.000500847	0.000210298	0.0122483	0.00537289	0.00242757	0.0251617	me1 zone
YER010C	0.360823	0.339694	1.51519	1.2993	2.25728	2.03735	-2.00638	-2.61604	-0.609659	2.00638	0.609659	2.61604	0.00351894	0.00107516	0.0442958	0.0100019	0.00372195	0.0635197	me1 zone
YER034W	0.174892	0.202189	1.98951	1.76468	3.70542	3.18184	-3.31555	-4.19098	-0.875427	3.31555	0.875427	4.19098	0.00167091	0.0013083	0.0246696	0.00748766	0.00408865	0.0406215	me1 zone
YER053C-A	0.0786849	0.0144472	0.999446	0.773739	5.16882	3.09997	-4.25092	-6.47225	-2.22133	4.25092	2.22133	6.47225	0.0626482	0.0326666	0.0337875	0.0773518	0.0403421	0.0513284	me1 zone
YER078W-A	0.118989	0.0864733	0.840099	0.812443	2.57764	2.63985	-3.00774	-4.66641	-1.65867	3.00774	1.65867	4.66641	0.00580315	0.00242042	0.00031929	0.0129989	0.00562449	0.00882652	me1 zone
YER079W	0.166257	0.164012	1.21754	1.19414	2.85043	2.70149	-2.86833	-4.07127	-1.20295	2.86833	1.20295	4.07127	3.54946e-05	9.62266e-05	0.00116978	0.00390115	0.00205849	0.00999442	me1 zone
YER084W	0.307692	0.318277	1.02248	1.04203	2.31847	1.97167	-1.72164	-2.77686	-1.05522	1.72164	1.05522	2.77686	0.000263635	0.00184957	0.0123145	0.00489	0.00486506	0.0252706	me1 zone
YER085C	0.10016	0.0804865	0.531102	0.517465	2.11094	2.22027	-2.53718	-4.58353	-2.04635	2.53718	2.04635	4.58353	0.00387134	0.00124079	0.000400814	0.0104744	0.0039769	0.00917875	me1 zone
YER121W	0.335306	0.306674	0.835148	0.818365	2.55438	2.10673	-1.36493	-2.86008	-1.49514	1.36493	1.49514	2.86008	0.00232736	0.00286641	0.00869995	0.00848057	0.00623132	0.0207161	me1 zone
YER135C	0.231607	0.27507	1.48194	1.60905	2.72919	2.89813	-2.60893	-3.47331	-0.864381	2.60893	0.864381	3.47331	0.00275866	0.00142446	0.00714117	0.00907973	0.00426254	0.0186305	me1 zone
YER138W-A	0.0800468	0.104743	0.500167	0.686335	1.3633	2.60728	-2.68276	-4.42539	-1.74264	2.68276	1.74264	4.42539	0.0122828	0.0131974	0.0835143	0.0210196	0.0185629	0.107261	me1 zone
YER145C-A	0.120018	0.0907756	1.26012	1.4907	4.76041	4.30102	-3.70596	-5.42584	-1.71987	3.70596	1.71987	5.42584	0.003981	0.00154976	0.00668577	0.0105293	0.00444001	0.0180568	me1 zone
YER158C	0.57617	0.569936	0.948729	0.935137	1.33036	1.40115	-0.716956	-1.25296	-0.535999	0.716956	0.535999	1.25296	0.000330473	0.000929401	0.00521242	0.00521847	0.00351721	0.0160823	me1 zone
YER181C	0.324015	0.320049	1.60586	1.2722	2.54258	1.84995	-2.15982	-2.76978	-0.609956	2.15982	0.609956	2.76978	0.00606758	0.00688903	0.168647	0.0133586	0.0111772	0.199326	me1 zone
YER187W	0.0721245	0.131636	0.705428	0.853373	1.66095	2.12093	-2.93549	-4.21415	-1.27866	2.93549	1.27866	4.21415	0.0223548	0.0118353	0.0294089	0.0328832	0.0169765	0.0461018	me1 zone
YER188C-A	0.0679498	0.0864208	0.342726	0.202027	2.03137	1.83764	-1.81921	-4.6475	-2.82829	1.81921	2.82829	4.6475	0.0511703	0.00162495	0.0177193	0.0648082	0.00455778	0.0321417	me1 zone
YER188W	0.085299	0.0880458	0.738675	0.762756	1.7039	1.97865	-3.11462	-4.40899	-1.29437	3.11462	1.29437	4.40899	0.000109069	0.000625631	0.0072251	0.00463004	0.00305535	0.0187221	me1 zone
YET1	0.438438	0.330396	1.38861	1.30466	1.67552	1.58897	-1.80861	-2.08611	-0.277497	1.80861	0.277497	2.08611	0.0128983	0.00963586	0.0423668	0.0216847	0.0144324	0.0614553	me1 zone
YET2	0.053252	0.0581474	0.742029	1.01452	3.22575	3.88841	-3.97893	-5.99688	-2.01795	3.97893	2.01795	5.99688	0.00347987	0.000617411	0.0163633	0.00994003	0.00305133	0.0304397	me1 zone
YFH7	0.322898	0.344804	1.57248	1.58842	2.05117	2.2413	-2.24305	-2.68453	-0.441477	2.24305	0.441477	2.68453	0.000455519	0.00087775	0.0207241	0.00529326	0.00344979	0.035893	me1 zone
YFL012W	0.0587752	0.0754116	0.714738	0.759311	2.90853	2.67631	-3.45747	-5.3792	-1.92173	3.45747	1.92173	5.3792	0.0028339	0.00123475	0.00148872	0.00913506	0.00397302	0.0104778	me1 zone
YFL015C	0.158051	0.159594	0.624044	0.676683	2.11514	2.34379	-2.03383	-3.81121	-1.77738	2.03383	1.77738	3.81121	0.000836744	0.000380983	0.00280608	0.00598813	0.0026678	0.0123168	me1 zone
YFL019C	0.0244561	0.0354453	0.753577	0.802499	2.18528	2.30534	-4.69918	-6.22818	-1.529	4.69918	1.529	6.22818	0.00328842	0.00186604	0.00151339	0.00964716	0.00488155	0.0104778	me1 zone
YFL040W	0.215133	0.217823	1.01121	1.06093	1.71223	1.91269	-2.25883	-3.06566	-0.806826	2.25883	0.806826	3.06566	0.000250719	0.000687527	0.0114913	0.00487135	0.00315253	0.0242787	me1 zone
YFL041W-A	0.392211	0.220614	1.45751	1.00948	2.35182	1.63595	-2.00921	-2.70203	-0.692828	2.00921	0.692828	2.70203	0.0534307	0.0306694	0.203729	0.0672121	0.0382205	0.235966	me1 zone
YFL051C	0.417917	0.386288	0.57408	0.600888	0.931787	1.0202	-0.546986	-1.27931	-0.73232	0.546986	0.73232	1.27931	0.0140537	0.00455306	0.00987594	0.0230524	0.00838299	0.0222431	me1 zone
YFR012W-A	0.129131	0.0469501	0.727192	0.592761	2.01595	2.21007	-2.90617	-4.58499	-1.67881	2.90617	1.67881	4.58499	0.0539016	0.0228849	0.00908253	0.0677601	0.0295439	0.021195	me1 zone
YFR018C	0.134208	0.135535	1.14289	1.2542	3.38201	3.7414	-3.15163	-4.72291	-1.57129	3.15163	1.57129	4.72291	0.000457705	0.000240273	0.00394784	0.00529326	0.00246267	0.0142157	me1 zone
YFR032C-B	0.293783	0.318757	1.59676	1.68546	2.69201	1.97064	-2.42179	-2.92827	-0.506479	2.42179	0.506479	2.92827	0.000848287	0.00631874	0.165287	0.00601436	0.0104826	0.195792	me1 zone
YFR035C	0.196157	0.15129	1.48999	1.34193	4.16981	3.49557	-3.02692	-4.46349	-1.43658	3.02692	1.43658	4.46349	0.00439414	0.00255693	0.0104916	0.0110866	0.00581349	0.0230289	me1 zone
YFR054C	0.0147662	0.0201499	0.642504	0.635204	2.51917	2.41895	-5.19352	-7.14392	-1.9504	5.19352	1.9504	7.14392	0.0018492	0.000995794	0.000243226	0.00776691	0.00358536	0.00834407	me1 zone
YFR057W	0.0261322	0.0148244	0.0503445	0.0668538	0.14538	0.190822	-1.51678	-3.03716	-1.52038	1.51678	1.52038	3.03716	0.0762619	0.0209905	0.0329988	0.0919106	0.027437	0.0504501	me1 zone
YGK3	0.392109	0.414722	1.77499	1.83366	2.27263	2.48964	-2.16112	-2.56131	-0.400191	2.16112	0.400191	2.56131	0.000467576	0.00090849	0.0293184	0.00529326	0.00349309	0.0459927	me1 zone
YGL006W-A	0.253972	0.801811	1.36427	2.24884	2.10567	3.73624	-1.77493	-2.46813	-0.693197	1.77493	0.693197	2.46813	0.162934	0.104577	0.341343	0.181845	0.115883	0.376434	me1 zone
YGL007C-A	0.0309942	0.151775	0.807602	2.68543	2.17368	3.35741	-4.25639	-4.91947	-0.663082	4.25639	0.663082	4.91947	0.0912538	0.0467589	0.44252	0.107832	0.0553559	0.476318	me1 zone
YGL015C	0.263038	0.264015	0.498197	0.580904	1.57548	1.52949	-1.03381	-2.55856	-1.52475	1.03381	1.52475	2.55856	0.0113892	7.0858e-05	0.00540282	0.0199354	0.0020085	0.0163416	me1 zone
YGL034C	0.236125	0.420026	1.49367	1.29919	2.54603	3.04514	-2.08964	-3.09105	-1.0014	2.08964	1.0014	3.09105	0.0374917	0.0186127	0.025811	0.0498907	0.0247452	0.0418773	me1 zone
YGL081W	0.126953	0.148661	1.10371	1.13283	1.93821	2.01873	-3.02055	-3.84367	-0.823117	3.02055	0.823117	3.84367	0.00145239	0.000932625	0.00178923	0.0071139	0.00351721	0.0108814	me1 zone
YGL088W	0.206754	0.109284	1.55412	1.12029	4.60416	3.93353	-3.08106	-4.75568	-1.67462	3.08106	1.67462	4.75568	0.0261506	0.00950918	0.0232172	0.0371366	0.0142687	0.0388643	me1 zone
YGL117W	0.348436	0.367302	1.57563	1.43591	1.91616	1.84631	-2.073	-2.39418	-0.321177	2.073	0.321177	2.39418	0.00137926	0.000377275	0.0465734	0.00695067	0.00266336	0.0661881	me1 zone
YGL118C	0.0732249	0.0991549	0.856796	0.910714	2.72073	2.67613	-3.35806	-4.96846	-1.6104	3.35806	1.6104	4.96846	0.00434263	0.00192449	0.000800516	0.0110028	0.0049423	0.00953087	me1 zone
YGL138C	0.108197	0.101287	0.27798	0.334396	1.55429	1.63042	-1.54758	-3.92625	-2.37867	1.54758	2.37867	3.92625	0.00831765	0.000224105	0.00331747	0.016262	0.00244462	0.013202	me1 zone
YGL185C	0.235697	0.252402	1.33139	1.21398	1.96694	1.7423	-2.38263	-2.92588	-0.543249	2.38263	0.543249	2.92588	0.0012095	0.00117838	0.0387524	0.00661947	0.00390855	0.0572688	me1 zone
YGL188C-A	0.49848	0.59345	1.95228	1.77442	1.9324	2.58131	-1.77102	-2.04743	-0.276414	1.77102	0.276414	2.04743	0.00646752	0.0140143	0.35432	0.0139497	0.019504	0.389659	me1 zone
YGL194C-A	0.316366	0.192862	1.41617	1.80072	3.25729	3.9933	-2.65928	-3.83172	-1.17244	2.65928	1.17244	3.83172	0.0210387	0.00981627	0.0353984	0.0313457	0.0146569	0.0532689	me1 zone
YGL204C	0.169731	0.10738	1.36065	1.06235	2.75656	2.50055	-3.12826	-4.24574	-1.11748	3.12826	1.11748	4.24574	0.0138679	0.00616244	0.0277905	0.0228221	0.0102618	0.0440208	me1 zone
YGL230C	0.20912	0.153948	1.49036	1.16763	3.77502	2.85604	-2.87202	-4.19093	-1.3189	2.87202	1.3189	4.19093	0.00949705	0.00503959	0.0389061	0.0175972	0.0089382	0.0574331	me1 zone
YGL235W	0.416808	0.452156	1.21638	1.23099	1.46346	1.49616	-1.49386	-1.76804	-0.274176	1.49386	0.274176	1.76804	0.00157216	0.00118072	0.00434066	0.00732893	0.00390855	0.0148653	me1 zone
YGL258W-A	0.14074	0.155751	0.864999	0.873046	1.46652	1.54482	-2.55141	-3.34435	-0.792941	2.55141	0.792941	3.34435	0.000825583	0.000602653	0.00230505	0.00595412	0.00302642	0.0116208	me1 zone
YGR021W	0.227351	0.292383	1.33052	1.3057	1.96018	1.98402	-2.34263	-2.92389	-0.581264	2.34263	0.581264	2.92389	0.00592332	0.00380916	0.000769898	0.0131704	0.00743842	0.00952111	me1 zone
YGR035C	0.150355	0.111533	1.80029	1.63766	5.21459	4.3397	-3.71453	-5.18913	-1.4746	3.71453	1.4746	5.18913	0.00365366	0.00235822	0.0101227	0.0101795	0.00557478	0.0225213	me1 zone
YGR035W-A	0.395954	0.033714	2.59042	2.0957	5.7981	4.25095	-3.4471	-4.54769	-1.10059	3.4471	1.10059	4.54769	0.135717	0.0938866	0.0565272	0.153799	0.104967	0.0770886	me1 zone
YGR038C-A	0.417252	0.290125	1.48133	1.2653	3.10904	1.85426	-1.95712	-2.81075	-0.853632	1.95712	0.853632	2.81075	0.0202679	0.0257168	0.173121	0.0304656	0.0326716	0.20386	me1 zone
YGR038C-B	0.954668	0.952423	1.03156	0.998973	1.49044	1.03278	-0.0904856	-0.403897	-0.313411	0.0904856	0.313411	0.403897	0.0601991	0.287702	0.389604	0.0746485	0.302043	0.424124	me1 zone
YGR039W	0.155201	0.240531	1.01	1.18379	3.2134	3.34219	-2.47083	-4.05013	-1.5793	2.47083	1.5793	4.05013	0.0175956	0.00598207	0.00550563	0.0274037	0.0100723	0.0165313	me1 zone
YGR045C	0.0448767	0.0571046	0.803329	0.89507	2.64207	3.20792	-4.0578	-5.84206	-1.78426	4.0578	1.78426	5.84206	0.00218824	0.00145441	0.00801169	0.0082988	0.00430452	0.0198791	me1 zone
YGR050C	0.0364601	0.06084	0.497604	0.592281	3.4644	3.7017	-3.48559	-6.2026	-2.71701	3.48559	2.71701	6.2026	0.012016	0.0035336	0.00243055	0.0206629	0.0070916	0.0117938	me1 zone
YGR053C	0.155993	0.148236	0.887813	0.952524	1.8473	1.76486	-2.59674	-3.56963	-0.972892	2.59674	0.972892	3.56963	0.000582387	0.000191295	0.00384074	0.0054816	0.00241747	0.01404	me1 zone
YGR066C	0.122113	0.103805	1.22963	1.06825	2.23028	2.23917	-3.34643	-4.30623	-0.959794	3.34643	0.959794	4.30623	0.00213732	0.000738317	0.0109264	0.00823148	0.00321129	0.0235927	me1 zone
YGR067C	0.062903	0.0651268	0.910633	0.853278	1.24292	1.37738	-3.78423	-4.35518	-0.570957	3.78423	0.570957	4.35518	0.000197629	0.00032266	0.0228814	0.00468374	0.00260057	0.0384476	me1 zone
YGR121W-A	0.166221	0.102858	1.16076	0.934234	4.07242	3.36455	-2.96085	-4.78861	-1.82777	2.96085	1.82777	4.78861	0.0157346	0.00591546	0.0127451	0.0251876	0.0099932	0.0257771	me1 zone
YGR146C-A	0.120191	0.102756	0.57714	0.656973	1.66951	1.58274	-2.46871	-3.86667	-1.39796	2.46871	1.39796	3.86667	0.00350762	0.000950661	0.00516838	0.00998456	0.00352892	0.016057	me1 zone
YGR153W	0.123075	0.14784	0.83807	0.968616	2.45622	2.74114	-2.73744	-4.26187	-1.52443	2.73744	1.52443	4.26187	0.00376163	0.00130306	0.00729345	0.0103391	0.00408078	0.018791	me1 zone
YGR161W-C	0.0421826	0.088496	0.604952	0.832148	3.30399	3.82421	-3.45907	-5.76944	-2.31038	3.45907	2.31038	5.76944	0.0260034	0.00852561	0.0116408	0.0369823	0.0131324	0.0244643	me1 zone
YGR174W-A	0.238614	0.326465	0.825146	0.679588	2.28207	1.67212	-1.41298	-2.80686	-1.39387	1.41298	1.39387	2.80686	0.0331624	0.0126318	0.0346542	0.0451857	0.0179163	0.052382	me1 zone
YGR201C	0.167435	0.239493	1.48043	1.6048	2.59206	2.74314	-2.92253	-3.7127	-0.790165	2.92253	0.790165	3.7127	0.00798377	0.00486247	0.00798859	0.0158299	0.00871002	0.0198715	me1 zone
YGR204C-A	0.304827	0.338576	1.12504	1.34021	1.79516	1.81102	-1.93794	-2.48668	-0.54874	1.93794	0.54874	2.48668	0.00574231	0.000931575	0.048275	0.012923	0.00351721	0.0681348	me1 zone
YGR240C-A	0.81563	0.508221	1.54226	1.82795	1.84466	3.2751	-1.3481	-1.95134	-0.603235	1.3481	0.603235	1.95134	0.0623815	0.0691762	0.33094	0.0770391	0.0790782	0.366084	me1 zone
YGR273C	0.180385	0.130388	0.990488	0.879968	3.41701	2.77977	-2.58945	-4.31758	-1.72813	2.58945	1.72813	4.31758	0.00902197	0.0040832	0.0097752	0.0170254	0.00778721	0.0221028	me1 zone
YHC3	0.509611	0.453879	1.20782	1.21273	1.46975	1.44085	-1.329	-1.59497	-0.265975	1.329	0.265975	1.59497	0.00391909	0.00280419	0.00300947	0.0104812	0.00615908	0.0127332	me1 zone
YHI9	0.312903	0.257961	1.51514	1.50294	2.41479	2.36348	-2.40241	-3.06527	-0.662855	2.40241	0.662855	3.06527	0.00333171	0.00207477	0.000623075	0.00972702	0.00514886	0.00940768	me1 zone
YHL012W	0.208858	0.24819	1.29104	1.36053	2.17816	2.39827	-2.53643	-3.3238	-0.787372	2.53643	0.787372	3.3238	0.00260978	0.00182954	0.00996419	0.00884869	0.00483004	0.0223516	me1 zone
YHL015W-A	0.16807	0.129675	1.63579	2.01049	6.48561	5.8165	-3.61427	-5.36868	-1.75441	3.61427	1.75441	5.36868	0.00433472	0.00142004	0.00901491	0.0109946	0.00425494	0.0210886	me1 zone
YHL018W	0.533428	0.450454	1.6142	1.34496	1.97111	1.75104	-1.58863	-1.91958	-0.330949	1.58863	0.330949	1.91958	0.0125326	0.00594576	0.166743	0.0212826	0.0100288	0.197197	me1 zone
YHL037C	0.146317	0.266983	0.860663	1.06961	1.99298	2.55738	-2.22354	-3.46072	-1.23717	2.22354	1.23717	3.46072	0.0386017	0.0173986	0.0353877	0.0511075	0.023313	0.0532689	me1 zone
YHL041W	0.0555208	0.0357184	0.575985	0.387238	1.70773	1.81794	-3.40014	-5.2721	-1.87196	3.40014	1.87196	5.2721	0.0154267	0.00364788	0.0225145	0.0247748	0.00722788	0.0380313	me1 zone
YHL042W	0.281383	0.214989	1.62007	1.42785	2.77183	2.29602	-2.61833	-3.35188	-0.733547	2.61833	0.733547	3.35188	0.00659071	0.00494067	0.0467134	0.0141293	0.0088281	0.0663051	me1 zone
YHL044W	0.143437	0.152229	1.26155	0.987614	2.27795	1.98565	-2.92735	-3.85003	-0.922688	2.92735	0.922688	3.85003	0.00385821	0.000786494	0.0442694	0.0104546	0.00330569	0.0635102	me1 zone
YHL048C-A	0.0105773	0.0357113	0.102412	0.117361	0.224595	0.294103	-2.24728	-3.48616	-1.23888	2.24728	1.23888	3.48616	0.105725	0.0536033	0.0300244	0.123011	0.0626589	0.0468876	me1 zone
YHM2	0.22167	0.205211	1.67833	1.73296	3.07739	2.91833	-2.99841	-3.81203	-0.813617	2.99841	0.813617	3.81203	0.000403394	0.000313747	0.0030091	0.00528714	0.00260057	0.0127332	me1 zone
YHR007C-A	0.180542	0.191982	1.78316	2.12592	3.24879	3.87211	-3.39142	-4.25665	-0.865232	3.39142	0.865232	4.25665	0.00157007	0.000993867	0.0403195	0.00732783	0.00358291	0.0590067	me1 zone
YHR022C	0.179501	0.185017	1.56105	1.56074	2.96673	3.01519	-3.09831	-4.03655	-0.938236	3.09831	0.938236	4.03655	4.96596e-05	3.76412e-05	0.000155192	0.00432641	0.00194016	0.00821137	me1 zone
YHR022C-A	0.218129	0.227064	1.85146	1.16972	10.9298	6.66881	-2.76261	-5.30489	-2.54228	2.76261	2.54228	5.30489	0.0145629	0.00458633	0.0348842	0.0236862	0.00843075	0.0526325	me1 zone
YHR033W	0.139649	0.114304	1.01104	1.00757	1.69282	1.5826	-2.99073	-3.68905	-0.698322	2.99073	0.698322	3.68905	0.00231463	0.00169655	0.00482505	0.00845514	0.00465419	0.0156446	me1 zone
YHR054C	0.0594885	0.0554231	0.722917	0.75514	3.10733	3.08693	-3.6851	-5.75234	-2.06723	3.6851	2.06723	5.75234	0.00026468	7.94438e-05	0.00023668	0.00489361	0.00204844	0.00834407	me1 zone
YHR086W-A	0.252325	0.148143	1.84839	1.36774	3.80505	3.76648	-3.00557	-4.24083	-1.23526	3.00557	1.23526	4.24083	0.0204333	0.00792105	0.0288649	0.0306447	0.012407	0.0454348	me1 zone
YHR097C	0.431588	0.469415	1.07546	1.09345	1.657	1.73273	-1.26737	-1.91156	-0.644197	1.26737	0.644197	1.91156	0.0023629	0.00128579	0.00283984	0.00852662	0.00405306	0.0123611	me1 zone
YHR125W	0.0258663	0.0423876	0.411609	0.408913	2.87605	2.64771	-3.58756	-6.3386	-2.75104	3.58756	2.75104	6.3386	0.0094924	0.00318979	0.000473549	0.0175972	0.00662262	0.00922059	me1 zone
YHR130C	0.472368	0.518391	1.2216	1.12735	1.70544	1.74574	-1.24541	-1.80048	-0.555072	1.24541	0.555072	1.80048	0.00502115	0.00146931	0.0115598	0.0118911	0.00432487	0.0243476	me1 zone
YHR138C	0.138861	0.0793748	1.21964	0.949902	3.08863	2.41155	-3.31343	-4.65552	-1.34209	3.31343	1.34209	4.65552	0.0168815	0.00869531	0.0339188	0.0265359	0.0133292	0.0514871	me1 zone
YHR139C-A	0.040275	0.0397654	0.847322	0.926561	3.0104	3.16546	-4.47004	-6.26977	-1.79973	4.47004	1.79973	6.26977	0.000212415	3.55378e-05	0.00168303	0.00468374	0.00194016	0.0107031	me1 zone
YHR140W	0.0484304	0.0408179	0.85177	0.811756	3.93569	3.53331	-4.22028	-6.38695	-2.16667	4.22028	2.16667	6.38695	0.000918603	0.000520466	0.00154474	0.00602434	0.00290236	0.0104778	me1 zone
YHR173C	0.311404	0.436477	2.18801	1.82468	3.77427	4.0528	-2.42369	-3.38759	-0.963903	2.42369	0.963903	3.38759	0.0126217	0.00529499	0.020442	0.0213707	0.00925476	0.0355541	me1 zone
YHR175W-A	0.153696	0.120178	0.95602	0.86622	2.68941	2.15825	-2.73413	-4.1457	-1.41157	2.73413	1.41157	4.1457	0.00482198	0.0032782	0.0149901	0.0115962	0.00673918	0.028621	me1 zone
YHR180W	0.07556	0.0534883	1.38101	1.15186	3.08392	2.9482	-4.29479	-5.54668	-1.25189	4.29479	1.25189	5.54668	0.00423751	0.00203107	0.0113052	0.0108532	0.00507987	0.024031	me1 zone
YHR202W	0.275573	0.259359	1.13916	1.13041	2.12417	2.0259	-2.08499	-2.95571	-0.870715	2.08499	0.870715	2.95571	0.000446691	0.000352407	0.00157839	0.00529326	0.00264792	0.0104922	me1 zone
YHR210C	0.187993	0.151099	1.30979	1.23778	2.43077	2.38435	-2.90937	-3.82782	-0.918452	2.90937	0.918452	3.82782	0.00309913	0.00169635	0.00219221	0.00945527	0.00465419	0.0115481	me1 zone
YHR213W-B	0.0185965	0.0650122	0.686667	0.746243	1.23193	1.72562	-4.09915	-5.14461	-1.04546	4.09915	1.04546	5.14461	0.040408	0.0287978	0.0546871	0.0531198	0.0361781	0.0751196	me1 zone
YHR214C-C	0.440657	0.40849	1.42837	1.3565	2.45883	2.53927	-1.71352	-2.55729	-0.84377	1.71352	0.84377	2.55729	0.00148633	0.000538793	0.00269301	0.00718022	0.00291793	0.0121449	me1 zone
YHR214C-E	0.0172768	0.0244991	0.292085	0.29994	2.76525	2.10405	-3.82492	-6.8649	-3.03998	3.82492	3.03998	6.8649	0.00428698	0.00215913	0.00425437	0.0109216	0.00527856	0.014727	me1 zone
YIG1	0.17998	0.162977	1.22886	1.17349	1.59353	1.55946	-2.80834	-3.20062	-0.392278	2.80834	0.392278	3.20062	0.000788183	0.000522947	0.00863948	0.00587375	0.00290236	0.0206557	me1 zone
YIH1	0.282892	0.320389	1.30595	1.50967	1.9682	2.33563	-2.22255	-2.83472	-0.612164	2.22255	0.612164	2.83472	0.00382692	0.00289283	0.0635764	0.0104169	0.006258	0.0850941	me1 zone
YIL002W-A	0.407841	0.438861	1.81993	1.75044	2.22537	2.90571	-2.07615	-2.59934	-0.523184	2.07615	0.523184	2.59934	0.000830093	0.0058955	0.119558	0.00597376	0.00997709	0.147112	me1 zone
YIL012W	0.101148	0.158919	0.622575	0.906778	2.44703	3.51236	-2.55597	-4.51821	-1.96224	2.55597	1.96224	4.51821	0.0262146	0.00837688	0.0347857	0.0371899	0.0129613	0.0525118	me1 zone
YIL014C-A	0.105092	0.103537	1.01656	1.20647	3.20674	2.94368	-3.41352	-4.88168	-1.46816	3.41352	1.46816	4.88168	0.0013214	0.000164869	0.00868831	0.00679824	0.00236257	0.0207122	me1 zone
YIL024C	0.310686	0.264146	1.15126	1.1107	1.42903	1.5345	-1.97636	-2.3661	-0.389744	1.97636	0.389744	2.3661	0.00364278	0.00289685	0.0211625	0.0101795	0.00626082	0.0364215	me1 zone
YIL046W-A	0.189601	0.22349	0.938909	0.991078	2.4396	2.5092	-2.22406	-3.58255	-1.35849	2.22406	1.35849	3.58255	0.00312531	0.00112355	0.00104537	0.00948014	0.00382667	0.00992278	me1 zone
YIL054W	0.213534	0.240501	1.67368	1.43351	3.88221	4.34283	-2.77474	-4.17915	-1.40441	2.77474	1.40441	4.17915	0.00257096	0.00079488	0.00948213	0.00877391	0.00331681	0.0217963	me1 zone
YIL055C	0.344404	0.392673	1.01785	1.04257	1.47278	1.56965	-1.48305	-2.04534	-0.562285	1.48305	0.562285	2.04534	0.00416329	0.00262809	0.00755734	0.0107495	0.00591913	0.0192363	me1 zone
YIL060W	0.239717	0.187631	1.1247	1.1271	2.08506	2.11135	-2.39759	-3.29567	-0.898077	2.39759	0.898077	3.29567	0.00534134	0.00285177	0.000104246	0.0123394	0.00621014	0.00806864	me1 zone
YIL086C	0.39626	0.367712	1.32322	1.3994	2.12204	2.36181	-1.8334	-2.55315	-0.719746	1.8334	0.719746	2.55315	0.00134703	0.00135938	0.0144018	0.00686653	0.00416828	0.0278542	me1 zone
YIL089W	0.27881	0.327027	1.46588	1.61389	2.20315	2.25315	-2.34582	-2.87884	-0.533024	2.34582	0.533024	2.87884	0.00325663	0.00162003	0.0173025	0.00960301	0.00455348	0.031604	me1 zone
YIL134C-A	0.594185	0.595711	1.27685	1.11527	2.666	2.40154	-1.00745	-2.09045	-1.083	1.00745	1.083	2.09045	0.00931894	0.00130023	0.0126865	0.0174115	0.0040743	0.0256857	me1 zone
YIL152W	0.32555	0.377058	1.42774	1.89225	2.15649	2.84565	-2.24039	-2.83175	-0.591368	2.24039	0.591368	2.83175	0.0103945	0.00637366	0.173595	0.0187126	0.0105433	0.204376	me1 zone
YIL156W-B	0.268256	0.268877	1.76089	1.56908	3.25299	3.08215	-2.63216	-3.56002	-0.927867	2.63216	0.927867	3.56002	0.000999705	0.000119723	0.00961816	0.00614671	0.0021379	0.0219288	me1 zone
YIL163C	0.0828003	0.087757	1.09182	1.14218	3.3989	3.18143	-3.7113	-5.26983	-1.55853	3.7113	1.55853	5.26983	0.000204431	0.000145226	0.00137004	0.00468374	0.00233254	0.0104487	me1 zone
YIL166C	0.388388	0.340515	1.33697	1.24235	1.71074	1.70275	-1.82319	-2.22745	-0.404259	1.82319	0.404259	2.22745	0.00352515	0.00180709	0.0167145	0.0100047	0.0047928	0.030903	me1 zone
YIL171W	0.0884041	0.136845	1.03485	1.017	1.93141	2.16521	-3.18734	-4.18484	-0.997505	3.18734	0.997505	4.18484	0.00945166	0.00591619	0.00694584	0.017571	0.0099932	0.0183556	me1 zone
YIR014W	0.223913	0.237806	1.57375	1.5085	3.18757	2.76572	-2.7389	-3.6886	-0.949701	2.7389	0.949701	3.6886	0.000375454	0.000909504	0.01251	0.00528714	0.00349342	0.0255029	me1 zone
YIR016W	0.137595	0.185072	1.35906	1.48231	2.05826	2.28972	-3.13847	-3.75223	-0.613755	3.13847	0.613755	3.75223	0.00495689	0.0036208	0.0251727	0.0117972	0.00719461	0.0411547	me1 zone
YIR021W-A	0.334062	0.392637	1.16556	1.17098	1.79992	1.89089	-1.68495	-2.34451	-0.659562	1.68495	0.659562	2.34451	0.00472742	0.00268034	0.00292446	0.0114718	0.00599516	0.0125795	me1 zone
YIR042C	0.209535	0.211101	0.969998	1.10832	1.77595	2.1331	-2.30477	-3.21617	-0.911401	2.30477	0.911401	3.21617	0.00174654	0.00169396	0.0308769	0.00758057	0.00465419	0.047855	me1 zone
YIR043C	0.0606055	0.0533312	0.556596	0.577531	1.45512	1.39973	-3.31528	-4.64711	-1.33183	3.31528	1.33183	4.64711	0.000836134	0.000429454	0.000840772	0.00598813	0.00272954	0.00955422	me1 zone
YJL027C	0.242508	0.170898	1.272	1.33644	2.84987	2.76356	-2.65756	-3.76325	-1.10569	2.65756	1.10569	3.76325	0.00893484	0.00445274	0.00143816	0.0169444	0.00824582	0.0104778	me1 zone
YJL028W	0.137475	0.155981	0.481164	0.60523	2.98411	2.57977	-1.88833	-4.24487	-2.35654	1.88833	2.35654	4.24487	0.00992714	0.00107151	0.00681394	0.0181037	0.0037205	0.0181642	me1 zone
YJL043W	0.0925464	0.101482	0.890148	0.995581	3.12981	3.20239	-3.28078	-5.02836	-1.74758	3.28078	1.74758	5.02836	0.0010154	0.000185511	0.00221158	0.00617509	0.00240597	0.0115481	me1 zone
YJL045W	0.0501429	0.0566598	0.67658	0.683773	2.49748	2.50098	-3.67096	-5.54846	-1.8775	3.67096	1.8775	5.54846	0.000579448	0.00025204	1.67938e-05	0.0054816	0.00249087	0.00603528	me1 zone
YJL047C-A	0.186883	0.0487549	0.846019	0.9481	3.80522	3.47523	-2.92863	-4.94938	-2.02075	2.92863	2.02075	4.94938	0.0799679	0.0325574	0.00268908	0.0958348	0.0402938	0.0121367	me1 zone
YJL052C-A	0.0564089	0.0907756	0.426774	1.1172	2.85765	6.21948	-3.39095	-5.94654	-2.55559	3.39095	2.55559	5.94654	0.0517505	0.0122765	0.0997394	0.0654565	0.0175031	0.125546	me1 zone
YJL068C	0.274174	0.292043	1.18221	1.2284	1.7343	1.96026	-2.08997	-2.70597	-0.616002	2.08997	0.616002	2.70597	0.000648904	0.00134849	0.0220143	0.00556065	0.00415399	0.0374379	me1 zone
YJL077W-A	0.186967	0.0863334	0.606015	0.642433	2.17393	1.24642	-2.19157	-3.64558	-1.45401	2.19157	1.45401	3.64558	0.0544722	0.0328461	0.0740013	0.0683577	0.0405377	0.0968163	me1 zone
YJL077W-B	0.299181	0.233763	1.81778	1.5298	2.87439	2.46085	-2.65106	-3.3235	-0.672434	2.65106	0.672434	3.3235	0.00661541	0.00396504	0.056614	0.0141415	0.00764553	0.0771399	me1 zone
YJL107C	0.352275	0.379446	1.11762	1.0656	1.65198	1.63248	-1.57709	-2.16629	-0.589197	1.57709	0.589197	2.16629	0.00162505	0.000626583	0.00359267	0.00741946	0.00305535	0.0136445	me1 zone
YJL114W	0.189023	0.317275	0.975948	1.06913	2.10086	1.92881	-2.0141	-2.9926	-0.978506	2.0141	0.978506	2.9926	0.0322626	0.0151697	0.00837714	0.0441796	0.0208624	0.0203657	me1 zone
YJL127C-B	0.173168	0.191369	1.62441	1.83003	2.91408	2.90281	-3.24432	-3.99611	-0.751797	3.24432	0.751797	3.99611	0.00119449	0.000325505	0.0127556	0.00659782	0.00260219	0.0257892	me1 zone
YJL132W	0.3395	0.370654	0.95533	1.07949	1.60347	1.6907	-1.5187	-2.21371	-0.695011	1.5187	0.695011	2.21371	0.00507696	0.00111366	0.0184618	0.0119641	0.00381109	0.0329921	me1 zone
YJL133C-A	0.212886	0.199266	0.942587	0.99257	2.73779	2.53737	-2.2312	-3.67797	-1.44677	2.2312	1.44677	3.67797	0.000734959	0.000390285	0.00209542	0.00570051	0.00268117	0.011357	me1 zone
YJL136W-A	0.263062	0.236054	1.55602	1.91486	3.86509	3.57046	-2.79785	-3.89699	-1.09914	2.79785	1.09914	3.89699	0.00363724	0.000616616	0.0203618	0.0101722	0.00305124	0.0354252	me1 zone
YJL163C	0.165139	0.139655	1.00512	0.969981	2.07005	2.05749	-2.69602	-3.75937	-1.06336	2.69602	1.06336	3.75937	0.00208779	0.00103135	0.000598875	0.00814436	0.00366614	0.00940768	me1 zone
YJL213W	0.173512	0.163488	1.18118	1.16647	2.12416	2.07714	-2.80039	-3.64002	-0.839625	2.80039	0.839625	3.64002	0.000245168	0.000158649	0.000485439	0.00482779	0.00236257	0.00922059	me1 zone
YJL218W	0.0185414	0.0162574	0.636576	0.594409	3.19632	3.10171	-5.14463	-7.49972	-2.35509	5.14463	2.35509	7.49972	0.000431436	0.000168051	0.000524641	0.00529326	0.00236257	0.00926366	me1 zone
YJR011C	0.39811	0.401895	1.25683	1.37454	1.62257	1.66445	-1.71773	-2.0387	-0.320964	1.71773	0.320964	2.0387	0.00142839	9.25029e-05	0.0407638	0.00704126	0.00205363	0.0595356	me1 zone
YJR012C	0.406822	0.393407	1.49674	1.51528	1.96129	2.06391	-1.91224	-2.33058	-0.418333	1.91224	0.418333	2.33058	0.000181449	0.000356763	0.00810197	0.00468374	0.00266069	0.0199609	me1 zone
YJR079W	0.635372	0.574955	1.08993	0.951107	1.40858	1.33347	-0.753907	-1.17986	-0.425955	0.753907	0.425955	1.17986	0.025251	0.00480905	0.0559643	0.0361767	0.00865078	0.0765449	me1 zone
YJR085C	0.211041	0.22556	1.301	1.4712	3.08588	2.95628	-2.66665	-3.79068	-1.12403	2.66665	1.12403	3.79068	0.00142907	0.000226833	0.00688256	0.00704126	0.00244462	0.0182487	me1 zone
YJR096W	0.283728	0.303355	1.33058	1.59951	1.88068	2.16369	-2.31931	-2.78428	-0.464974	2.31931	0.464974	2.78428	0.00370695	0.00161863	0.107317	0.0102624	0.00455338	0.133855	me1 zone
YJR112W-A	0.342732	0.306358	1.39091	1.47432	2.43163	2.4972	-2.14216	-2.92475	-0.782594	2.14216	0.782594	2.92475	0.00180431	0.00080659	0.00346133	0.0076907	0.00334383	0.0134012	me1 zone
YJR115W	0.0632354	0.0418196	1.21397	1.02891	5.51653	4.78337	-4.41614	-6.61534	-2.1992	4.41614	2.1992	6.61534	0.00519019	0.00224876	0.00508617	0.0121217	0.00541926	0.0160128	me1 zone
YJR120W	0.568431	0.555354	1.17897	1.57712	1.67135	2.23454	-1.29426	-1.79728	-0.503028	1.29426	0.503028	1.79728	0.0260402	0.0136212	0.231873	0.0370072	0.0190286	0.265169	me1 zone
YJR128W	0.62625	0.685233	1.53518	1.16911	2.17424	1.57916	-1.04405	-1.517	-0.472946	1.04405	0.472946	1.517	0.0379264	0.0245831	0.262541	0.0503913	0.0313977	0.296758	me1 zone
YJR142W	0.533776	0.507479	1.22765	1.24035	1.77404	1.79038	-1.24502	-1.77534	-0.530318	1.24502	0.530318	1.77534	0.000890539	0.000434754	0.000351281	0.00602434	0.0027433	0.00894346	me1 zone
YJR149W	0.251832	0.235057	1.03481	1.15114	1.64011	1.84296	-2.1666	-2.83869	-0.672099	2.1666	0.672099	2.83869	0.00178198	0.00118414	0.0275876	0.00764651	0.00391481	0.0437958	me1 zone
YJR151W-A	0.0748538	0.136286	0.929123	1.08808	2.36725	2.55053	-3.25609	-4.54174	-1.28565	3.25609	1.28565	4.54174	0.0176971	0.00883033	0.00941611	0.0274875	0.0135002	0.0216841	me1 zone
YKL018C-A	0.433395	0.453872	1.37477	1.36357	1.82803	1.7271	-1.62586	-2.00246	-0.376604	1.62586	0.376604	2.00246	0.000432222	0.000694539	0.0118999	0.00529326	0.00315737	0.0247914	me1 zone
YKL065W-A	0.123625	0.102295	0.871622	0.815259	2.39674	2.70345	-2.90047	-4.49667	-1.59619	2.90047	1.59619	4.49667	0.00247611	0.00129153	0.00386056	0.00867575	0.00406476	0.0140673	me1 zone
YKL096C-B	0.0660611	0.0549377	1.23576	0.553826	6.60818	3.1726	-3.88656	-6.33688	-2.45033	3.88656	2.45033	6.33688	0.0238233	0.00754336	0.0878741	0.0345832	0.0119357	0.112134	me1 zone
YKL097C	0.137791	0.0379205	0.776136	0.761672	1.94551	2.51662	-3.1296	-4.66645	-1.53686	3.1296	1.53686	4.66645	0.0670635	0.0350374	0.0145769	0.0821506	0.0428194	0.0280788	me1 zone
YKL102C	0.0795192	0.0966427	0.850967	0.717276	2.25902	2.05688	-3.15418	-4.61469	-1.46051	3.15418	1.46051	4.61469	0.00349508	0.00113948	0.0090969	0.00996367	0.00385411	0.0212104	me1 zone
YKL106C-A	0.219352	0.238492	1.17967	1.51966	1.68136	2.605	-2.55967	-3.22682	-0.667151	2.55967	0.667151	3.22682	0.00564661	0.00998436	0.21941	0.0127877	0.0148615	0.252119	me1 zone
YKL107W	0.307899	0.288958	1.14897	1.32935	1.65619	1.79772	-2.05391	-2.53278	-0.478867	2.05391	0.478867	2.53278	0.00311488	0.000871554	0.0574578	0.00947647	0.00344269	0.0781337	me1 zone
YKL133C	0.521075	0.552112	1.14766	1.26456	1.4974	1.75216	-1.16846	-1.59834	-0.429885	1.16846	0.429885	1.59834	0.00483514	0.00568836	0.0850202	0.0115988	0.00972586	0.108879	me1 zone
YKR005C	0.228105	0.215414	1.1396	1.17668	2.1313	2.13303	-2.38474	-3.26525	-0.880507	2.38474	0.880507	3.26525	0.000393295	0.000159858	0.00068781	0.00528714	0.00236257	0.00940768	me1 zone
YKR032W	0.268171	0.292115	0.549938	0.491243	1.93514	1.84066	-0.893985	-2.75255	-1.85856	0.893985	1.85856	2.75255	0.0128332	0.000673303	0.00228399	0.0216205	0.00311549	0.0116208	me1 zone
YKR073C	0.537876	0.956396	0.964365	1.76678	1.74399	2.78041	-0.870061	-1.59828	-0.728221	0.870061	0.728221	1.59828	0.28809	0.0939262	0.304605	0.308533	0.104991	0.339302	me1 zone
YKR104W	0.305841	0.386902	1.02082	1.16817	1.29348	1.59514	-1.65988	-2.05999	-0.400113	1.65988	0.400113	2.05999	0.0134842	0.0119253	0.158849	0.0223828	0.0170828	0.188872	me1 zone
YKU70	0.607282	0.585906	1.07565	1.08246	1.38983	1.22331	-0.854945	-1.13096	-0.276017	0.854945	0.276017	1.13096	0.000940682	0.00710542	0.0975276	0.00604793	0.0114411	0.123006	me1 zone
YLL053C	0.15139	0.141109	1.30869	1.29732	2.67179	2.31673	-3.15534	-4.09211	-0.93677	3.15534	0.93677	4.09211	0.000262191	0.000785615	0.0119774	0.00489	0.00330569	0.0248719	me1 zone
YLL056C	0.197829	0.190257	1.22849	1.15191	1.86944	1.83774	-2.61675	-3.25587	-0.639118	2.61675	0.639118	3.25587	0.000430453	8.90969e-05	0.00559065	0.00529326	0.00205112	0.0166202	me1 zone
YLR012C	0.0741096	0.0781241	0.423541	0.404909	1.71441	1.53207	-2.44413	-4.41452	-1.97039	2.44413	1.97039	4.41452	0.000418374	0.00041203	0.00196408	0.00528714	0.00270451	0.0111281	me1 zone
YLR030W	0.448941	0.437328	1.28136	1.15383	1.6383	1.55203	-1.45821	-1.84789	-0.389677	1.45821	0.389677	1.84789	0.00285258	0.000550361	0.0442189	0.00916843	0.00292204	0.0634694	me1 zone
YLR042C	0.0812772	0.0980563	1.10279	1.21926	3.14418	3.86084	-3.69468	-5.28767	-1.59299	3.69468	1.59299	5.28767	0.00171818	0.00143772	0.0106187	0.00754733	0.00427454	0.0232155	me1 zone
YLR049C	0.30242	0.321693	1.30165	1.25184	1.62694	1.64767	-2.03259	-2.39145	-0.358851	2.03259	0.358851	2.39145	0.000671538	0.000361462	0.00672232	0.00562059	0.00266173	0.0180707	me1 zone
YLR050C	0.182986	0.185171	1.15336	1.20156	2.61861	2.84723	-2.67729	-3.89205	-1.21476	2.67729	1.21476	3.89205	0.000131895	0.000245563	0.00305227	0.00463004	0.00247999	0.0128204	me1 zone
YLR053C	0.268767	0.197812	1.10582	0.982235	2.47472	2.03433	-2.16197	-3.27263	-1.11066	2.16197	1.11066	3.27263	0.0116584	0.00633095	0.0215797	0.0202525	0.0104968	0.0368966	me1 zone
YLR118C	0.406722	0.373141	1.20137	1.24458	1.38712	1.57984	-1.6491	-1.92769	-0.278593	1.6491	0.278593	1.92769	0.00165339	0.00339818	0.105097	0.00746663	0.00690694	0.131371	me1 zone
YLR122C	0.0964739	0.09778	0.853577	0.927075	3.2466	3.22752	-3.19639	-5.05867	-1.86228	3.19639	1.86228	5.05867	0.000356758	4.38443e-06	0.00102593	0.00523305	0.00154042	0.00992278	me1 zone
YLR146W-A	0.304204	0.342566	1.50506	1.3139	2.03922	2.27304	-2.12383	-2.73712	-0.613285	2.12383	0.613285	2.73712	0.0037373	0.00179271	0.0392286	0.0103067	0.0047789	0.0577483	me1 zone
YLR149C	0.586255	0.568629	0.701505	0.681903	1.15982	1.18257	-0.260479	-1.02023	-0.75975	0.260479	0.75975	1.02023	0.0130438	0.000653706	0.00106234	0.0218665	0.00308812	0.00992278	me1 zone
YLR152C	0.583554	0.591022	0.892179	0.925389	1.09998	1.14448	-0.629869	-0.93423	-0.304361	0.629869	0.304361	0.93423	0.00195949	0.0010331	0.0159525	0.00795072	0.00366614	0.0299076	me1 zone
YLR154C-G	0.022894	0.0190012	0.142907	0.141051	0.760524	0.692928	-2.76082	-5.11655	-2.35573	2.76082	2.35573	5.11655	0.00236373	0.000859899	0.000828451	0.00852662	0.00343363	0.00954143	me1 zone
YLR177W	0.567015	0.609077	0.919819	1.04121	1.13848	1.25493	-0.737613	-1.02507	-0.287455	0.737613	0.287455	1.02507	0.0191296	0.00716521	0.126525	0.0291533	0.0114987	0.154397	me1 zone
YLR179C	0.209848	0.17416	1.57161	1.57646	2.96665	2.70217	-3.03526	-3.88384	-0.848578	3.03526	0.848578	3.88384	0.0019494	0.00149254	0.00627187	0.00793282	0.00435863	0.0175167	me1 zone
YLR255C	0.152013	0.20268	0.665895	0.819769	2.68387	2.63904	-2.06647	-3.90757	-1.84111	2.06647	1.84111	3.90757	0.0149045	0.00279646	0.00655714	0.0241207	0.00615136	0.0178605	me1 zone
YLR257W	0.421452	0.36417	1.43276	1.43037	2.00272	1.81895	-1.86568	-2.2823	-0.416612	1.86568	0.416612	2.2823	0.0031626	0.00303751	0.0268777	0.00952589	0.00642592	0.0430133	me1 zone
YLR285C-A	0.359128	0.268429	1.18534	1.09511	1.79269	1.4794	-1.86149	-2.38239	-0.520897	1.86149	0.520897	2.38239	0.0131949	0.0108902	0.0751473	0.0220683	0.015889	0.0981369	me1 zone
YLR296W	0.0472074	0.072617	0.53583	0.748581	1.15189	1.93286	-3.42211	-4.68616	-1.26405	3.42211	1.26405	4.68616	0.0128548	0.0106374	0.108606	0.0216349	0.0156193	0.135257	me1 zone
YLR297W	0.13852	0.138632	1.16146	1.02887	2.75978	2.40935	-2.9824	-4.22117	-1.23878	2.9824	1.23878	4.22117	0.000859986	0.000538902	0.0110603	0.00602434	0.00291793	0.0237804	me1 zone
YLR307C-A	0.0157358	0.0380026	0.238143	0.197245	2.15887	2.24487	-3.01827	-6.35663	-3.33836	3.01827	3.33836	6.35663	0.0401383	0.00947979	0.00171815	0.0528377	0.0142321	0.0107854	me1 zone
YLR326W	0.0972918	0.10867	1.07604	1.19028	2.53787	2.58943	-3.4599	-4.63775	-1.17785	3.4599	1.17785	4.63775	0.000972638	0.000305318	0.0039349	0.00609455	0.00257689	0.0141854	me1 zone
YLR342W-A	0.176377	0.126474	1.12037	1.01324	2.09203	1.78243	-2.81661	-3.67731	-0.860704	2.81661	0.860704	3.67731	0.00772675	0.00515995	0.024356	0.0154696	0.00909655	0.0401956	me1 zone
YLR345W	0.640671	0.64518	1.1011	1.10366	1.83055	1.89642	-0.777901	-1.53528	-0.757376	0.777901	0.757376	1.53528	4.69237e-05	0.000286698	0.00113725	0.00429386	0.00252168	0.00992278	me1 zone
YLR361C-A	0.333964	0.335822	1.36854	1.29564	2.14565	2.1143	-1.99192	-2.66906	-0.677143	1.99192	0.677143	2.66906	0.000396984	1.8071e-05	0.00362116	0.00528714	0.00175589	0.0136895	me1 zone
YLR365W	0.0879817	0.104763	0.953165	0.995226	4.47147	4.51494	-3.33752	-5.54298	-2.20546	3.33752	2.20546	5.54298	0.00150273	0.000516309	0.000209365	0.0072309	0.00289637	0.00834407	me1 zone
YLR412C-A	0.0441784	0.348955	0.831957	0.870695	1.49216	1.96217	-2.11469	-3.13531	-1.02062	2.11469	1.02062	3.13531	0.203594	0.128218	0.0373022	0.223367	0.140216	0.0556302	me1 zone
YLR415C	0.177565	0.225053	1.56878	1.60061	2.32513	2.95632	-2.97672	-3.71345	-0.73673	2.97672	0.73673	3.71345	0.00328365	0.00426925	0.052783	0.00963808	0.00799616	0.0730979	me1 zone
YLR456W	0.475042	0.488111	1.50393	1.48265	2.02824	1.90123	-1.63265	-2.0285	-0.395842	1.63265	0.395842	2.0285	0.000183347	0.00062171	0.0143002	0.00468374	0.0030528	0.0276949	me1 zone
YLR460C	0.135121	0.120716	1.18002	1.31705	1.97231	2.20421	-3.28694	-4.029	-0.742065	3.28694	0.742065	4.029	0.00119104	0.000802433	0.0223145	0.00659778	0.00333978	0.0377933	me1 zone
YML007C-A	0.13855	0.279221	0.807902	0.887352	1.15415	1.31649	-2.02072	-2.5641	-0.54338	2.02072	0.54338	2.5641	0.0539476	0.0357244	0.0433059	0.067803	0.0435663	0.0625179	me1 zone
YML054C-A	0.0513796	0.0552754	0.740155	0.703964	2.90447	3.41999	-3.75917	-5.88992	-2.13075	3.75917	2.13075	5.88992	0.000289036	0.000480808	0.00334443	0.00503623	0.00285899	0.0132223	me1 zone
YML079W	0.325208	0.33331	1.76599	1.88643	2.66423	2.59648	-2.47156	-2.99796	-0.526404	2.47156	0.526404	2.99796	0.000422365	7.34684e-05	0.00926645	0.00529326	0.00202621	0.0214329	me1 zone
YML083C	0.154722	0.122518	1.159	1.03487	2.21902	1.90403	-2.98426	-3.8945	-0.91024	2.98426	0.91024	3.8945	0.00388929	0.00265424	0.0221184	0.0104812	0.00595098	0.0375497	me1 zone
YML100W-A	0.112125	0.337474	0.949465	0.792396	1.8119	1.68662	-1.95392	-2.96003	-1.00611	1.95392	1.00611	2.96003	0.115756	0.0577957	0.0187194	0.133428	0.067028	0.0333097	me1 zone
YML122C	0.218932	0.123888	1.15286	1.51668	2.50993	3.29448	-2.96107	-4.08163	-1.12056	2.96107	1.12056	4.08163	0.0222477	0.0119526	0.0566108	0.0327507	0.0171092	0.0771399	me1 zone
YML131W	0.218711	0.211026	1.24341	1.17456	1.98321	1.97596	-2.49228	-3.20367	-0.711397	2.49228	0.711397	3.20367	0.000378924	6.55377e-05	0.00332803	0.00528714	0.0020085	0.013221	me1 zone
YMR001C-A	0.505216	0.671756	1.76878	1.51458	2.80083	2.59503	-1.48009	-2.19677	-0.716681	1.48009	0.716681	2.19677	0.0237795	0.00913908	0.0287241	0.0345458	0.0138617	0.0452387	me1 zone
YMR007W	0.175672	0.187075	0.81528	1.03516	1.87295	2.40798	-2.35083	-3.56088	-1.21005	2.35083	1.21005	3.56088	0.00573805	0.00275835	0.0402144	0.0129185	0.0061002	0.0588978	me1 zone
YMR030W-A	0.544074	0.696736	1.23003	1.4088	1.95239	2.11351	-1.08862	-1.7123	-0.62368	1.08862	0.62368	1.7123	0.0327697	0.0116287	0.0312816	0.0447461	0.0167498	0.048326	me1 zone
YMR082C	0.0296018	0.0663093	0.439997	0.474392	1.50684	1.96066	-3.25304	-5.17606	-1.92302	3.25304	1.92302	5.17606	0.0288307	0.0131795	0.010508	0.0401883	0.0185422	0.0230526	me1 zone
YMR084W	0.359355	0.470292	0.945897	1.0465	1.27587	1.45435	-1.26394	-1.71845	-0.454509	1.26394	0.454509	1.71845	0.0254307	0.0152386	0.062832	0.0363205	0.0209172	0.0842182	me1 zone
YMR085W	0.533506	0.573857	0.887571	0.916204	1.2541	1.21476	-0.70389	-1.15671	-0.452824	0.70389	0.452824	1.15671	0.0065618	0.00245011	0.00509677	0.014089	0.00566242	0.0160128	me1 zone
YMR087W	0.306935	0.3858	1.2297	1.51332	1.52044	2.03999	-1.98539	-2.36167	-0.376287	1.98539	0.376287	2.36167	0.0123361	0.0127585	0.29151	0.0210732	0.0180383	0.325805	me1 zone
YMR103C	0.367105	0.575546	1.41751	2.02739	2.78015	3.71572	-1.86967	-2.78473	-0.915061	1.86967	0.915061	2.78473	0.0452123	0.0184058	0.108868	0.0584335	0.0245098	0.135466	me1 zone
YMR105W-A	0.266339	0.235354	1.76235	1.39833	3.61444	2.98899	-2.65536	-3.71834	-1.06298	2.65536	1.06298	3.71834	0.00506702	0.00193261	0.0386697	0.0119554	0.00495528	0.0571743	me1 zone
YMR114C	0.517358	0.544659	1.11081	1.17393	1.59397	1.54639	-1.10522	-1.56412	-0.458901	1.10522	0.458901	1.56412	0.00241946	0.000756671	0.00965958	0.00858228	0.00325355	0.0219449	me1 zone
YMR122C	0.0911503	0.107134	1.18726	0.909608	2.37735	2.39052	-3.4026	-4.5877	-1.18511	3.4026	1.18511	4.5877	0.00435482	0.000644203	0.0247926	0.0110164	0.00307655	0.0406943	me1 zone
YMR122W-A	0.143564	0.0532044	1.35982	1.27868	4.13479	2.45783	-3.74514	-5.06628	-1.32114	3.74514	1.32114	5.06628	0.0319729	0.0234223	0.0778718	0.0438455	0.0301495	0.101052	me1 zone
YMR141C	0.620596	0.601957	1.05572	1.09584	1.89388	1.86116	-0.815489	-1.61893	-0.803443	0.815489	0.803443	1.61893	0.00181128	0.000244806	0.00136261	0.00769443	0.00247999	0.0104487	me1 zone
YMR158C-A	0.606856	0.467463	1.04221	1.09126	1.51246	1.64275	-0.989781	-1.55431	-0.564533	0.989781	0.564533	1.55431	0.0345428	0.0155432	0.0143308	0.0467234	0.0212591	0.0277355	me1 zone
YMR175W-A	0.210656	0.297393	1.14937	1.133	3.02145	4.45482	-2.16749	-3.87928	-1.71179	2.16749	1.71179	3.87928	0.0126912	0.00922165	0.0265717	0.0214567	0.0139455	0.0426853	me1 zone
YMR182W-A	0.0625731	0.151305	2.79415	1.62031	9.11813	5.70514	-4.36738	-6.11493	-1.74755	4.36738	1.74755	6.11493	0.0271331	0.0132113	0.0768383	0.0383333	0.0185779	0.0998464	me1 zone
YMR196W	0.660671	0.6797	0.929008	0.956185	1.12447	1.19493	-0.49208	-0.791115	-0.299035	0.49208	0.299035	0.791115	0.00350089	0.00372556	0.025421	0.00997115	0.0073388	0.0414316	me1 zone
YMR202W	0.183294	0.291095	1.86143	1.64229	3.22554	2.84905	-2.88474	-3.67864	-0.793899	2.88474	0.793899	3.67864	0.0137253	0.00854108	0.024718	0.0226523	0.0131456	0.0406711	me1 zone
YMR206W	0.0712596	0.0681377	0.860418	0.780287	1.28327	1.27234	-3.55704	-4.1964	-0.639355	3.55704	0.639355	4.1964	0.000475567	6.14489e-05	0.0119738	0.00530128	0.0020085	0.0248719	me1 zone
YMR244W	0.0242501	0.021936	0.328533	0.301005	2.42419	2.43048	-3.76876	-6.71577	-2.94701	3.76876	2.94701	6.71577	0.000648277	0.000116047	0.000458479	0.00556065	0.00213116	0.00922059	me1 zone
YMR247W-A	0.238795	0.20404	0.933534	1.01553	1.42504	1.60239	-2.13794	-2.77325	-0.63531	2.13794	0.63531	2.77325	0.00359309	0.00259081	0.0259323	0.0100831	0.00586734	0.0419912	me1 zone
YMR252C	0.10218	0.137792	1.71378	1.2882	4.94695	3.58345	-3.64498	-5.15168	-1.5067	3.64498	1.5067	5.15168	0.00662146	0.00377381	0.0401783	0.0141452	0.00739458	0.0588599	me1 zone
YMR253C	0.333914	0.388957	1.3175	1.4275	1.74036	1.89824	-1.925	-2.33158	-0.406577	1.925	0.406577	2.33158	0.00413331	0.00293015	0.0413108	0.0107201	0.00627572	0.0601512	me1 zone
YMR254C	0.354388	0.413549	1.09246	0.902675	2.76016	2.27691	-1.37742	-2.71353	-1.3361	1.37742	1.3361	2.71353	0.0161765	0.00428204	0.0207507	0.0256876	0.00800967	0.0358985	me1 zone
YMR262W	0.237917	0.225882	1.43908	1.27938	2.12651	1.84487	-2.55122	-3.09807	-0.54685	2.55122	0.54685	3.09807	0.00132107	0.00124052	0.05462	0.00679824	0.0039769	0.0750633	me1 zone
YMR272W-B	0.439424	0.328936	1.24021	0.971383	1.74181	1.63415	-1.52523	-2.13544	-0.610211	1.52523	0.610211	2.13544	0.0304767	0.00975645	0.0764865	0.0420747	0.0145789	0.0995467	me1 zone
YMR315W	0.487101	0.3934	1.24253	1.17037	1.75588	1.62187	-1.45438	-1.93967	-0.485291	1.45438	0.485291	1.93967	0.0117728	0.00705695	0.0211861	0.020365	0.0113886	0.0364403	me1 zone
YMR315W-A	0.0560299	0.0529728	0.747339	0.638366	3.34577	3.51236	-3.66818	-5.97538	-2.3072	3.66818	2.3072	5.97538	0.00108288	8.02703e-05	0.00263914	0.0063214	0.00205112	0.0120454	me1 zone
YMR316C-A	0.151656	0.154993	1.54812	1.24464	3.0053	2.36128	-3.18703	-4.12934	-0.942309	3.18703	0.942309	4.12934	0.00246726	0.00179362	0.0569688	0.00865572	0.0047791	0.0775315	me1 zone
YMR320W	0.39157	0.228731	1.4223	1.0024	1.98115	1.44006	-1.96677	-2.46347	-0.496701	1.96677	0.496701	2.46347	0.049747	0.0311067	0.280499	0.0633685	0.0387067	0.314707	me1 zone
YNCA0003W	0.543951	0.441164	2.23514	1.73957	2.83055	2.26642	-2.01249	-2.37128	-0.358788	2.01249	0.358788	2.37128	0.0134774	0.00852805	0.273624	0.0223828	0.0131324	0.307834	me1 zone
YNCB0004W	0.140351	0	0.807895	0.725122	1.08684	2.38662	-3.44926	-4.62927	-1.18	3.44926	1.18	4.62927	0.351093	0.324641	0.201795	0.371168	0.33872	0.233936	me1 zone
YNCB0005C	0.227526	0.244441	1.19554	1.17142	2.01626	1.99693	-2.32628	-3.08799	-0.761711	2.32628	0.761711	3.08799	0.000533577	0.000285381	0.000455351	0.00543446	0.00252168	0.00922059	me1 zone
YNCB0006W	0.591813	0.279503	0.84152	0.736307	1.63041	2.06494	-0.856672	-2.08444	-1.22777	0.856672	1.22777	2.08444	0.225198	0.0618736	0.0247613	0.245523	0.0713259	0.0406908	me1 zone
YNCB0011C	0.115011	0.244495	0.776998	0.501976	2.95518	2.42631	-1.8309	-3.90392	-2.07302	1.8309	2.07302	3.90392	0.0945256	0.0192211	0.0260499	0.1114	0.0254599	0.0421341	me1 zone
YNCB0012W	0.267168	0.623853	1.01003	1.3055	1.86316	1.59358	-1.37781	-1.95588	-0.578068	1.37781	0.578068	1.95588	0.144712	0.0791537	0.114055	0.163028	0.0896462	0.14131	me1 zone
YNCC0007C	0.187135	0.0910426	0.874854	0.39207	3.38129	1.81278	-2.18725	-4.22279	-2.03553	2.18725	2.03553	4.22279	0.10846	0.0252189	0.105035	0.125862	0.03211	0.131323	me1 zone
YNCC0011W	0.236055	0.176591	1.65866	1.49918	5.68378	4.69861	-2.93597	-4.65309	-1.71713	2.93597	1.71713	4.65309	0.00560292	0.00287204	0.00814205	0.0127389	0.00624083	0.0200157	me1 zone
YNCD0001W	0.0935673	0.303178	0.605848	1.59413	1.26784	6.25917	-2.4712	-4.24579	-1.77459	2.4712	1.77459	4.24579	0.146434	0.104763	0.376401	0.164807	0.116067	0.410918	me1 zone
YNCD0003W	0.290952	0.323899	1.16771	1.74004	3.383	4.21698	-2.24159	-3.62769	-1.38609	2.24159	1.38609	3.62769	0.0176145	0.00237522	0.0505593	0.0274171	0.00558134	0.0705964	me1 zone
YNCD0005C	0.385858	0.341189	1.4161	1.31455	2.05809	1.97461	-1.90912	-2.47163	-0.5625	1.90912	0.5625	2.47163	0.00293332	0.00142952	0.0116895	0.0092634	0.00427222	0.0245065	me1 zone
YNCD0006W	1.04775	0.701134	0.970506	0.711808	1.88483	1.09807	0.0559904	-0.770277	-0.826268	-0.0559904	0.826268	0.770277	0.914642	0.263785	0.22021	0.918476	0.278255	0.252938	me1 zone
YNCD0010C	0.466667	0	3.63509	1.55963	21.7386	7.66177	-3.47658	-5.9773	-2.50072	3.47658	2.50072	5.9773	0.35831	0.303267	0.128187	0.378172	0.317687	0.15616	me1 zone
YNCD0026W	0.997658	0.605875	2.96487	1.45165	3.38642	2.90942	-1.46166	-1.97314	-0.511488	1.46166	0.511488	1.97314	0.152972	0.0331612	0.374297	0.171493	0.0408389	0.40901	me1 zone
YNCD0031C	0.34269	0.12602	1.24561	0.822186	1.63041	1.11868	-2.14133	-2.55219	-0.410856	2.14133	0.410856	2.55219	0.0998315	0.0727621	0.411576	0.116958	0.0828479	0.446016	me1 zone
YNCE0002W	0.357644	0.250918	2.2307	1.44311	4.09643	2.243	-2.5938	-3.38088	-0.787075	2.5938	0.787075	3.38088	0.0237281	0.0220433	0.293675	0.0344886	0.0286179	0.328144	me1 zone
YNCE0003W	0.597895	0.18696	2.26175	1.51036	6.73895	3.63212	-2.26488	-3.72399	-1.45912	2.26488	1.45912	3.72399	0.108781	0.0548287	0.116504	0.126158	0.0639483	0.143724	me1 zone
YNCE0004C	0.0929825	0.182085	1.01053	1.13216	1.62982	2.68576	-2.96156	-3.9717	-1.01014	2.96156	1.01014	3.9717	0.0251875	0.0219754	0.120053	0.0361215	0.0285492	0.147533	me1 zone
YNCE0008C	0.320963	0.623853	2.13641	2.61101	5.17854	4.11009	-2.32904	-3.29736	-0.968322	2.32904	0.968322	3.29736	0.0408837	0.02199	0.0484559	0.0536593	0.0285617	0.0683566	me1 zone
YNCE0010W	0.150281	0	1.61657	1.45165	3.6264	4.25337	-4.35167	-5.71242	-1.36075	4.35167	1.36075	5.71242	0.328672	0.297779	0.0102779	0.348877	0.312052	0.0226863	me1 zone
YNCE0012W	0.187135	0.272394	1.61579	1.74156	2.53626	3.49119	-2.8691	-3.71332	-0.844226	2.8691	0.844226	3.71332	0.00898696	0.00901455	0.0731071	0.0169928	0.0137126	0.0957335	me1 zone
YNCE0020C	0.436257	0.129979	1.3462	1.86478	3.38129	4.40881	-2.50354	-3.78216	-1.27863	2.50354	1.27863	3.78216	0.0942308	0.0461004	0.051394	0.111098	0.0546552	0.0714495	me1 zone
YNCE0023W	0.169751	0.188991	0.698149	0.689297	2.17486	2.90826	-1.95141	-3.82469	-1.87328	1.95141	1.87328	3.82469	0.00159024	0.00341964	0.012512	0.00737408	0.0069309	0.0255029	me1 zone
YNCE0024W	0.208918	0.170183	1.29521	1.41445	2.686	3.0617	-2.83745	-3.92233	-1.08487	2.83745	1.08487	3.92233	0.00318977	0.00199143	0.010861	0.00954379	0.00502886	0.0235293	me1 zone
YNCE0025C	0.166147	0.303178	1.16771	1.30562	2.9805	9.61369	-2.3978	-4.74603	-2.34823	2.3978	2.34823	4.74603	0.030706	0.0404737	0.130148	0.0423505	0.0487176	0.158315	me1 zone
YNCF0001C	0.441093	0.534684	0.780735	0.795281	1.20109	1.142	-0.691659	-1.26379	-0.57213	0.691659	0.57213	1.26379	0.0376402	0.0125265	0.00456202	0.050065	0.0178021	0.0152687	me1 zone
YNCF0002W	0.648105	0.238794	0.700515	0.847759	1.69116	1.87249	-0.803818	-2.00651	-1.20269	0.803818	1.20269	2.00651	0.31686	0.0950499	0.0162883	0.337335	0.106165	0.0303591	me1 zone
YNCF0004C	0.037193	0.151775	0.484912	0.580171	1.95649	4.25337	-2.49475	-5.03835	-2.54359	2.49475	2.54359	5.03835	0.110218	0.0452187	0.0511573	0.127694	0.0537427	0.0712239	me1 zone
YNCF0007W	0.298947	0.777778	1.13123	1.74004	2.02877	2.01258	-1.41504	-1.90819	-0.493148	1.41504	0.493148	1.90819	0.178573	0.0956365	0.23232	0.198223	0.106758	0.265627	me1 zone
YNCF0008C	0.143629	0.15107	0.87041	0.761468	1.44978	1.7896	-2.46922	-3.45841	-0.989187	2.46922	0.989187	3.45841	0.00174307	0.0020428	0.0318238	0.00757571	0.00509956	0.0489925	me1 zone
YNCF0012C	0.654386	0.240501	1.41404	0.819085	2.71754	1.42142	-1.31928	-2.20949	-0.890208	1.31928	0.890208	2.20949	0.22213	0.115301	0.291112	0.242454	0.126984	0.325598	me1 zone
YNCF0013W	0.193369	0.197255	1.15634	1.45739	2.82381	4.26077	-2.74226	-4.18083	-1.43857	2.74226	1.43857	4.18083	0.00373715	0.00508404	0.0531033	0.0103067	0.00900038	0.0734176	me1 zone
YNCG0002C	0.207488	0.182085	1.66147	2.5257	2.9805	5.50514	-3.42601	-4.44506	-1.01905	3.42601	1.01905	4.44506	0.00856382	0.0105004	0.207863	0.0165483	0.0154576	0.240244	me1 zone
YNCG0003C	0.149474	0.0455213	0.969123	1.30617	1.44912	2.61821	-3.54454	-4.38257	-0.838032	3.54454	0.838032	4.38257	0.0508602	0.0413816	0.239412	0.0645007	0.0496545	0.272922	me1 zone
YNCG0004W	0.198315	0.164777	0.505618	0.474983	2.17556	2.19613	-1.43333	-3.58979	-2.15645	1.43333	2.15645	3.58979	0.0094727	0.00138186	0.000446436	0.0175972	0.00420629	0.00922059	me1 zone
YNCG0008W	0.327193	0.0700169	1.41404	0.803501	3.53246	3.20102	-2.48098	-4.08338	-1.60239	2.48098	1.60239	4.08338	0.140573	0.0568222	0.0570632	0.158769	0.0661125	0.0776416	me1 zone
YNCG0017W	0	0.0827218	1.88538	0.633089	4.70994	2.43963	-4.92813	-6.43344	-1.50531	4.92813	1.50531	6.43344	0.317401	0.28054	0.217513	0.337848	0.294847	0.250039	me1 zone
YNCG0018C	0.166147	0.226606	0.808112	1.3055	1.85257	4.86514	-2.42802	-4.09628	-1.66826	2.42802	1.66826	4.09628	0.0281453	0.0326066	0.184905	0.0394083	0.0403373	0.216407	me1 zone
YNCG0021W	0.24961	0.908201	0.808112	1.52387	2.65835	2.68543	-1.01016	-2.20646	-1.19631	1.01016	1.19631	2.20646	0.360583	0.116244	0.109351	0.380361	0.127899	0.13598	me1 zone
YNCG0023C	0.150281	0.0649895	1.375	0.808176	3.33567	3.54612	-3.34221	-4.99856	-1.65636	3.34221	1.65636	4.99856	0.0412525	0.013729	0.047541	0.0540446	0.0191652	0.0672971	me1 zone
YNCG0026W	0	0	2.12105	10.0294	9.60175	27.9007	-29.1784	-30.8043	-1.62597	29.1784	1.62597	30.8043	0.00151279	0.000631383	0.311072	0.00725047	0.00305535	0.345894	me1 zone
YNCG0035W	0	0.0455213	0.718409	0.348018	2.17473	1.94714	-4.5501	-6.50061	-1.95051	4.5501	1.95051	6.50061	0.320116	0.273045	0.061057	0.340486	0.287307	0.082316	me1 zone
YNCG0040C	0	0.151713	0.519298	0.91925	1.34586	3.57993	-3.2452	-5.02094	-1.77574	3.2452	1.77574	5.02094	0.358486	0.31742	0.178057	0.378289	0.331487	0.2092	me1 zone
YNCG0041W	0.207488	0.323899	1.34711	1.42977	2.49688	3.45073	-2.38563	-3.48447	-1.09884	2.38563	1.09884	3.48447	0.0174627	0.0126201	0.0449907	0.0272254	0.0179042	0.0642883	me1 zone
YNCG0042C	0.224561	0.164777	0.807719	0.237492	1.23158	1.89059	-1.4247	-3.00346	-1.57876	1.4247	1.57876	3.00346	0.322309	0.0159053	0.194134	0.342628	0.0216547	0.225875	me1 zone
YNCG0043C	0.427282	0.25891	1.5015	1.6782	2.58977	1.72537	-2.21221	-2.65272	-0.440515	2.21221	0.440515	2.65272	0.0259099	0.0290835	0.306758	0.0368767	0.0364755	0.341502	me1 zone
YNCG0044C	0.183294	0.23028	1.79799	1.31869	4.7318	3.12533	-2.91379	-4.24778	-1.33399	2.91379	1.33399	4.24778	0.00900882	0.00646531	0.0715428	0.0170229	0.0106429	0.0939936	me1 zone
YNCH0003C	0.124805	0.453211	0.853354	2.06789	1.85257	3.52294	-2.3374	-3.21722	-0.879819	2.3374	0.879819	3.21722	0.158862	0.0810482	0.354352	0.177646	0.0915573	0.389659	me1 zone
YNCH0005W	0.0413417	0.0650236	0.718409	0.4043	3.30265	2.34924	-3.39988	-5.73163	-2.33175	3.39988	2.33175	5.73163	0.0235665	0.00502037	0.0389721	0.0342883	0.00891787	0.0574736	me1 zone
YNCH0006C	1.04775	0.583857	1.85955	1.6782	2.32022	2.77987	-1.11653	-1.64423	-0.527694	1.11653	0.527694	1.64423	0.111059	0.0613644	0.0730827	0.128566	0.0707672	0.0957234	me1 zone
YNCH0009C	0.373596	0.566972	2.58708	2.06789	2.75562	6.20734	-2.30717	-3.25237	-0.945203	2.30717	0.945203	3.25237	0.0208305	0.0406068	0.301671	0.0311024	0.0488573	0.33623	me1 zone
YNCH0010C	0.0834633	0.15107	0.897816	0.652599	1.93292	2.46055	-2.72479	-4.22749	-1.50271	2.72479	1.50271	4.22749	0.0294425	0.0114571	0.0346093	0.0408627	0.0165357	0.0523479	me1 zone
YNCH0013C	0.167544	0.151346	1.32281	1.50465	2.71754	2.55065	-3.14838	-4.04618	-0.897803	3.14838	0.897803	4.04618	0.00141164	0.000455705	0.0129791	0.00699134	0.00280442	0.0260306	me1 zone
YNCH0014W	0.135885	0.235454	1.68931	1.69277	3.689	3.60468	-3.1871	-4.29584	-1.10873	3.1871	1.10873	4.29584	0.0146419	0.00822325	0.000228029	0.0237626	0.0127759	0.00834407	me1 zone
YNCI0001W	0.124513	0.170306	1.69067	1.51257	5.07304	3.23858	-3.44163	-4.81723	-1.3756	3.44163	1.3756	4.81723	0.00477586	0.00669978	0.0565997	0.0115238	0.0109474	0.0771399	me1 zone
YNCI0003C	0.514035	0.583857	1.00965	1.55346	1.6307	2.68344	-1.22316	-1.97434	-0.751179	1.22316	0.751179	1.97434	0.0665416	0.034894	0.259575	0.0815982	0.0426839	0.293811	me1 zone
YNCJ0009C	0.158165	0.226789	0.776788	0.93578	3.73468	4.86532	-2.1534	-4.48158	-2.32818	2.1534	2.32818	4.48158	0.0176946	0.00511271	0.00994758	0.0274875	0.00904278	0.0223345	me1 zone
YNCJ0010W	0.298947	0.377982	1.09053	1.19694	2.6814	2.62813	-1.75668	-2.97151	-1.21483	1.75668	1.21483	2.97151	0.0104723	0.00322924	0.00317557	0.0188057	0.00667369	0.013009	me1 zone
YNCJ0013C	0.224719	0.362702	0.970506	1.13216	2.17556	2.28194	-1.83975	-2.92377	-1.08402	1.83975	1.08402	2.92377	0.0354045	0.0134309	0.0112453	0.0475978	0.0188314	0.0239572	me1 zone
YNCJ0018W	0.0464912	0.0827218	1.2114	0.90994	2.80789	2.19613	-4.03715	-5.27527	-1.23811	4.03715	1.23811	5.27527	0.0126834	0.00712826	0.0447943	0.0214498	0.0114618	0.0640715	me1 zone
YNCJ0019C	0.0500702	0.198624	0.592419	0.462385	2.27094	2.6844	-2.08453	-4.31654	-2.23201	2.08453	2.23201	4.31654	0.141431	0.0437283	0.00915912	0.159676	0.0521871	0.0213156	me1 zone
YNCJ0021C	0.249415	0.242172	0.942911	0.783268	1.59476	1.78914	-1.81206	-2.78317	-0.971104	1.81206	0.971104	2.78317	0.00558074	0.000947087	0.0251015	0.0127086	0.00352562	0.0410622	me1 zone
YNCJ0023C	0.0360946	0.0337251	0.433623	0.376407	3.18711	2.81156	-3.53627	-6.42486	-2.8886	3.53627	2.8886	6.42486	0.00102505	0.000256325	0.00222034	0.00618475	0.00249087	0.0115481	me1 zone
YNCJ0026W	0.448421	0.619079	0.929123	1.18679	1.66667	1.70781	-0.987044	-1.66043	-0.673381	0.987044	0.673381	1.66043	0.0764171	0.0187658	0.0611744	0.0920749	0.0249216	0.0824356	me1 zone
YNCJ0029W	0.575054	0.718654	0.839093	1.01529	1.61717	1.67768	-0.519427	-1.3487	-0.829272	0.519427	0.829272	1.3487	0.132486	0.01411	0.0269528	0.150434	0.0196198	0.0431086	me1 zone
YNCJ0030W	0.781499	0.465462	3.08453	1.70751	8.66252	4.14756	-1.94222	-3.36079	-1.41857	1.94222	1.41857	3.36079	0.0767186	0.03636	0.179103	0.092403	0.0443133	0.210171	me1 zone
YNCK0001W	0.517679	0.395453	1.55358	1.53043	4.82159	3.37769	-1.75591	-3.1666	-1.41069	1.75591	1.41069	3.1666	0.0118843	0.0102413	0.0326065	0.0205209	0.0151498	0.05001	me1 zone
YNCK0006C	0.298947	0.511009	1.45404	1.90367	1.95649	5.11743	-2.05156	-3.12659	-1.07503	2.05156	1.07503	3.12659	0.0403214	0.0628163	0.32678	0.0530437	0.0723111	0.36197	me1 zone
YNCK0007W	0.49844	0.30261	1.03276	1.25775	1.93292	3.05791	-1.5157	-2.63932	-1.12361	1.5157	1.12361	2.63932	0.0568529	0.0324878	0.0935767	0.0708966	0.0402239	0.118647	me1 zone
YNCK0010W	0.261754	0.418972	0.969123	0.535855	1.59439	2.68492	-1.14459	-2.65223	-1.50764	1.14459	1.50764	2.65223	0.176162	0.0348008	0.11608	0.19566	0.0426026	0.143262	me1 zone
YNCK0012C	0.581903	0.0649895	1.03276	1.30503	1.69111	4.02516	-1.85355	-3.14347	-1.28993	1.85355	1.28993	3.14347	0.246475	0.158491	0.21316	0.267291	0.171194	0.245576	me1 zone
YNCK0013W	0.506452	0.232161	2.2676	1.46774	5.16663	3.29344	-2.33835	-3.51778	-1.17943	2.33835	1.17943	3.51778	0.0645358	0.0312476	0.121064	0.0793416	0.0388652	0.148521	me1 zone
YNCK0014W	0.810526	0.566972	1.88538	1.1422	2.05263	2.18073	-1.13611	-1.61975	-0.483639	1.13611	0.483639	1.61975	0.128826	0.0244301	0.28425	0.146683	0.0312302	0.318666	me1 zone
YNCK0015C	0.244534	0.34055	2.29933	3.30752	3.95762	6.77798	-3.26047	-4.19761	-0.937142	3.26047	0.937142	4.19761	0.0116619	0.0117588	0.191755	0.0202525	0.0168907	0.223513	me1 zone
YNCK0016W	0.373879	0.64076	0.987524	0.691278	1.69084	1.22366	-0.726466	-1.52228	-0.795816	0.726466	0.795816	1.52228	0.246512	0.0754465	0.147823	0.267291	0.0856417	0.177191	me1 zone
YNCK0021W	0.135929	0.227064	1.54308	1.44174	2.89917	2.05505	-3.03963	-3.77064	-0.731013	3.03963	0.731013	3.77064	0.0143254	0.0135023	0.10685	0.0233943	0.0189039	0.133302	me1 zone
YNCL0001W	0.124474	0	1.23912	0.746198	1.64296	2.78081	-3.99546	-5.15136	-1.1559	3.99546	1.1559	5.15136	0.337827	0.310208	0.160392	0.357907	0.324485	0.19047	me1 zone
YNCL0004C	0.457098	0.206137	1.66147	1.14743	3.06084	2.501	-2.08241	-3.06797	-0.985559	2.08241	0.985559	3.06797	0.0757168	0.033178	0.0809979	0.0913878	0.0408509	0.104519	me1 zone
YNCL0005C	0.178142	0.12379	1.61598	1.85986	5.31484	4.08809	-3.52506	-4.96081	-1.43575	3.52506	1.43575	4.96081	0.00624388	0.0042112	0.0219071	0.01362	0.00794175	0.0373328	me1 zone
YNCL0009C	0.0750877	0.0568807	0.646316	0.489908	2.17404	2.26514	-3.10598	-5.07203	-1.96604	3.10598	1.96604	5.07203	0.00819794	0.00158167	0.0102576	0.0161046	0.00448453	0.0226503	me1 zone
YNCL0032C	0.354267	0.385688	0.978205	0.826789	2.09789	1.51009	-1.28648	-2.28568	-0.9992	1.28648	0.9992	2.28568	0.0110423	0.0114683	0.0659925	0.0194757	0.0165435	0.0878779	me1 zone
YNCL0036C	0.186842	0.181351	0.429386	0.914097	1.8114	3.08811	-1.86744	-3.7341	-1.86666	1.86744	1.86666	3.7341	0.0835251	0.0107708	0.102834	0.099641	0.0157645	0.128963	me1 zone
YNCL0039W	0.320963	0.164777	1.09729	0.514343	2.79639	1.28085	-1.73027	-3.06934	-1.33907	1.73027	1.33907	3.06934	0.143595	0.0545179	0.231531	0.161801	0.0636245	0.264831	me1 zone
YNCL0040W	0.374707	0.124083	1.07728	0.0393596	5.32084	1.6471	-1.16266	-3.80423	-2.64156	1.16266	2.64156	3.80423	0.981327	0.0829912	0.268232	0.982523	0.0936052	0.3023	me1 zone
YNCL0041C	0.132122	0.226606	1.11685	3.31835	5.28654	11.5761	-3.62804	-5.5548	-1.92677	3.62804	1.92677	5.5548	0.0581181	0.0152264	0.171789	0.0723174	0.0209053	0.202576	me1 zone
YNCL0043C	0.154005	0.0156922	1.99628	1.1106	5.11602	2.96229	-4.19444	-5.57302	-1.37858	4.19444	1.37858	5.57302	0.101594	0.0651581	0.13862	0.118709	0.0747823	0.167451	me1 zone
YNCL0049C	0.442246	0.544787	1.98341	1.78488	3.097	3.08811	-1.93274	-2.64763	-0.714891	1.93274	0.714891	2.64763	0.00747637	0.00319403	0.0110835	0.0151477	0.00662541	0.023793	me1 zone
YNCL0051C	0.30568	0.227064	1.32227	0.979358	1.71347	1.55183	-2.11114	-2.6157	-0.50456	2.11114	0.50456	2.6157	0.0202177	0.00730802	0.150636	0.0304323	0.0116628	0.180074	me1 zone
YNCM0006W	0.407786	0.488989	1.24888	0.971203	1.58137	1.60023	-1.3078	-1.82693	-0.519133	1.3078	0.519133	1.82693	0.0282711	0.0050908	0.0999302	0.0395424	0.0090068	0.125733	me1 zone
YNCM0007C	0.311111	0.302326	1.6152	2.46756	2.77778	3.91677	-2.73456	-3.448	-0.713438	2.73456	0.713438	3.448	0.0126096	0.00522649	0.207025	0.0213565	0.00917908	0.239462	me1 zone
YNCM0008C	1.61988	0.726872	3.09708	3.22173	4.58947	4.29662	-1.42899	-1.92088	-0.491897	1.42899	0.491897	1.92088	0.116776	0.0726422	0.0124863	0.134462	0.0827278	0.0254688	me1 zone
YNCM0017W	0.467105	0.264832	1.4136	1.48685	2.62675	3.46728	-1.98648	-3.05761	-1.07112	1.98648	1.07112	3.05761	0.0381496	0.0209188	0.0350956	0.0505904	0.0273807	0.0529103	me1 zone
YNCM0018C	0.201404	0.124083	0.74568	0.711808	1.22678	2.62308	-2.16281	-3.56414	-1.40132	2.16281	1.40132	3.56414	0.0244297	0.0327324	0.141554	0.0352335	0.040406	0.170543	me1 zone
YNCM0021C	0.238034	0.283486	0.807913	1.35963	1.58137	2.6	-2.05527	-3.00318	-0.947911	2.05527	0.947911	3.00318	0.0366193	0.0160509	0.208162	0.0489086	0.0218151	0.240541	me1 zone
YNCM0023C	0.185965	0.817915	2.42456	2.08957	7.97193	2.55066	-2.16886	-3.38983	-1.22097	2.16886	1.22097	3.38983	0.142699	0.120049	0.350129	0.160855	0.131783	0.385457	me1 zone
YNCM0024W	0.407786	0.577718	1.06509	1.06805	2.43842	2.56171	-1.11404	-2.34303	-1.22899	1.11404	1.22899	2.34303	0.0456229	0.0113259	0.00084034	0.0588715	0.0163834	0.00955422	me1 zone
YNCM0025C	0.124474	0.252039	0.889097	0.967374	1.01451	3.05791	-2.30179	-3.43512	-1.13332	2.30179	1.13332	3.43512	0.0430926	0.072534	0.366028	0.0561356	0.0826373	0.401117	me1 zone
YNCM0037W	0.102106	0.0650236	1.2859	1.21238	2.04276	2.49345	-3.90189	-4.76245	-0.860554	3.90189	0.860554	4.76245	0.0068785	0.00547045	0.0294729	0.0144848	0.00945673	0.0461644	me1 zone
YNCN0003W	1.22869	0.353181	2.25176	0.91925	2.07121	2.61011	-1.00331	-1.56529	-0.561978	1.00331	0.561978	1.56529	0.415915	0.184973	0.408466	0.434899	0.198136	0.44298	me1 zone
YNCN0009W	0.186842	0.0758564	0.807895	0.942904	1.67588	1.67822	-2.73653	-3.67445	-0.937912	2.73653	0.937912	3.67445	0.0488611	0.0278253	0.0137107	0.0624614	0.0350483	0.0270042	me1 zone
YNCN0010C	0.112281	0	1.41404	0.906422	2.46386	3.1315	-4.36923	-5.63905	-1.26982	4.36923	1.26982	5.63905	0.327739	0.297716	0.070896	0.348015	0.312043	0.0933269	me1 zone
YNCN0014W	0.124666	0.105946	1.73128	1.05897	4.3486	3.37827	-3.59686	-5.06635	-1.46949	3.59686	1.46949	5.06635	0.0108386	0.00182887	0.0638376	0.0192155	0.00483004	0.0854039	me1 zone
YNCN0017W	0.125146	0.0910426	1.2117	0.914097	3.98596	2.41703	-3.29764	-4.88838	-1.59075	3.29764	1.59075	4.88838	0.00851404	0.00764804	0.0637891	0.0164945	0.0120748	0.0853589	me1 zone
YNCN0020C	0.207488	0.363971	1.12246	1.44853	3.90438	3.43015	-2.1696	-3.68198	-1.51238	2.1696	1.51238	3.68198	0.0381295	0.012179	0.0179059	0.0505754	0.0173942	0.0322922	me1 zone
YNCO0003C	0.570743	0.512432	1.74363	1.85342	3.24233	4.30855	-1.73155	-2.80138	-1.06983	1.73155	1.06983	2.80138	0.00264791	0.00612755	0.0372671	0.008909	0.0102374	0.0556119	me1 zone
YNCO0004C	0.106767	0.151713	0.576942	0.87031	2.32932	3.13214	-2.48519	-4.40116	-1.91597	2.48519	1.91597	4.40116	0.0239146	0.00560785	0.0340236	0.034658	0.00962254	0.051619	me1 zone
YNCO0005W	0.534604	0.529988	1.84754	1.08813	3.93581	3.91677	-1.46339	-2.88287	-1.41948	1.46339	1.41948	2.88287	0.0658819	6.18054e-06	0.0613903	0.0809273	0.00156053	0.0826685	me1 zone
YNCO0007W	0.410526	0.327245	2.07743	1.96118	3.47813	3.04473	-2.45261	-3.14426	-0.691645	2.45261	0.691645	3.14426	0.00466759	0.00360431	0.0222772	0.0114047	0.00718114	0.0377525	me1 zone
YNCO0012C	0.125146	0.726872	1.68304	1.2188	3.01988	3.22173	-1.76801	-2.87296	-1.10495	1.76801	1.10495	2.87296	0.223637	0.117467	0.0419203	0.243914	0.129097	0.0608998	me1 zone
YNCO0013C	0.037193	0.194969	0.888421	0.683438	1.73895	2.77987	-2.75927	-4.28275	-1.52347	2.75927	1.52347	4.28275	0.118536	0.0635163	0.0610389	0.136235	0.0730438	0.082316	me1 zone
YNCO0016W	0.509892	0.373921	0.95284	0.844991	1.71347	1.66071	-1.02445	-1.93272	-0.908277	1.02445	0.908277	1.93272	0.0493934	0.0130403	0.00952824	0.0630297	0.0183689	0.0218451	me1 zone
YNCO0022C	0.439171	0.368404	1.62244	1.60223	2.23184	1.93564	-1.99748	-2.36751	-0.370023	1.99748	0.370023	2.36751	0.00400033	0.0047072	0.0708771	0.0105345	0.00854908	0.0933234	me1 zone
YNCP0004C	0.140351	0.603912	0.505263	1.01467	1.8114	5.14181	-1.03012	-3.2238	-2.19367	1.03012	2.19367	3.2238	0.381597	0.120034	0.147062	0.401131	0.131783	0.176314	me1 zone
YNCP0009W	0.374035	0.050571	0.605614	0.241436	1.88421	1.78956	-0.996321	-3.11306	-2.11674	0.996321	2.11674	3.11306	0.451096	0.122354	0.0764066	0.469382	0.13416	0.0994919	me1 zone
YNCP0010W	0.0863931	0.252039	1.554	2.41843	2.23002	3.50489	-3.55308	-4.08283	-0.529751	3.55308	0.529751	4.08283	0.0470384	0.0368811	0.366574	0.0604403	0.0448913	0.401562	me1 zone
YNCP0013C	0.587567	0.306685	2.52005	1.15275	5.0732	1.97699	-2.03813	-2.97891	-0.94078	2.03813	0.94078	2.97891	0.111831	0.0724377	0.418139	0.129329	0.0825604	0.452531	me1 zone
YNCP0015C	1.39588	0.713387	3.3402	2.75638	4.92887	3.036	-1.53126	-1.91691	-0.385652	1.53126	0.385652	1.91691	0.0860212	0.0820167	0.449814	0.102364	0.0925794	0.483717	me1 zone
YNCP0023W	0.0929825	0.378213	1.11053	1.23378	2.35439	1.45532	-2.31476	-3.01528	-0.700519	2.31476	0.700519	3.01528	0.121301	0.0908462	0.203751	0.138913	0.101806	0.235966	me1 zone
YNCP0024C	1.24824	0.832313	1.88759	0.943696	2.66042	1.7907	-0.444487	-1.0972	-0.652712	0.444487	0.652712	1.0972	0.571122	0.115008	0.343059	0.585688	0.126734	0.378181	me1 zone
YNG1	0.422344	0.458037	1.91815	2.66504	2.68948	3.61007	-2.38015	-2.83905	-0.458899	2.38015	0.458899	2.83905	0.0105325	0.00602591	0.283291	0.0188725	0.0101195	0.317652	me1 zone
YNK1	0.461473	0.410642	1.62944	1.4125	1.99219	1.85608	-1.8024	-2.14162	-0.339217	1.8024	0.339217	2.14162	0.00541434	0.00210361	0.096937	0.012453	0.00518241	0.122368	me1 zone
YNL042W-B	0.132476	0.115228	0.934201	0.601072	2.21948	1.97076	-2.63181	-4.08035	-1.44854	2.63181	1.44854	4.08035	0.0160638	0.00104743	0.0461029	0.0255864	0.00367869	0.0656162	me1 zone
YNL046W	0.429714	0.294243	1.74579	1.40737	2.24473	1.64704	-2.12282	-2.42645	-0.303626	2.12282	0.303626	2.42645	0.0208947	0.0203609	0.391902	0.0311739	0.0267233	0.426545	me1 zone
YNL054W-A	0.380103	0.462281	0.949351	1.29761	1.79974	1.74616	-1.41542	-2.0736	-0.658179	1.41542	0.658179	2.0736	0.0340315	0.00468289	0.0964076	0.0461078	0.00851839	0.121753	me1 zone
YNL067W-B	0.24961	0	1.88612	0.90194	4.67161	3.50026	-3.48151	-5.03292	-1.55141	3.48151	1.55141	5.03292	0.355194	0.315784	0.103808	0.375228	0.330017	0.130043	me1 zone
YNL092W	0.154664	0.182541	1.08939	1.15762	2.10375	2.21649	-2.73631	-3.67942	-0.943105	2.73631	0.943105	3.67942	0.00215133	0.00115547	0.00373098	0.00824129	0.00387629	0.0138768	me1 zone
YNL097C-B	0.16786	0.415059	1.1047	1.49224	2.15927	3.35591	-2.15544	-3.24204	-1.0866	2.15544	1.0866	3.24204	0.0801338	0.0439327	0.109086	0.0959936	0.0523658	0.135679	me1 zone
YNL115C	0.586335	0.580779	0.858946	0.830364	1.37696	1.30365	-0.533488	-1.19961	-0.666124	0.533488	0.666124	1.19961	0.00225361	0.00111416	0.00482286	0.00835697	0.00381109	0.0156446	me1 zone
YNL143C	0.156912	0.19556	1.73136	1.564	3.64952	3.14842	-3.22486	-4.26952	-1.04466	3.22486	1.04466	4.26952	0.00291746	0.00199608	0.0150428	0.00924263	0.0050352	0.0286706	me1 zone
YNL146C-A	0.157693	0.194512	1.31922	2.15537	3.21592	4.87382	-3.30235	-4.52161	-1.21925	3.30235	1.21925	4.52161	0.0136109	0.00553062	0.117517	0.0225216	0.009536	0.144819	me1 zone
YNL146W	0.0791842	0.066213	0.817439	0.748069	3.20585	3.01307	-3.42856	-5.41859	-1.99003	3.42856	1.99003	5.41859	0.00175574	0.000633567	0.00153395	0.0075963	0.00305622	0.0104778	me1 zone
YNL193W	0.336576	0.339928	1.09007	1.21458	1.51182	1.69129	-1.76837	-2.2433	-0.474927	1.76837	0.474927	2.2433	0.00196157	0.00131131	0.0517399	0.00795072	0.00409117	0.0718884	me1 zone
YNL194C	0.113876	0.0942438	0.829443	0.859929	1.35675	1.24482	-3.021	-3.6439	-0.622901	3.021	0.622901	3.6439	0.00210051	0.00168473	0.0115282	0.00818288	0.00464625	0.0243095	me1 zone
YNL195C	0.0633867	0.0596525	0.719741	0.843506	1.15892	1.23077	-3.66736	-4.27963	-0.612278	3.66736	0.612278	4.27963	0.00111723	0.000207471	0.0372745	0.0064359	0.00242757	0.0556119	me1 zone
YNL208W	0.284769	0.233822	1.37415	1.14085	2.37128	2.05267	-2.27789	-3.09267	-0.814777	2.27789	0.814777	3.09267	0.00728306	0.00322401	0.0405801	0.0149456	0.00666837	0.0593238	me1 zone
YNL217W	0.408391	0.386816	1.6044	1.66359	2.15027	2.15573	-2.039	-2.43695	-0.397947	2.039	0.397947	2.43695	0.000532421	0.000258472	0.00430137	0.00543446	0.00249087	0.0147924	me1 zone
YNL277W-A	0.112156	0.412746	0.977681	1.83984	1.72487	4.54588	-2.42431	-3.57852	-1.15421	2.42431	1.15421	3.57852	0.12735	0.087211	0.331149	0.145146	0.0979995	0.366245	me1 zone
YNR014W	0.110884	0.136159	0.957477	0.918341	2.66974	3.01174	-2.92469	-4.52343	-1.59875	2.92469	1.59875	4.52343	0.00264719	0.00143553	0.00330553	0.008909	0.00427454	0.01319	me1 zone
YNR064C	0.448906	0.407472	1.09491	1.12239	1.44691	1.49117	-1.37249	-1.77855	-0.406064	1.37249	0.406064	1.77855	0.00274249	0.00168477	0.00477004	0.00905181	0.00464625	0.0155816	me1 zone
YNR075C-A	0.166103	0.0716631	1.22693	0.652888	2.76475	2.08403	-2.98297	-4.35	-1.36703	2.98297	1.36703	4.35	0.057067	0.0199658	0.10396	0.0711173	0.0262949	0.130176	me1 zone
YOL014W	0.264096	0.277633	1.49901	1.497	2.14329	2.10193	-2.4674	-2.9702	-0.502794	2.4674	0.502794	2.9702	0.000213561	0.000169686	0.000784725	0.00468374	0.00236257	0.00953087	me1 zone
YOL024W	0.110028	0.122519	0.616375	0.524738	1.94433	2.22392	-2.29485	-4.16385	-1.869	2.29485	1.869	4.16385	0.00368997	0.000888056	0.00647462	0.0102301	0.00345092	0.0177772	me1 zone
YOL038C-A	0.27177	1.27166	1.78086	7.57562	4.94067	19.4684	-2.59983	-3.98321	-1.38338	2.59983	1.38338	3.98321	0.225447	0.1123	0.428464	0.245748	0.123892	0.462574	me1 zone
YOL085C	0.0796755	0.0378469	0.51326	0.761603	2.56619	3.11094	-3.43933	-5.59415	-2.15482	3.43933	2.15482	5.59415	0.0287116	0.00938411	0.0205361	0.0400417	0.0141216	0.0356314	me1 zone
YOL097W-A	0.430831	0.350949	1.60212	1.05618	3.45141	2.62184	-1.76566	-2.95763	-1.19197	1.76566	1.19197	2.95763	0.0350432	0.00695238	0.0783621	0.0472464	0.0112546	0.101597	me1 zone
YOL103W-A	0.265402	0.270953	1.21445	1.11254	2.36656	2.09906	-2.11721	-3.0576	-0.940394	2.11721	0.940394	3.0576	0.000941374	0.00082501	0.0127708	0.00604793	0.00338046	0.0258073	me1 zone
YOL103W-B	0.622191	0.68938	1.11546	1.02239	1.66574	1.47949	-0.704865	-1.26187	-0.557005	0.704865	0.557005	1.26187	0.0184131	0.00794308	0.0345824	0.0282863	0.0124313	0.0523286	me1 zone
YOL118C	0.130644	0.134061	1.39206	1.46577	3.27435	3.27223	-3.43246	-4.62828	-1.19582	3.43246	1.19582	4.62828	0.000147013	1.61986e-05	0.000966718	0.00463004	0.00175589	0.00979062	me1 zone
YOL131W	0.0556248	0.0508236	0.671065	0.715523	2.72817	2.85105	-3.70331	-5.71184	-2.00852	3.70331	2.00852	5.71184	0.000464782	0.00016082	0.000779903	0.00529326	0.00236257	0.00952111	me1 zone
YOL159C-A	0.163118	0.124742	1.47226	1.29301	2.56326	2.5865	-3.26398	-4.16106	-0.897085	3.26398	0.897085	4.16106	0.00428322	0.00214425	0.0107022	0.0109216	0.00525552	0.0233275	me1 zone
YOL160W	0.0427397	0.0455825	0.593601	0.689603	2.36048	3.08295	-3.86083	-5.9456	-2.08477	3.86083	2.08477	5.9456	0.000929543	0.00111323	0.0111332	0.00602434	0.00381109	0.02385	me1 zone
YOL162W	0.0265348	0.0417122	0.43181	0.561902	1.96989	2.11918	-3.86399	-5.90486	-2.04087	3.86399	2.04087	5.90486	0.00929832	0.00308133	0.00910017	0.0173928	0.00648298	0.0212104	me1 zone
YOL163W	0.0501142	0.027213	0.621455	0.78175	1.75167	2.21461	-4.1816	-5.68066	-1.49906	4.1816	1.49906	5.68066	0.012102	0.00669606	0.0240448	0.0207906	0.0109444	0.0398322	me1 zone
YOL164W-A	0.0266808	0.0533787	0.583524	0.476846	1.8578	1.96902	-3.72735	-5.57893	-1.85158	3.72735	1.85158	5.57893	0.0182367	0.00776523	0.00658554	0.0281053	0.0122229	0.0179032	me1 zone
YOR008C-A	0.368835	0.233855	2.1727	1.77178	4.99459	3.97279	-2.71035	-3.8952	-1.18485	2.71035	1.18485	3.8952	0.0168389	0.00867718	0.0332232	0.0264979	0.013305	0.050672	me1 zone
YOR011W-A	0.0533888	0.0179158	0.533838	0.509658	2.86776	2.90096	-3.87129	-6.33811	-2.46682	3.87129	2.46682	6.33811	0.0354331	0.0141847	0.000194934	0.047614	0.0197066	0.00824169	me1 zone
YOR019W	0.185984	0.203671	1.20196	1.28242	1.90745	1.98602	-2.67262	-3.32079	-0.648173	2.67262	0.648173	3.32079	0.000905335	0.000465642	0.00712992	0.00602434	0.00281167	0.0186146	me1 zone
YOR020W-A	0.161772	0.122102	1.39248	1.57588	3.65445	3.56869	-3.38635	-4.66931	-1.28296	3.38635	1.28296	4.66931	0.00423017	0.00188562	0.00495981	0.0108532	0.00489206	0.0158615	me1 zone
YOR029W	0.266088	0.119697	1.46521	1.14301	3.29178	2.28626	-2.7572	-3.85389	-1.09669	2.7572	1.09669	3.85389	0.0418004	0.0248578	0.0764098	0.0546628	0.0317134	0.0994919	me1 zone
YOR032W-A	0.258863	0.226902	0.73025	0.908524	2.67581	2.34902	-1.75429	-3.37075	-1.61646	1.75429	1.61646	3.37075	0.0108918	0.00156856	0.0125523	0.0192743	0.0044703	0.0255489	me1 zone
YOR034C-A	0.489299	0.377132	1.49129	1.68572	2.92574	2.79799	-1.87451	-2.7238	-0.849286	1.87451	0.849286	2.7238	0.0119239	0.00481747	0.0119862	0.0205668	0.00865369	0.0248811	me1 zone
YOR062C	0.385824	0.447542	1.10575	1.22664	1.81502	2.10452	-1.48478	-2.23366	-0.748877	1.48478	0.748877	2.23366	0.0076287	0.00454939	0.0291461	0.0153697	0.00837993	0.0457521	me1 zone
YOR097C	0.305568	0.265783	2.01995	1.54731	3.86273	2.92958	-2.64237	-3.57145	-0.929088	2.64237	0.929088	3.57145	0.00672452	0.00391238	0.0787279	0.0143027	0.00758469	0.102002	me1 zone
YOR111W	0.450329	0.412429	1.45171	1.37476	1.74401	1.68271	-1.71197	-1.9898	-0.27783	1.71197	0.27783	1.9898	0.00189159	0.00118056	0.0273982	0.00783343	0.00390855	0.0435794	me1 zone
YOR161C-C	0.118027	0.340367	0.722941	2.36651	1.64019	5.03303	-2.75269	-3.86372	-1.11103	2.75269	1.11103	3.86372	0.142264	0.074613	0.436605	0.160474	0.084758	0.47048	me1 zone
YOR192C-A	0.2301	0.249042	1.05998	1.14778	2.53956	2.59545	-2.20406	-3.42184	-1.21778	2.20406	1.21778	3.42184	0.00134579	0.00029884	0.00237524	0.00686626	0.00254802	0.0116237	me1 zone
YOR192C-B	0.866724	1.0507	0.861644	0.91113	1.2518	1.16116	0.113158	-0.331637	-0.444795	-0.113158	0.444795	0.331637	0.536163	0.152002	0.0223391	0.552596	0.164597	0.0378016	me1 zone
YOR192C-C	0.44983	0.302605	1.52758	1.1137	2.46858	1.61867	-1.8116	-2.44149	-0.629892	1.8116	0.629892	2.44149	0.0380114	0.0281248	0.246758	0.0504748	0.0353791	0.28074	me1 zone
YOR238W	0.251016	0.257128	1.4402	1.50558	2.77035	2.45271	-2.53534	-3.36159	-0.826252	2.53534	0.826252	3.36159	0.000206377	0.000709864	0.0126345	0.00468374	0.00317324	0.025622	me1 zone
YOR268C	0.160818	0.247564	0.434382	1.08408	1.53513	2.95302	-1.89462	-3.45813	-1.56351	1.89462	1.56351	3.45813	0.134541	0.026314	0.181626	0.152628	0.0333126	0.212656	me1 zone
YOR289W	0.344047	0.288934	1.39353	1.43944	2.18571	2.1313	-2.16208	-2.7698	-0.607713	2.16208	0.607713	2.7698	0.00347427	0.00209554	0.00236673	0.00993222	0.00517361	0.0116214	me1 zone
YOR292C	0.595486	0.685266	1.28997	1.45162	1.60048	1.66733	-1.09802	-1.35133	-0.253314	1.09802	0.253314	1.35133	0.0141917	0.00601266	0.105167	0.0232023	0.010112	0.13143	me1 zone
YOR293C-A	0.757777	0.376298	1.6269	1.31633	2.44841	1.89868	-1.37588	-1.93853	-0.56265	1.37588	0.56265	1.93853	0.110239	0.0643892	0.14397	0.127694	0.0739441	0.173149	me1 zone
YOR302W	0.322362	0.529772	0.891578	2.07953	2.69894	4.54935	-1.80185	-3.08849	-1.28664	1.80185	1.28664	3.08849	0.135816	0.0272605	0.197801	0.15388	0.0344123	0.229769	me1 zone
YOR314W	0.0805485	0.0922124	0.820385	0.850097	2.69816	3.06216	-3.27342	-5.0593	-1.78588	3.27342	1.78588	5.0593	0.000946449	0.00069651	0.00281585	0.00605522	0.00316096	0.0123286	me1 zone
YOR316C-A	0.0727905	0.0978295	0.589901	0.757894	1.89193	2.11188	-2.98174	-4.55251	-1.57077	2.98174	1.57077	4.55251	0.00865098	0.00247408	0.0152557	0.0166334	0.00570407	0.02899	me1 zone
YOR338W	0.23334	0.192606	1.13096	1.1997	1.57051	1.76992	-2.452	-2.97129	-0.519293	2.452	0.519293	2.97129	0.00345184	0.00298974	0.0328521	0.00991908	0.00635761	0.0503062	me1 zone
YOR343C	0.15441	0.0369982	0.658682	0.781606	2.00092	1.9311	-2.91164	-4.36055	-1.44891	2.91164	1.44891	4.36055	0.0887981	0.0448834	0.00743349	0.105276	0.0533883	0.0190121	me1 zone
YOR376W	0.201681	0.155302	1.22791	1.36865	2.80349	3.41752	-2.86267	-4.12322	-1.26055	2.86267	1.26055	4.12322	0.00500966	0.00326607	0.0164188	0.0118829	0.0067191	0.0305063	me1 zone
YOR381W-A	0.0613838	0.0665993	0.696433	1.0701	2.12004	2.77077	-3.7869	-5.25605	-1.46915	3.7869	1.46915	5.25605	0.00698014	0.00147825	0.0551693	0.0146108	0.00433669	0.0756374	me1 zone
YOR387C	0.296229	0.270371	0.977582	0.942541	1.47234	1.65983	-1.7608	-2.46676	-0.705961	1.7608	0.705961	2.46676	0.00161755	0.00193804	0.0161031	0.00741946	0.00496159	0.0300919	me1 zone
YOR389W	0.0829105	0.082075	0.916485	0.835147	2.02133	1.99477	-3.40829	-4.60538	-1.19709	3.40829	1.19709	4.60538	0.000391622	6.80716e-06	0.00317647	0.00528714	0.00156053	0.013009	me1 zone
YOX1	0.153415	0.187059	1.21584	1.35302	2.05031	2.2264	-2.91551	-3.65089	-0.735379	2.91551	0.735379	3.65089	0.00308112	0.00178915	0.0170432	0.00943368	0.00477383	0.0313066	me1 zone
YPC1	0.121876	0.121219	1.08344	1.06331	2.28029	2.4096	-3.14256	-4.26996	-1.1274	3.14256	1.1274	4.26996	2.00668e-05	8.7673e-05	0.00138772	0.00359419	0.00205112	0.0104778	me1 zone
YPL038W-A	0.264177	0.281917	1.54052	1.66837	2.52208	3.18272	-2.55485	-3.38495	-0.830102	2.55485	0.830102	3.38495	0.000842654	0.00265338	0.0436055	0.00599884	0.00595098	0.0628873	me1 zone
YPL039W	0.501062	0.519047	1.44674	1.48597	1.77896	1.79194	-1.52351	-1.80757	-0.284058	1.52351	0.284058	1.80757	0.000438921	0.000206359	0.00491608	0.00529326	0.00242757	0.0157831	me1 zone
YPL062W	0.0478676	0.0493059	1.28451	1.06909	1.95105	2.20313	-4.59816	-5.41786	-0.819696	4.59816	0.819696	5.41786	0.000851946	0.000277406	0.0352623	0.00602434	0.00252168	0.0531337	me1 zone
YPL080C	0.398008	0.380282	2.12407	1.62329	5.86778	4.67963	-2.26749	-3.76044	-1.49294	2.26749	1.49294	3.76044	0.00752533	0.00196357	0.0275053	0.0151987	0.00499178	0.0437256	me1 zone
YPL088W	0.108141	0.0838426	1.30648	1.08058	3.24648	2.88295	-3.63618	-4.9967	-1.36052	3.63618	1.36052	4.9967	0.00393278	0.00163382	0.0137262	0.0104812	0.00457596	0.0270201	me1 zone
YPL108W	0.31504	0.369835	1.46889	1.68611	1.63712	2.11782	-2.20373	-2.45488	-0.25115	2.20373	0.25115	2.45488	0.00475392	0.00789598	0.368506	0.0114985	0.0123745	0.403294	me1 zone
YPL152W-A	0.109918	0.191536	0.695118	0.666476	2.08886	1.98199	-2.17529	-3.75532	-1.58004	2.17529	1.58004	3.75532	0.0309587	0.0109719	0.000942772	0.0426786	0.0159731	0.00978509	me1 zone
YPL191C	0.36105	0.319726	1.52051	1.33214	2.50821	2.26029	-2.06705	-2.80828	-0.741235	2.06705	0.741235	2.80828	0.00390843	0.00168439	0.0257106	0.0104812	0.00464625	0.0418207	me1 zone
YPL247C	0.509064	0.47895	1.02253	1.02608	1.37984	1.33887	-1.05204	-1.46032	-0.408278	1.05204	0.408278	1.46032	0.00174683	0.0011262	0.00286323	0.00758057	0.00382667	0.0124441	me1 zone
YPL257W	0.170679	0.203898	1.17585	1.71816	1.98861	2.84979	-2.94974	-3.69119	-0.741458	2.94974	0.741458	3.69119	0.0104711	0.00615363	0.187233	0.0188057	0.0102583	0.218864	me1 zone
YPL257W-B	0.238034	0.201468	0.807913	1.0155	3.49266	3.57993	-2.0527	-4.0083	-1.9556	2.0527	1.9556	4.0083	0.00978999	0.000917121	0.00705467	0.0179161	0.00350861	0.0185141	me1 zone
YPL264C	0.178525	0.183066	1.25945	1.29662	2.63802	2.56884	-2.82149	-3.84798	-1.02649	2.82149	1.02649	3.84798	9.65211e-05	4.69791e-05	0.000765687	0.00461985	0.00198625	0.00952111	me1 zone
YPL276W	0.298152	0.302585	0.935856	0.855966	1.29353	1.14093	-1.57662	-2.0188	-0.442178	1.57662	0.442178	2.0188	0.00171098	0.00203906	0.0580516	0.00753882	0.00509321	0.0787627	me1 zone
YPL277C	0.153762	0.142344	0.959516	0.878636	1.43557	1.40405	-2.63407	-3.26151	-0.627441	2.63407	0.627441	3.26151	0.00102671	0.000315012	0.0106817	0.00618826	0.00260057	0.0232939	me1 zone
YPL278C	0.159459	0.104108	1.15843	0.622896	2.16348	1.47158	-2.75671	-3.78574	-1.02903	2.75671	1.02903	3.78574	0.0376002	0.0117446	0.179177	0.0500234	0.0168787	0.210215	me1 zone
YPR010C-A	0.219667	0.169389	1.60678	2.05045	3.1404	4.02678	-3.2327	-4.20336	-0.970654	3.2327	0.970654	4.20336	0.00625897	0.00378641	0.0609632	0.0136477	0.00740791	0.0822473	me1 zone
YPR011C	0.217416	0.242812	1.68739	1.89663	2.4696	2.64422	-2.96116	-3.47398	-0.512822	2.96116	0.512822	3.47398	0.00153184	0.000726091	0.0342038	0.00725918	0.00320016	0.0518512	me1 zone
YPR014C	0.0747037	0.115575	1.5889	1.3215	4.42873	4.72241	-3.93503	-5.58777	-1.65274	3.93503	1.65274	5.58777	0.00735249	0.00318867	0.00712985	0.0150131	0.00662262	0.0186146	me1 zone
YPR015C	0.0316232	0.027817	0.69273	0.604357	2.64527	2.35929	-4.44769	-6.39566	-1.94797	4.44769	1.94797	6.39566	0.000921419	0.000375448	0.00431652	0.00602434	0.00266336	0.0148091	me1 zone
YPR053C	0.376304	0.421449	1.89228	1.91621	2.63182	2.61053	-2.2552	-2.7162	-0.460998	2.2552	0.460998	2.7162	0.00132418	0.000907251	0.000547554	0.00679824	0.00349309	0.00928682	me1 zone
YPR064W	0.272554	0.309476	1.43925	1.41458	1.7061	1.90674	-2.29373	-2.63397	-0.340235	2.29373	0.340235	2.63397	0.00161783	0.00212978	0.0530974	0.00741946	0.00522702	0.0734176	me1 zone
YPR098C	0.265845	0.31789	1.51917	1.81673	3.06973	3.11394	-2.51469	-3.40508	-0.890385	2.51469	0.890385	3.40508	0.00522194	0.00143586	0.0202339	0.0121563	0.00427454	0.0352667	me1 zone
YPR108W-A	0.798724	0.399295	1.4504	1.32296	2.37161	2.41603	-1.21098	-1.99866	-0.787681	1.21098	0.787681	1.99866	0.124218	0.0531034	0.00727469	0.141886	0.0621123	0.018791	me1 zone
YPR127W	0.261707	0.234739	1.5693	1.50898	2.82973	2.64997	-2.63242	-3.46439	-0.831973	2.63242	0.831973	3.46439	0.00100058	0.000698227	0.00436963	0.00614671	0.00316147	0.0149067	me1 zone
YPR137C-A	1.21579	0.226606	3.02982	0.870642	4.52982	2.93578	-1.43518	-2.37179	-0.936612	1.43518	0.936612	2.37179	0.393141	0.155021	0.345196	0.412662	0.167677	0.380391	me1 zone
YPR145C-A	0.0463325	0.0874747	0.496926	0.523098	2.54605	2.94316	-2.93037	-5.35837	-2.428	2.93037	2.428	5.35837	0.0226824	0.00742501	0.00208598	0.0332799	0.0117939	0.0113368	me1 zone
YPR153W	0.310915	0.337566	1.49137	1.71304	1.92631	2.09383	-2.30492	-2.63211	-0.327185	2.30492	0.327185	2.63211	0.00253843	0.0010287	0.105887	0.00872649	0.0036603	0.132272	me1 zone
YPR158C-C	0.473307	0.441036	1.19906	1.2441	2.99918	2.27934	-1.41794	-2.52933	-1.11139	1.41794	1.11139	2.52933	0.00163696	0.00653326	0.0315341	0.00743144	0.0107271	0.0486507	me1 zone
YPR195C	0.0545401	0.080095	0.732271	0.371222	1.57026	1.59888	-3.03495	-4.55696	-1.52201	3.03495	1.52201	4.55696	0.0338963	0.00364573	0.0821045	0.0459787	0.00722611	0.105694	me1 zone
YPR196W	0.264554	0.301016	1.43546	1.39049	1.81337	1.8194	-2.32096	-2.68329	-0.362333	2.32096	0.362333	2.68329	0.0016998	0.00120082	0.00403011	0.00751835	0.00393879	0.0143309	me1 zone
YPS3	0.0374725	0.0381978	0.78398	0.790613	2.91618	2.85911	-4.37911	-6.25402	-1.87492	4.37911	1.87492	6.25402	1.18981e-05	1.00856e-05	6.83229e-05	0.00310974	0.00158429	0.00803267	me1 zone
YPS5	0.0795752	0.0562745	0.882162	0.734986	1.68819	1.55122	-3.57337	-4.57564	-1.00228	3.57337	1.00228	4.57564	0.00613812	0.00311876	0.0201438	0.0134711	0.0065353	0.0351844	me1 zone
YPS6	0.221752	0.257966	0.651146	0.73842	1.32205	1.44023	-1.53438	-2.5256	-0.991225	1.53438	0.991225	2.5256	0.00843183	0.0024501	0.0120033	0.0164016	0.00566242	0.0249075	me1 zone
YPT32	0.44636	0.329683	1.55961	1.6346	2.53898	2.5359	-2.04125	-2.70917	-0.667918	2.04125	0.667918	2.70917	0.0113605	0.00636872	0.00256109	0.0198913	0.0105433	0.0119531	me1 zone
YPT53	0.0853136	0.0829332	0.927134	0.842779	2.00742	1.80104	-3.39503	-4.50056	-1.10553	3.39503	1.10553	4.50056	0.000447059	0.000323061	0.00877604	0.00529326	0.00260057	0.0207678	me1 zone
YRO2	0.110602	0.111118	1.08254	1.1853	2.40005	2.51192	-3.35451	-4.46949	-1.11498	3.35451	1.11498	4.46949	0.00038142	5.46376e-05	0.00427501	0.00528714	0.0020085	0.0147724	me1 zone
YSC84	0.586518	0.528197	0.964754	0.88772	1.50781	1.47534	-0.732778	-1.42016	-0.687382	0.732778	0.687382	1.42016	0.0168695	0.00293158	0.00802317	0.0265244	0.00627572	0.019885	me1 zone
YSF3	0.198429	0.277825	1.10006	1.4155	2.55879	3.18319	-2.40108	-3.59175	-1.19067	2.40108	1.19067	3.59175	0.015476	0.00638787	0.0383139	0.024829	0.0105607	0.0568236	me1 zone
YSP3	0.15716	0.135623	1.27719	1.26673	2.72411	2.79391	-3.11915	-4.23625	-1.1171	3.11915	1.1171	4.23625	0.00116045	0.000646605	0.000295094	0.00653534	0.0030839	0.00864865	me1 zone
YSR3	0.260501	0.240697	1.29034	1.33208	2.15754	2.15326	-2.38745	-3.1045	-0.717058	2.38745	0.717058	3.1045	0.000662048	0.000337326	0.00102734	0.00558998	0.00260528	0.00992278	me1 zone
YSW1	0.0432089	0.0562495	0.763591	0.843309	1.85456	2.11899	-4.01404	-5.32019	-1.30615	4.01404	1.30615	5.32019	0.0025416	0.00159602	0.00833907	0.00872649	0.00451085	0.020329	me1 zone
YSY6	0.308601	0.34623	1.96234	2.13921	3.53175	3.26474	-2.64698	-3.3756	-0.728619	2.64698	0.728619	3.3756	0.00153148	0.000884886	0.013087	0.00725918	0.00345092	0.0261467	me1 zone
ZEO1	0.111287	0.0908074	1.57256	1.18546	4.7882	4.03964	-3.77053	-5.44896	-1.67843	3.77053	1.67843	5.44896	0.00442313	0.00122808	0.0192964	0.011111	0.00396688	0.0340496	me1 zone
ZIM17	0.529094	0.471634	1.40657	1.31663	1.7986	1.47352	-1.44425	-1.70917	-0.26492	1.44425	0.26492	1.70917	0.00434808	0.00935297	0.230007	0.0110042	0.0140845	0.263349	me1 zone
ZIP1	0.40775	0.372585	1.21592	1.17543	1.56887	1.53886	-1.61566	-1.9937	-0.378034	1.61566	0.378034	1.9937	0.00184207	0.00111024	0.00548509	0.00775836	0.00380446	0.0164868	me1 zone
ZIP2	0.322799	0.300069	1.25879	1.37771	1.66472	1.81257	-2.08163	-2.48096	-0.399337	2.08163	0.399337	2.48096	0.00161567	0.00106141	0.0466882	0.00741946	0.00369937	0.0662858	me1 zone
ZNF1	0.247554	0.225829	0.731276	0.697858	1.03211	1.04989	-1.59406	-2.13689	-0.542829	1.59406	0.542829	2.13689	0.00216545	0.000991746	0.0043451	0.00826637	0.00358244	0.0148702	me1 zone
AAH1	0.578293	0.666201	1.34797	1.47525	1.0584	1.25583	-1.18178	-0.89497	0.286815	1.18178	-0.286815	0.89497	0.0102953	0.0306625	0.172616	0.0185924	0.0382201	0.203389	me2 zone
AAT1	0.961523	0.931703	1.18249	1.10752	0.790366	0.712327	-0.274504	0.333296	0.6078	0.274504	-0.6078	-0.333296	0.0347377	0.050577	0.0205327	0.0469097	0.059399	0.0356314	me2 zone
ABF2	0.878553	0.751017	1.53452	1.54679	0.969978	0.934282	-0.919051	-0.22474	0.694311	0.919051	-0.694311	0.22474	0.014718	0.187951	0.00158111	0.0238726	0.201214	0.0104982	me2 zone
ABZ2	0.841475	0.916418	1.06225	1.14855	0.871834	0.877788	-0.330721	0.00680491	0.337526	0.330721	-0.337526	-0.00680491	0.058092	0.93712	0.0271208	0.0723007	0.939407	0.0432819	me2 zone
ACF4	0.847528	0.859131	1.28648	1.27672	0.823814	0.821501	-0.586771	0.0528114	0.639583	0.586771	-0.639583	-0.0528114	0.000366815	0.034178	8.3785e-05	0.0052844	0.0419564	0.00803267	me2 zone
ADD66	0.975879	0.980009	1.35497	1.12726	0.832538	0.642018	-0.343816	0.407542	0.751359	0.343816	-0.751359	-0.407542	0.125977	0.154573	0.0809489	0.143794	0.167223	0.104479	me2 zone
ADE1	0.906052	0.943384	1.06429	1.18967	0.660356	0.804646	-0.285375	0.336183	0.621557	0.285375	-0.621557	-0.336183	0.0801308	0.142526	0.0619749	0.0959936	0.154978	0.0832802	me2 zone
ADE16	1.0148	1.0206	1.24821	1.26313	0.865417	0.842307	-0.303136	0.253242	0.556378	0.303136	-0.556378	-0.253242	0.000982142	0.00614478	0.00146497	0.00611181	0.0102527	0.0104778	me2 zone
ADE8	0.665524	0.81572	1.20259	1.6962	1.01495	1.20993	-0.96864	-0.586915	0.381724	0.96864	-0.381724	0.586915	0.0803068	0.093526	0.319331	0.0961608	0.104646	0.354401	me2 zone
ADH6	0.831805	0.872247	1.37649	1.26298	1.05587	1.12155	-0.631281	-0.353651	0.277629	0.631281	-0.277629	0.353651	0.0124161	0.0236939	0.0674577	0.0211408	0.030404	0.0895387	me2 zone
ADY4	0.940607	0.898896	1.30769	1.3397	1.13345	1.06039	-0.525257	-0.254145	0.271113	0.525257	-0.271113	0.254145	0.00494096	0.0487168	0.0336168	0.0117739	0.0574844	0.0511231	me2 zone
AEP3	0.85913	0.786021	1.0877	1.07353	0.820993	0.762412	-0.393628	0.0551899	0.448818	0.393628	-0.448818	-0.0551899	0.0259065	0.579233	0.0142279	0.0368767	0.591159	0.0276131	me2 zone
AGE1	0.991394	0.92494	1.27894	1.16046	0.999513	0.974394	-0.348176	-0.0427047	0.305471	0.348176	-0.305471	0.0427047	0.0563736	0.500623	0.052467	0.0703751	0.514308	0.0727654	me2 zone
AGE2	0.932589	0.761283	1.3345	1.31516	0.944576	0.907965	-0.645485	-0.12918	0.516305	0.645485	-0.516305	0.12918	0.0470122	0.45724	0.00344509	0.0604202	0.470749	0.0133839	me2 zone
AIM18	0.916492	0.839177	1.53479	1.37144	1.33689	1.06828	-0.727127	-0.454119	0.273008	0.727127	-0.273008	0.454119	0.0195657	0.124025	0.262233	0.0297233	0.135811	0.296527	me2 zone
AIM2	0.692138	0.775963	1.3081	1.19928	0.965197	1.03018	-0.772228	-0.442708	0.329519	0.772228	-0.329519	0.442708	0.0174716	0.0427348	0.0522944	0.0272254	0.0511395	0.0725435	me2 zone
AIM36	0.816068	0.713093	1.48825	1.49437	1.29018	1.1468	-0.96384	-0.672356	0.291485	0.96384	-0.291485	0.672356	0.0099799	0.0349128	0.074432	0.0181756	0.0426852	0.0972912	me2 zone
AIM6	0.728557	0.872251	1.14762	1.29826	0.897311	1.14563	-0.611558	-0.35185	0.259709	0.611558	-0.259709	0.35185	0.0597623	0.253852	0.307895	0.0742188	0.268417	0.342635	me2 zone
AKR2	0.835964	0.769575	1.21694	1.17455	0.950881	0.915927	-0.574852	-0.217516	0.357336	0.574852	-0.357336	0.217516	0.0124785	0.0793605	0.0106632	0.0212157	0.0898273	0.0232689	me2 zone
ALB1	0.830463	0.806049	1.45505	1.42031	0.998364	1.04904	-0.813119	-0.323171	0.489948	0.813119	-0.489948	0.323171	0.0011583	0.0162717	0.00650675	0.00652963	0.0220717	0.0178076	me2 zone
ALD5	0.600433	0.559269	1.36811	1.34838	1.10974	1.0582	-1.22799	-0.902573	0.325414	1.22799	-0.325414	0.902573	0.00180575	0.00462905	0.0119085	0.00769117	0.0084759	0.0247914	me2 zone
ALG7	0.96629	0.832594	1.25439	1.1463	0.905015	0.855675	-0.416344	0.0309616	0.447305	0.416344	-0.447305	-0.0309616	0.0793073	0.832773	0.0281721	0.0951821	0.839195	0.0445149	me2 zone
ANT1	0.729597	0.710036	1.44244	1.47252	1.07333	1.11921	-1.01778	-0.606897	0.41088	1.01778	-0.41088	0.606897	0.000584413	0.00350249	0.0066393	0.0054816	0.00704172	0.017974	me2 zone
APC2	0.937005	0.953716	1.15155	1.19444	0.843407	0.817537	-0.311257	0.186933	0.498189	0.311257	-0.498189	-0.186933	0.00875458	0.0185508	0.00480452	0.0167488	0.0246744	0.0156344	me2 zone
APJ1	0.857246	0.805691	1.16096	1.15482	0.770795	0.761232	-0.477764	0.118292	0.596055	0.477764	-0.596055	-0.118292	0.00869411	0.123308	0.00026939	0.0166804	0.135104	0.00843432	me2 zone
APM2	0.867076	0.842738	1.11103	1.12924	0.824154	0.923065	-0.389829	-0.0312214	0.358608	0.389829	-0.358608	0.0312214	0.00365824	0.763236	0.048597	0.0101795	0.771284	0.0684716	me2 zone
APS3	1.11286	0.980649	1.6078	1.47716	0.938009	0.782997	-0.559329	0.282667	0.841996	0.559329	-0.841996	-0.282667	0.0362587	0.214346	0.0277071	0.0484871	0.228197	0.043925	me2 zone
APT1	0.757598	0.828458	1.39504	1.51151	1.00021	1.15226	-0.873863	-0.440548	0.433316	0.873863	-0.433316	0.440548	0.00967985	0.0682052	0.0654616	0.0177856	0.0780458	0.0872518	me2 zone
ARB1	1.01933	1.03211	1.27756	1.27221	0.864799	0.87707	-0.31373	0.236001	0.549731	0.31373	-0.549731	-0.236001	0.000913072	0.00328998	0.000371771	0.00602434	0.00675381	0.00908734	me2 zone
ARC15	0.638026	0.755363	1.62763	1.73773	1.29449	1.24572	-1.27216	-0.866349	0.405813	1.27216	-0.405813	0.866349	0.0103074	0.0199366	0.0177583	0.0185967	0.0262805	0.0321507	me2 zone
ARF1	1.32954	1.15131	1.74165	1.43486	1.42353	1.004	-0.35661	0.0313433	0.387953	0.35661	-0.387953	-0.0313433	0.17938	0.872603	0.296644	0.199003	0.877026	0.331205	me2 zone
ARF3	0.929235	0.821597	1.83549	1.42078	1.42838	1.09886	-0.895179	-0.529517	0.365662	0.895179	-0.365662	0.529517	0.0495664	0.130669	0.300309	0.0631944	0.142788	0.334841	me2 zone
ARG2	0.829872	0.7102	1.42238	1.23952	1.00823	0.909054	-0.789462	-0.316067	0.473396	0.789462	-0.473396	0.316067	0.0341372	0.142119	0.0628341	0.0462074	0.154652	0.0842182	me2 zone
ARG4	0.740742	0.726366	1.11919	1.04785	0.866671	0.894466	-0.562747	-0.263532	0.299215	0.562747	-0.299215	0.263532	0.00768933	0.0101946	0.0297483	0.0154323	0.015108	0.046545	me2 zone
ARL3	0.857592	0.854988	1.28627	1.32848	0.959119	0.95406	-0.610501	-0.1598	0.450701	0.610501	-0.450701	0.1598	0.00146555	0.000757614	0.00273225	0.00715171	0.00325355	0.0122451	me2 zone
ARN1	0.787779	0.809904	1.00117	1.0306	0.711547	0.736281	-0.346757	0.14209	0.488847	0.346757	-0.488847	-0.14209	0.00688128	0.0463765	0.00434056	0.0144848	0.0549258	0.0148653	me2 zone
ARO10	0.653116	0.680984	1.13769	1.24179	0.920005	0.909403	-0.834782	-0.45551	0.379272	0.834782	-0.379272	0.45551	0.00697164	0.00467619	0.02726	0.0146036	0.00851197	0.0434318	me2 zone
ARO2	0.950751	0.930849	1.31786	1.40898	0.856577	0.914769	-0.535267	0.0871141	0.622381	0.535267	-0.622381	-0.0871141	0.00883691	0.219949	0.0116038	0.0168267	0.233901	0.0244134	me2 zone
ARP6	0.962679	1.00662	1.13242	1.29941	0.778982	0.925547	-0.30436	0.208305	0.512665	0.30436	-0.512665	-0.208305	0.101875	0.238698	0.0837452	0.118965	0.252812	0.107533	me2 zone
ASC1	0.958737	0.762218	2.01144	1.6436	1.45325	1.27292	-1.08668	-0.663664	0.423013	1.08668	-0.423013	0.663664	0.0386378	0.0725982	0.138096	0.0511435	0.0826941	0.166958	me2 zone
ASI2	0.926754	0.866356	1.25477	1.16856	0.83099	0.836983	-0.434523	0.104368	0.538891	0.434523	-0.538891	-0.104368	0.0254837	0.168322	0.00907711	0.0363601	0.18111	0.021191	me2 zone
ATE1	0.806785	0.849649	1.16006	1.21308	0.826864	0.847253	-0.518713	-0.0153191	0.503394	0.518713	-0.503394	0.0153191	0.00891959	0.740297	0.00528279	0.0169434	0.749157	0.0162092	me2 zone
ATG12	1.04999	0.905397	1.31557	1.20169	0.962379	0.791424	-0.364401	0.156971	0.521372	0.364401	-0.521372	-0.156971	0.0994713	0.461644	0.0771498	0.116608	0.475112	0.100206	me2 zone
ATG18	0.829318	0.792972	1.17207	1.1739	0.875937	0.893934	-0.532154	-0.125612	0.406543	0.532154	-0.406543	0.125612	0.00366942	0.0711305	0.00130682	0.0101928	0.0811669	0.0104487	me2 zone
ATG27	0.965566	0.878264	1.38417	1.43982	0.977065	1.0243	-0.615033	-0.118277	0.496757	0.615033	-0.496757	0.118277	0.0141235	0.258137	0.00787785	0.0231338	0.272747	0.0196861	me2 zone
ATG32	0.823381	0.882759	1.05181	1.08227	0.84224	0.913725	-0.322875	-0.0415283	0.281346	0.322875	-0.281346	0.0415283	0.0270088	0.647317	0.0453396	0.0381856	0.658657	0.0646905	me2 zone
ATG5	0.963725	0.832745	1.40782	1.27736	0.931983	0.84033	-0.579854	0.0195314	0.599386	0.579854	-0.599386	-0.0195314	0.0441977	0.903984	0.0279779	0.0573672	0.907297	0.0442566	me2 zone
ATP11	0.942762	0.81768	1.18265	1.11405	0.936253	0.977058	-0.383623	-0.120133	0.26349	0.383623	-0.26349	0.120133	0.0738815	0.368519	0.0381908	0.0894543	0.382803	0.0566702	me2 zone
ATP12	0.984425	0.856035	1.29978	1.27147	1.00453	0.934009	-0.4824	-0.0749015	0.407499	0.4824	-0.407499	0.0749015	0.0414006	0.565856	0.0175697	0.0542016	0.578225	0.0319802	me2 zone
ATP17	0.693536	0.74518	1.90281	2.12089	1.29711	1.51254	-1.48374	-0.965609	0.518134	1.48374	-0.518134	0.965609	0.0039844	0.0157843	0.0617837	0.0105335	0.0215275	0.0830815	me2 zone
ATP23	1.0292	0.858972	1.29202	1.12108	0.803814	0.736852	-0.353897	0.293436	0.647333	0.353897	-0.647333	-0.293436	0.164757	0.184013	0.0329434	0.183809	0.197145	0.0503923	me2 zone
ATP7	0.932403	0.975444	1.59138	1.42757	1.02105	0.976218	-0.662102	-0.0660857	0.596016	0.662102	-0.596016	0.0660857	0.0161126	0.286746	0.0197565	0.0256286	0.301149	0.0346976	me2 zone
ATR1	0.701435	0.752959	0.998357	1.05601	0.800253	0.898044	-0.498279	-0.223671	0.274608	0.498279	-0.274608	0.223671	0.0166865	0.150631	0.0961053	0.0263085	0.163205	0.121398	me2 zone
ATX2	0.719675	0.767068	1.42772	1.54199	1.1823	1.27412	-0.998167	-0.724399	0.273768	0.998167	-0.273768	0.724399	0.00518314	0.00945221	0.0715496	0.0121107	0.0141981	0.0939936	me2 zone
AVT1	0.931364	0.970699	1.20248	1.36746	0.947754	0.974968	-0.434173	-0.0155845	0.418589	0.434173	-0.418589	0.0155845	0.0473832	0.705666	0.0484159	0.0608155	0.715826	0.068317	me2 zone
AVT2	0.801566	0.696348	1.12031	1.01895	0.866177	0.788772	-0.514151	-0.143832	0.37032	0.514151	-0.37032	0.143832	0.0519108	0.354237	0.0612629	0.065616	0.368197	0.0825355	me2 zone
BCD1	0.903447	0.930843	1.17658	1.2282	0.875615	0.905639	-0.390688	0.042328	0.433016	0.390688	-0.433016	-0.042328	0.00920651	0.322114	0.00817389	0.0172829	0.336205	0.0200854	me2 zone
BCY1	0.764269	0.834301	1.13056	1.29493	0.916884	1.00396	-0.601498	-0.264956	0.336542	0.601498	-0.336542	0.264956	0.0357815	0.100572	0.104723	0.0480036	0.111899	0.130961	me2 zone
BET3	1.1448	0.977715	1.44489	1.34138	1.04475	1.03422	-0.392563	0.0299032	0.422467	0.392563	-0.422467	-0.0299032	0.0878109	0.844195	0.0160885	0.104256	0.850108	0.0300743	me2 zone
BGL2	1.02387	1.30835	1.31833	1.54443	0.748225	1.02262	-0.295702	0.397268	0.69297	0.295702	-0.69297	-0.397268	0.287859	0.293899	0.107751	0.308343	0.30838	0.134339	me2 zone
BIT61	0.738915	0.742171	1.20354	1.20697	0.952132	1.05176	-0.702685	-0.436151	0.266534	0.702685	-0.266534	0.436151	2.88653e-05	0.0262927	0.0647592	0.00359419	0.0332929	0.0865023	me2 zone
BMT5	0.958569	0.94006	1.23259	1.2629	0.93102	0.913436	-0.394367	0.0417618	0.436129	0.394367	-0.436129	-0.0417618	0.0032312	0.167781	0.0025993	0.00960301	0.180595	0.0120183	me2 zone
BOS1	0.661131	0.670914	1.30475	1.4007	1.05192	1.15811	-1.02223	-0.730425	0.291802	1.02223	-0.291802	0.730425	0.00260917	0.00914515	0.07695	0.00884869	0.0138636	0.099969	me2 zone
BRL1	0.931752	0.873298	1.17571	1.27171	0.992014	0.964501	-0.43922	-0.116247	0.322973	0.43922	-0.322973	0.116247	0.0268611	0.148795	0.0331592	0.0379953	0.161368	0.0506146	me2 zone
BTT1	0.908453	0.688595	1.64252	1.24311	1.16336	1.17451	-0.853478	-0.549786	0.303692	0.853478	-0.303692	0.549786	0.094894	0.106241	0.286328	0.111789	0.117591	0.320745	me2 zone
BUD16	0.846856	0.768376	1.32801	1.3742	1.05832	1.1569	-0.742401	-0.455706	0.286695	0.742401	-0.286695	0.455706	0.00984502	0.0408697	0.0526545	0.0179961	0.0491427	0.0729551	me2 zone
BUD17	0.586921	0.546687	1.24657	1.24008	0.978945	0.939603	-1.13328	-0.759093	0.374185	1.13328	-0.374185	0.759093	0.00204472	0.00600916	0.00628413	0.00807496	0.010109	0.0175167	me2 zone
BUD32	0.742768	0.757572	1.25889	1.30809	0.948345	0.975443	-0.774782	-0.358661	0.416121	0.774782	-0.416121	0.358661	0.00160844	0.00475393	0.00673688	0.00741369	0.00860664	0.0180761	me2 zone
BUD9	0.795282	0.892363	0.994924	1.16984	0.77921	0.88689	-0.359202	0.0185355	0.377737	0.359202	-0.377737	-0.0185355	0.130517	0.892209	0.128413	0.148373	0.895793	0.156369	me2 zone
CAB1	0.79533	0.869538	1.09495	1.23353	0.732247	0.801845	-0.483981	0.118023	0.602004	0.483981	-0.602004	-0.118023	0.046067	0.327235	0.0308552	0.0593913	0.341117	0.0478343	me2 zone
CAB2	0.8142	0.870252	1.36981	1.47942	1.12788	1.16839	-0.758294	-0.447015	0.311279	0.758294	-0.311279	0.447015	0.00925041	0.0144281	0.0366081	0.0173201	0.0199908	0.0548454	me2 zone
CAB4	0.776608	0.8083	1.30053	1.32841	0.968824	1.05516	-0.730081	-0.352798	0.377282	0.730081	-0.377282	0.352798	0.00199367	0.0353972	0.0269673	0.00799276	0.0432109	0.0431086	me2 zone
CAB5	0.832341	0.907777	1.05851	1.28846	0.853552	1.02628	-0.431617	-0.11142	0.320197	0.431617	-0.320197	0.11142	0.110803	0.543344	0.242094	0.128296	0.55611	0.275816	me2 zone
CAF20	0.895711	0.826495	1.67435	1.74473	1.32607	1.37159	-0.98935	-0.647451	0.341899	0.98935	-0.341899	0.647451	0.0043041	0.00928437	0.0123914	0.0109458	0.0140192	0.0253651	me2 zone
CAP1	0.92195	0.938873	1.38154	1.43059	1.05124	1.03475	-0.595721	-0.164794	0.430927	0.595721	-0.430927	0.164794	0.0022636	0.0109447	0.0040897	0.0083864	0.0159483	0.0144712	me2 zone
CAP2	0.948433	0.994055	1.21269	1.16169	0.837958	0.788932	-0.289644	0.255789	0.545433	0.289644	-0.545433	-0.255789	0.0242223	0.0433729	0.00944024	0.0349946	0.0517953	0.0217299	me2 zone
CAT5	0.584972	0.54632	1.21338	1.16255	0.977405	0.985981	-1.07052	-0.795372	0.27515	1.07052	-0.27515	0.795372	0.00293753	0.00387561	0.01289	0.00926538	0.0075351	0.0259062	me2 zone
CBP6	1.35972	0.920324	1.72848	1.23491	1.15378	0.736183	-0.37819	0.270706	0.648896	0.37819	-0.648896	-0.270706	0.408839	0.581823	0.242296	0.428201	0.593697	0.275991	me2 zone
CBR1	0.666467	0.663022	1.10907	1.25486	1.01955	0.910614	-0.830315	-0.537853	0.292462	0.830315	-0.292462	0.537853	0.0114114	0.0224349	0.136773	0.0199409	0.0290084	0.165707	me2 zone
CDC28	0.800225	0.834461	1.47152	1.32008	1.07594	1.10726	-0.772079	-0.41743	0.354648	0.772079	-0.354648	0.41743	0.0116753	0.00760607	0.0489446	0.0202697	0.012025	0.0688264	me2 zone
CDC36	0.86438	0.905198	1.31206	1.31182	1.02897	1.02279	-0.568298	-0.213456	0.354842	0.568298	-0.354842	0.213456	0.00340803	0.0237667	0.00015046	0.00984733	0.0304785	0.00821137	me2 zone
CDC7	0.844446	0.891938	1.07848	1.17189	0.727285	0.777906	-0.37408	0.206139	0.580219	0.37408	-0.580219	-0.206139	0.0350007	0.0808682	0.0172328	0.0472095	0.091372	0.0315469	me2 zone
CGI121	1.08692	0.947704	1.24624	1.24185	0.778539	0.661295	-0.290275	0.49886	0.789135	0.290275	-0.789135	-0.49886	0.0971766	0.0828742	0.0213019	0.11415	0.0934916	0.0365804	me2 zone
CHA4	0.929795	0.927658	1.16409	1.11555	0.752593	0.789343	-0.29548	0.268583	0.564063	0.29548	-0.564063	-0.268583	0.0106923	0.0159927	0.00661587	0.0190513	0.0217497	0.0179609	me2 zone
CIA1	0.919195	0.911578	1.12445	1.29715	0.777037	0.83305	-0.403507	0.185315	0.588823	0.403507	-0.588823	-0.185315	0.0606583	0.0664995	0.0362037	0.075153	0.0762001	0.0543122	me2 zone
CIN1	0.816826	0.770884	1.15582	1.15077	0.833791	0.844289	-0.538817	-0.0798644	0.458953	0.538817	-0.458953	0.0798644	0.0059729	0.200416	0.000433781	0.0132406	0.213762	0.00922059	me2 zone
CIN10	0.79328	0.880582	0.957128	1.13575	0.682285	0.844579	-0.322307	0.132608	0.454916	0.322307	-0.454916	-0.132608	0.158119	0.502904	0.146089	0.17685	0.516374	0.175294	me2 zone
CIR1	1.02816	0.915032	1.33364	1.2607	0.742536	0.635256	-0.416942	0.49607	0.913012	0.416942	-0.913012	-0.49607	0.046271	0.0711981	0.0166085	0.0596072	0.081228	0.0307465	me2 zone
CIT1	0.566142	0.610362	1.61758	1.48808	1.2856	1.26048	-1.40039	-1.11377	0.286622	1.40039	-0.286622	1.11377	0.00333256	0.002522	0.0438874	0.00972702	0.00576774	0.0631355	me2 zone
CIT2	0.827694	0.774557	1.31927	1.31903	1.06438	1.081	-0.719506	-0.421128	0.298378	0.719506	-0.298378	0.421128	0.00438644	0.0133029	0.00139965	0.011072	0.0186884	0.0104778	me2 zone
CKI1	0.842061	0.829024	1.13994	1.11787	0.712127	0.73417	-0.43414	0.208422	0.642561	0.43414	-0.642561	-0.208422	0.00172246	0.013743	0.00164797	0.00754733	0.0191802	0.010647	me2 zone
CLB1	0.617518	0.649544	1.20073	1.26187	0.742055	0.86731	-0.958696	-0.345004	0.613692	0.958696	-0.613692	0.345004	0.0028317	0.102151	0.03466	0.00913506	0.113436	0.052382	me2 zone
CMS1	0.792315	0.885121	1.40815	1.38123	1.14227	1.1836	-0.733685	-0.471514	0.262171	0.733685	-0.262171	0.471514	0.0119317	0.0299998	0.0121435	0.0205719	0.0374671	0.0250449	me2 zone
COG1	0.968129	0.910742	1.29902	1.27086	0.826733	0.789167	-0.451832	0.217528	0.66936	0.451832	-0.66936	-0.217528	0.0105446	0.0592883	0.00305288	0.0188825	0.0686069	0.0128204	me2 zone
COG2	1.15382	1.20418	1.37915	1.53029	0.926034	0.874639	-0.30318	0.389025	0.692205	0.30318	-0.692205	-0.389025	0.065316	0.0170169	0.0150009	0.0802665	0.0229472	0.028621	me2 zone
COQ5	0.774146	0.847108	1.18475	1.17132	0.828242	0.825786	-0.539267	-0.0288733	0.510394	0.539267	-0.510394	0.0288733	0.014354	0.686652	0.000277146	0.023421	0.69757	0.00843432	me2 zone
COS5	0.705541	0.755898	0.952938	0.899914	0.677949	0.608074	-0.342358	0.184474	0.526831	0.342358	-0.526831	-0.184474	0.0338013	0.183569	0.0270253	0.0458931	0.196742	0.0431534	me2 zone
COX4	1.17779	0.987066	1.40038	1.4869	0.939553	0.95806	-0.415442	0.190086	0.605528	0.415442	-0.605528	-0.190086	0.0889922	0.286694	0.0056036	0.105484	0.301149	0.0166307	me2 zone
COX5A	0.711621	0.708048	1.46426	1.61273	1.10997	1.18855	-1.11596	-0.695152	0.420813	1.11596	-0.420813	0.695152	0.00389694	0.00503883	0.0389247	0.0104812	0.0089382	0.0574331	me2 zone
COX5B	0.387614	0.5078	1.32222	1.84433	1.11657	1.43532	-1.82229	-1.51094	0.311347	1.82229	-0.311347	1.51094	0.0277968	0.0295628	0.42002	0.0390691	0.0369937	0.454396	me2 zone
COX6	1.12505	0.968749	1.64729	1.49733	1.0391	0.781354	-0.586763	0.201826	0.788589	0.586763	-0.788589	-0.201826	0.0440982	0.45694	0.0660308	0.0572685	0.470523	0.0879085	me2 zone
CPA2	0.738564	0.839381	0.946031	1.03723	0.775248	0.8829	-0.32983	-0.0715265	0.258304	0.32983	-0.258304	0.0715265	0.100383	0.641668	0.152184	0.117494	0.653087	0.181698	me2 zone
CPR5	0.872362	0.917643	1.33248	1.31043	0.782155	0.899237	-0.562161	0.0903078	0.652469	0.562161	-0.652469	-0.0903078	0.00463559	0.475101	0.0230485	0.0113472	0.488699	0.0386737	me2 zone
CPT1	0.887589	0.862924	1.22925	1.18771	0.853655	0.93637	-0.46542	-0.0322021	0.433218	0.46542	-0.433218	0.0322021	0.00471422	0.701888	0.0257925	0.01146	0.712293	0.0418773	me2 zone
CRD1	0.855053	0.877508	1.192	1.19389	0.928752	0.810837	-0.461618	-0.00584036	0.455778	0.461618	-0.455778	0.00584036	0.00164207	0.981284	0.0426274	0.00743543	0.981967	0.0617244	me2 zone
CSM3	0.766325	0.777702	1.26891	1.28384	0.970937	0.932865	-0.725354	-0.302185	0.423169	0.725354	-0.423169	0.302185	0.000349818	0.0102136	0.00500277	0.00521847	0.0151247	0.0159362	me2 zone
CST26	0.939289	0.911065	1.22906	1.1197	0.904907	0.851525	-0.344095	0.0751531	0.419248	0.344095	-0.419248	-0.0751531	0.0400552	0.263093	0.034893	0.0527526	0.277626	0.0526325	me2 zone
CTH1	0.962101	0.871297	1.59169	1.34152	1.16599	1.18461	-0.677962	-0.358509	0.319453	0.677962	-0.319453	0.358509	0.0418971	0.0381187	0.126561	0.0547768	0.046202	0.154408	me2 zone
CTK3	0.842517	0.813165	1.33271	1.37737	1.00218	1.07609	-0.710908	-0.32796	0.382948	0.710908	-0.382948	0.32796	0.0024044	0.0293585	0.0210538	0.00855998	0.0367861	0.036267	me2 zone
CUE1	0.660772	0.652824	1.44794	1.26681	1.17857	0.989583	-1.0473	-0.722945	0.324354	1.0473	-0.324354	0.722945	0.00848572	0.0296517	0.175819	0.0164618	0.0370888	0.20691	me2 zone
CUE2	0.75695	0.715546	1.28725	1.28975	1.00253	0.925713	-0.807426	-0.389026	0.4184	0.807426	-0.4184	0.389026	0.00251552	0.0312958	0.0182855	0.00871339	0.0389167	0.0327646	me2 zone
CUP9	0.707275	0.719252	1.41234	1.56369	1.10847	1.24351	-1.06088	-0.721369	0.339511	1.06088	-0.339511	0.721369	0.0049021	0.0133149	0.0917507	0.0117202	0.0187007	0.116461	me2 zone
CUZ1	0.876348	0.887649	1.30833	1.31157	0.80396	0.85348	-0.570664	0.0898919	0.660556	0.570664	-0.660556	-0.0898919	0.000271912	0.176546	0.00423257	0.00490123	0.18971	0.0147053	me2 zone
CWC25	1.06368	0.961254	1.43107	1.5544	1.29166	1.19847	-0.56008	-0.298348	0.261732	0.56008	-0.261732	0.298348	0.0271333	0.0811321	0.0830358	0.0383333	0.0916341	0.10667	me2 zone
CYC2	0.957911	0.977588	1.17967	1.33303	0.829784	0.96194	-0.376533	0.111357	0.48789	0.376533	-0.48789	-0.111357	0.0526553	0.396383	0.0715113	0.0663529	0.410667	0.0939936	me2 zone
CYS4	1.02677	0.972315	1.32787	1.26154	0.812182	0.809512	-0.373284	0.301837	0.67512	0.373284	-0.67512	-0.301837	0.0202529	0.0166561	0.00300012	0.0304535	0.0225241	0.0127124	me2 zone
CYT1	0.839662	0.9181	1.30859	1.40549	1.05699	1.19279	-0.626722	-0.356043	0.270679	0.626722	-0.270679	0.356043	0.016862	0.0820173	0.114908	0.0265244	0.0925794	0.142096	me2 zone
CYT2	0.735959	0.77959	1.25706	1.28253	1.07477	1.05799	-0.744753	-0.492879	0.251874	0.744753	-0.251874	0.492879	0.00346638	0.00753198	0.00528971	0.00993222	0.011921	0.0162131	me2 zone
DAS2	0.806548	0.691031	1.69265	1.62235	1.18922	1.20091	-1.14638	-0.674458	0.471919	1.14638	-0.471919	0.674458	0.0099525	0.0260422	0.00440403	0.0181385	0.0330412	0.0149576	me2 zone
DBR1	1.04135	0.882696	1.31353	1.29258	0.878191	0.83114	-0.437762	0.170709	0.608471	0.437762	-0.608471	-0.170709	0.0660681	0.316685	0.00458555	0.0811387	0.330818	0.0153029	me2 zone
DCD1	0.745737	0.666451	1.34709	1.30062	0.834211	0.806489	-0.906813	-0.21638	0.690434	0.906813	-0.690434	0.21638	0.0086229	0.123095	0.0025824	0.0166189	0.134921	0.0119845	me2 zone
DCI1	0.84441	0.756471	1.15894	0.908746	0.832175	0.675287	-0.36915	0.0867447	0.455895	0.36915	-0.455895	-0.0867447	0.201875	0.641729	0.18916	0.221608	0.653087	0.220757	me2 zone
DDC1	0.699179	0.645743	1.16789	1.19302	0.900814	0.834523	-0.811819	-0.367694	0.444125	0.811819	-0.444125	0.367694	0.00529229	0.0437464	0.0161377	0.0122556	0.052198	0.030136	me2 zone
DET1	1.17453	1.00068	1.36211	1.26526	1.01188	0.883586	-0.272463	0.198607	0.47107	0.272463	-0.47107	-0.198607	0.16216	0.322316	0.0511039	0.181123	0.336356	0.0711839	me2 zone
DFM1	0.75412	0.801975	1.259	1.26146	1.0459	1.00126	-0.695757	-0.395695	0.300062	0.695757	-0.300062	0.395695	0.00404061	0.0183516	0.0108119	0.0105799	0.0244659	0.0234751	me2 zone
DGA1	0.877749	0.858155	1.02621	1.10327	0.865088	0.796796	-0.294815	0.0628673	0.357682	0.294815	-0.357682	-0.0628673	0.0329301	0.407432	0.0454492	0.0449225	0.421886	0.0648147	me2 zone
DIA4	0.678737	0.693392	1.4558	1.34845	1.2344	1.08352	-1.0312	-0.756416	0.274784	1.0312	-0.274784	0.756416	0.00308622	0.0156247	0.126496	0.00944426	0.0213503	0.154394	me2 zone
DLD1	0.898411	0.910396	1.28066	1.37318	0.961101	0.93549	-0.553046	-0.0683701	0.484675	0.553046	-0.484675	0.0683701	0.00849261	0.0879223	0.0122037	0.0164641	0.0987216	0.0250971	me2 zone
DLD2	0.99009	0.938314	1.14822	1.22795	0.776681	0.82236	-0.301231	0.2702	0.571431	0.301231	-0.571431	-0.2702	0.0399383	0.041132	0.0121689	0.0526106	0.0494169	0.0250793	me2 zone
DPH5	0.972584	1.00805	1.22434	1.51544	0.801263	0.887199	-0.468091	0.230256	0.698346	0.468091	-0.698346	-0.230256	0.0983114	0.0967501	0.0556902	0.115365	0.107917	0.0762491	me2 zone
DPM1	0.805692	0.741077	1.44867	1.33766	1.13247	0.920129	-0.849106	-0.408193	0.440913	0.849106	-0.440913	0.408193	0.0094911	0.130647	0.108086	0.0175972	0.142788	0.134668	me2 zone
DSC3	0.644193	0.816108	1.00524	1.22478	0.839867	1.0164	-0.610789	-0.346137	0.264653	0.610789	-0.264653	0.346137	0.109949	0.251754	0.313934	0.127433	0.266345	0.348748	me2 zone
DUG3	0.820549	0.812945	1.22262	1.19072	0.852722	0.856571	-0.563075	-0.065438	0.497637	0.563075	-0.497637	0.065438	0.00128737	0.0127443	0.00150853	0.00674171	0.0180269	0.0104778	me2 zone
DUN1	0.617175	0.639293	1.10342	1.16837	0.918699	0.986474	-0.854452	-0.600548	0.253904	0.854452	-0.253904	0.600548	0.00320232	0.00899629	0.0610433	0.00956536	0.0136919	0.082316	me2 zone
DUO1	0.785814	0.691672	1.57296	1.48877	1.15594	0.995804	-1.0512	-0.542364	0.508841	1.0512	-0.508841	0.542364	0.00893049	0.0621061	0.0466131	0.0169444	0.0715795	0.0662129	me2 zone
DUS4	1.04212	0.951058	1.39654	1.34652	0.889026	0.882406	-0.460714	0.170156	0.63087	0.460714	-0.63087	-0.170156	0.0228237	0.125607	0.00180931	0.033436	0.137465	0.0109396	me2 zone
DYN3	0.944987	0.881187	1.20119	1.15281	0.857301	0.784767	-0.366287	0.153311	0.519598	0.366287	-0.519598	-0.153311	0.0244951	0.198978	0.0177576	0.0352999	0.212267	0.0321507	me2 zone
ECM27	0.770166	0.790829	1.09183	1.13712	0.846934	0.891784	-0.513898	-0.155557	0.358341	0.513898	-0.358341	0.155557	0.00460574	0.0655927	0.0170191	0.0113272	0.0752661	0.0312851	me2 zone
ECM33	0.7866	0.696891	1.64645	1.56576	1.10907	1.06717	-1.11457	-0.55284	0.561731	1.11457	-0.561731	0.55284	0.0070951	0.0261893	0.00655016	0.0147334	0.0331766	0.0178515	me2 zone
EGD2	0.718007	0.889789	1.51618	2.10934	1.37664	1.55825	-1.1731	-0.86822	0.304883	1.1731	-0.304883	0.86822	0.0548893	0.0393749	0.374958	0.0688061	0.0475642	0.409498	me2 zone
ELA1	0.78732	1.02076	1.24046	1.48534	0.943284	1.33801	-0.592225	-0.335396	0.256828	0.592225	-0.256828	0.335396	0.119615	0.40884	0.437548	0.13731	0.423268	0.471319	me2 zone
ELF1	0.856959	0.572956	1.60993	1.42981	1.46018	1.07181	-1.08802	-0.824345	0.263672	1.08802	-0.263672	0.824345	0.0665132	0.149826	0.364201	0.0815808	0.162424	0.399496	me2 zone
ELP6	0.934329	1.08153	1.14248	1.38855	0.853402	1.00531	-0.328334	0.117086	0.44542	0.328334	-0.44542	-0.117086	0.205584	0.533833	0.137246	0.225421	0.546765	0.16614	me2 zone
EMC10	0.68247	0.751665	1.26141	1.285	0.964653	1.10844	-0.828288	-0.531605	0.296683	0.828288	-0.296683	0.531605	0.00722606	0.0491911	0.0972436	0.0148977	0.0579786	0.122675	me2 zone
EMC4	0.894506	0.831919	1.30761	1.28066	0.968559	0.96352	-0.584198	-0.162367	0.421831	0.584198	-0.421831	0.162367	0.00854644	0.0895407	0.00134543	0.016535	0.100421	0.0104487	me2 zone
EMP24	0.729662	0.637817	1.24236	1.23994	1.05396	0.894862	-0.860156	-0.511083	0.349074	0.860156	-0.349074	0.511083	0.0124006	0.079383	0.095582	0.021122	0.0898352	0.120817	me2 zone
EMT3	1.60281	1.48499	2.71314	1.66111	1.65697	1.52502	-0.502456	-0.0433496	0.459106	0.502456	-0.459106	0.0433496	0.327289	0.648729	0.364897	0.347601	0.659977	0.40003	me2 zone
ENA5	0.73713	0.915245	1.1167	1.08449	0.840013	0.969853	-0.413745	-0.131342	0.282403	0.413745	-0.282403	0.131342	0.115669	0.543328	0.11396	0.133367	0.55611	0.141222	me2 zone
ENB1	0.724739	0.710186	1.14717	1.15389	0.889376	0.871738	-0.681322	-0.295513	0.385809	0.681322	-0.385809	0.295513	0.000498879	0.00480739	0.00151779	0.00537289	0.00865078	0.0104778	me2 zone
ENT4	1.05678	0.933232	1.21628	1.29784	0.800751	0.769336	-0.337277	0.341931	0.679208	0.337277	-0.679208	-0.341931	0.0785693	0.069146	0.00650422	0.0943356	0.0790594	0.0178076	me2 zone
ENV7	0.890523	0.907761	1.20354	1.1562	0.897009	0.827807	-0.392007	0.0601778	0.452185	0.392007	-0.452185	-0.0601778	0.00663898	0.411621	0.019818	0.0141753	0.42607	0.0347631	me2 zone
ENV9	0.850621	0.756675	1.17729	1.19856	0.869444	0.809135	-0.563808	-0.062604	0.501204	0.563808	-0.501204	0.062604	0.0220025	0.583766	0.011141	0.0324979	0.595574	0.02385	me2 zone
EPT1	0.799626	0.813167	1.11288	1.06975	0.820941	0.860138	-0.436506	-0.0598262	0.37668	0.436506	-0.37668	0.0598262	0.00500469	0.238115	0.0134247	0.0118815	0.252333	0.0265924	me2 zone
ERD1	0.630778	0.728938	1.25093	1.4386	1.09767	1.16069	-0.984045	-0.731973	0.252071	0.984045	-0.252071	0.731973	0.021046	0.0223662	0.148724	0.0313457	0.0289392	0.178048	me2 zone
ERD2	1.00617	1.10293	1.20426	1.42012	0.896859	0.996014	-0.315358	0.156045	0.471403	0.315358	-0.471403	-0.156045	0.148987	0.25984	0.0798279	0.1674	0.274395	0.103218	me2 zone
ERF2	0.901577	0.861428	1.12969	1.19343	0.845	0.867392	-0.398022	0.0420245	0.440047	0.398022	-0.440047	-0.0420245	0.0163166	0.38518	0.00980609	0.0258649	0.399349	0.0221378	me2 zone
ERG11	0.946096	0.964005	1.13978	1.1439	0.838566	0.825267	-0.25771	0.199139	0.456849	0.25771	-0.456849	-0.199139	0.00284341	0.00787467	0.000668704	0.0091492	0.0123478	0.00940768	me2 zone
ERG12	0.943031	0.950745	1.1159	1.21174	0.888905	0.894368	-0.297605	0.0867378	0.384343	0.297605	-0.384343	-0.0867378	0.0382866	0.00711036	0.0233539	0.0507605	0.0114458	0.039025	me2 zone
ERG20	0.791255	0.753489	1.31416	1.25852	0.903197	0.959611	-0.735907	-0.270111	0.465797	0.735907	-0.465797	0.270111	0.00407008	0.0406869	0.0130146	0.0106199	0.0489332	0.0260655	me2 zone
ERG29	0.773707	0.718476	1.17174	1.21638	0.880737	0.842602	-0.678448	-0.207782	0.470665	0.678448	-0.470665	0.207782	0.00767484	0.0787826	0.00779025	0.0154148	0.0892611	0.0195351	me2 zone
ERG3	0.556136	0.549368	1.6134	1.4528	1.28637	1.25099	-1.47175	-1.19862	0.273129	1.47175	-0.273129	1.19862	0.00267325	0.000335939	0.0740936	0.00894193	0.00260528	0.096915	me2 zone
ERG5	0.929798	0.867883	1.18717	1.28207	0.758042	0.812197	-0.457934	0.195153	0.653087	0.457934	-0.653087	-0.195153	0.025475	0.10908	0.0127833	0.0363567	0.120618	0.0258106	me2 zone
ERP1	0.837441	0.994009	1.63462	1.90906	1.40127	1.474	-0.952261	-0.650709	0.301551	0.952261	-0.301551	0.650709	0.0292796	0.0365636	0.127287	0.0407114	0.0445342	0.155162	me2 zone
ERT1	0.770006	0.765126	1.21996	1.23027	0.970455	0.972776	-0.674556	-0.340094	0.334461	0.674556	-0.334461	0.340094	0.00012722	0.000207406	0.000355945	0.00463004	0.00242757	0.00897667	me2 zone
ERV14	0.94019	0.728704	2.24863	1.58855	1.524	1.37581	-1.20116	-0.797065	0.40409	1.20116	-0.40409	0.797065	0.0618468	0.0553089	0.279178	0.0764443	0.064443	0.313286	me2 zone
ERV29	0.915588	0.890245	1.36602	1.4187	0.815973	0.850119	-0.624865	0.116196	0.741062	0.624865	-0.741062	-0.116196	0.00294618	0.0832015	0.00293574	0.00927339	0.0938056	0.0125795	me2 zone
ESBP6	0.833501	0.80404	1.00804	0.967845	0.793213	0.758847	-0.270971	0.0773466	0.348318	0.270971	-0.348318	-0.0773466	0.0202894	0.200585	0.0151599	0.0304844	0.213903	0.028845	me2 zone
EST1	0.706697	0.738056	1.05179	1.07907	0.847645	0.868195	-0.56061	-0.248092	0.312519	0.56061	-0.312519	0.248092	0.00417728	0.0201236	0.00648808	0.010771	0.0264663	0.0177819	me2 zone
ETP1	0.860102	0.975843	1.0653	1.12383	0.828339	0.936009	-0.253836	0.0573872	0.311223	0.253836	-0.311223	-0.0573872	0.122299	0.69596	0.0827412	0.139916	0.706652	0.106315	me2 zone
ETT1	1.02146	1.04067	1.28053	1.22778	0.724712	0.758685	-0.282582	0.475228	0.75781	0.282582	-0.75781	-0.475228	0.013539	0.00558126	0.00348605	0.0224448	0.00958836	0.0134709	me2 zone
FAA1	0.961713	0.872571	1.2421	1.14693	1.06343	0.939766	-0.381204	-0.127089	0.254115	0.381204	-0.254115	0.127089	0.0520953	0.382323	0.137531	0.0658203	0.396609	0.166379	me2 zone
FAD1	0.879542	0.941324	1.15694	1.18229	0.748837	0.906919	-0.361412	0.137134	0.498545	0.361412	-0.498545	-0.137134	0.0195586	0.432419	0.0681337	0.0297203	0.446473	0.0902693	me2 zone
FAR1	0.86848	0.799786	1.16249	1.0048	0.846934	0.747869	-0.37754	0.0649707	0.442511	0.37754	-0.442511	-0.0649707	0.089998	0.599479	0.0856399	0.106567	0.610846	0.10955	me2 zone
FCF1	0.921625	0.817799	1.12599	1.2014	0.933976	0.980911	-0.420102	-0.13865	0.281452	0.420102	-0.281452	0.13865	0.0500196	0.269939	0.0408481	0.0636875	0.284225	0.0595832	me2 zone
FCF2	0.896457	1.07837	1.2281	1.41791	0.732758	0.844193	-0.42209	0.324589	0.746679	0.42209	-0.746679	-0.324589	0.128425	0.195115	0.0359569	0.146255	0.208379	0.0540247	me2 zone
FDO1	0.726175	0.695409	1.48033	1.38181	1.06173	0.844704	-1.00959	-0.423376	0.586216	1.00959	-0.586216	0.423376	0.00336427	0.132363	0.0746209	0.00976687	0.144419	0.097516	me2 zone
FET3	0.675114	0.650384	1.38611	1.4124	1.1241	1.12025	-1.07812	-0.759762	0.318363	1.07812	-0.318363	0.759762	0.000780233	0.00126279	0.00186747	0.00584921	0.00401161	0.0110111	me2 zone
FET4	0.930824	0.984288	1.18891	1.22599	1.00833	0.996316	-0.334532	-0.0659178	0.268614	0.334532	-0.268614	0.0659178	0.018327	0.248114	0.00775513	0.0282067	0.262591	0.0195137	me2 zone
FEX1	0.880946	0.75591	0.956782	1.04809	0.754049	0.873489	-0.292583	0.00823603	0.300819	0.292583	-0.300819	-0.00823603	0.148363	0.963493	0.135732	0.166814	0.9645	0.164584	me2 zone
FEX2	0.670426	0.971325	0.921609	1.0415	0.560108	0.731214	-0.257905	0.346387	0.604291	0.257905	-0.604291	-0.346387	0.425057	0.416711	0.100945	0.444055	0.431261	0.126899	me2 zone
FMN1	0.869151	0.869723	1.51146	1.70947	1.1204	1.19876	-0.889322	-0.415448	0.473874	0.889322	-0.473874	0.415448	0.00988482	0.0135515	0.04312	0.0180437	0.0189589	0.0622965	me2 zone
FMP25	0.854202	0.842361	1.27598	1.34473	1.00624	1.07588	-0.627342	-0.295436	0.331906	0.627342	-0.331906	0.295436	0.00388166	0.0268843	0.0324486	0.0104812	0.0339821	0.0497944	me2 zone
FRE1	0.778642	0.71072	1.30569	1.36488	1.04049	1.06907	-0.842451	-0.502253	0.340198	0.842451	-0.340198	0.502253	0.00744412	0.0180938	0.0119365	0.0151303	0.0241727	0.0248227	me2 zone
FUR1	0.972772	0.960546	1.54359	1.43222	0.892473	1.02428	-0.622205	0.0124128	0.634618	0.622205	-0.634618	-0.0124128	0.00768765	0.888709	0.0301062	0.0154323	0.89259	0.0469984	me2 zone
GAL1	0.711584	0.785109	0.95014	1.09336	0.705308	0.915499	-0.449265	-0.114933	0.334332	0.449265	-0.334332	0.114933	0.0685956	0.655242	0.24965	0.0838488	0.666368	0.283694	me2 zone
GAL80	0.84979	0.757519	1.38475	1.24426	1.05383	1.03541	-0.709875	-0.37833	0.331545	0.709875	-0.331545	0.37833	0.0245054	0.0452865	0.0519751	0.035306	0.0538012	0.0721702	me2 zone
GCY1	0.708769	0.706443	1.31346	1.37976	1.02576	1.07317	-0.928318	-0.568637	0.359681	0.928318	-0.359681	0.568637	0.00146902	0.0032913	0.0175039	0.00715171	0.0067541	0.0318908	me2 zone
GDT1	1.02152	0.834456	1.20826	1.27877	0.67455	0.699975	-0.422253	0.433241	0.855494	0.422253	-0.855494	-0.433241	0.105387	0.102809	0.00324722	0.122642	0.114122	0.0130664	me2 zone
GEP7	0.826534	0.799574	1.20834	1.38918	0.978368	1.05734	-0.675714	-0.324109	0.351606	0.675714	-0.351606	0.324109	0.0228425	0.0337063	0.0936887	0.033455	0.0414304	0.118737	me2 zone
GET1	0.929509	1.01714	1.41208	1.44413	0.804877	0.81508	-0.553106	0.265036	0.818143	0.553106	-0.818143	-0.265036	0.0142778	0.0567456	0.000514582	0.0233231	0.0660367	0.00926366	me2 zone
GET2	0.871562	0.806678	1.1785	1.15807	0.968247	0.792275	-0.477447	-0.0690542	0.408392	0.477447	-0.408392	0.0690542	0.0139986	0.724346	0.103514	0.0229911	0.733531	0.129731	me2 zone
GET4	0.87884	0.899953	1.36559	1.28099	0.879334	0.87677	-0.57323	0.0185197	0.591749	0.57323	-0.591749	-0.0185197	0.00730532	0.397518	0.00605067	0.01498	0.411768	0.0172165	me2 zone
GFD2	0.87274	0.7885	1.26012	1.29201	0.853544	0.877505	-0.619439	-0.0593857	0.560053	0.619439	-0.560053	0.0593857	0.0144182	0.505254	0.0022993	0.0235086	0.518603	0.0116208	me2 zone
GIC1	0.86985	0.858958	1.50711	1.43361	1.02691	1.12098	-0.766391	-0.313142	0.453249	0.766391	-0.453249	0.313142	0.00234951	0.0395038	0.0247364	0.00851808	0.0477013	0.0406849	me2 zone
GIC2	1.08665	1.09291	1.26983	1.37724	0.574963	0.668082	-0.280359	0.810161	1.09052	0.280359	-1.09052	-0.810161	0.0415062	0.0172538	0.0124407	0.0543152	0.0231797	0.0254277	me2 zone
GIS2	0.985792	0.77785	1.27128	1.15959	0.860781	0.803942	-0.462914	0.0832749	0.546189	0.462914	-0.546189	-0.0832749	0.12373	0.717697	0.022185	0.141441	0.727182	0.0376405	me2 zone
GLO1	0.969956	0.910293	1.28877	1.21961	0.844241	0.884265	-0.415835	0.121398	0.537233	0.415835	-0.537233	-0.121398	0.0206095	0.166245	0.00922905	0.0308284	0.17901	0.0214066	me2 zone
GLO2	0.887207	0.858838	1.04189	1.1419	0.866314	0.902373	-0.322741	-0.0185881	0.304153	0.322741	-0.304153	0.0185881	0.0444836	0.671864	0.0526056	0.0576733	0.682789	0.0729049	me2 zone
GPA1	0.799105	0.838046	1.10008	1.19509	0.921425	0.936639	-0.48741	-0.182613	0.304796	0.48741	-0.304796	0.182613	0.0194728	0.037173	0.0379731	0.0296199	0.0451796	0.0564491	me2 zone
GPA2	0.85457	0.853116	1.11853	1.21908	0.988387	0.958968	-0.452988	-0.189473	0.263515	0.452988	-0.263515	0.189473	0.0183906	0.0130392	0.0575518	0.0282668	0.0183689	0.0782139	me2 zone
GPI11	0.843208	0.817844	1.21087	1.19559	0.907828	0.895398	-0.534815	-0.118484	0.416332	0.534815	-0.416332	0.118484	0.00198314	0.0391059	0.00105276	0.00798396	0.0472691	0.00992278	me2 zone
GPI15	0.908329	0.943543	1.3116	1.38215	0.900306	0.820794	-0.540634	0.105654	0.646288	0.540634	-0.646288	-0.105654	0.00738588	0.276375	0.0137362	0.0150492	0.290681	0.0270306	me2 zone
GPI18	0.796451	0.852808	1.21545	1.36936	0.9585	1.09601	-0.648241	-0.316972	0.331268	0.648241	-0.331268	0.316972	0.0227163	0.101304	0.124285	0.0333107	0.112603	0.151961	me2 zone
GPM3	0.827176	0.928838	1.26616	1.45727	0.819642	0.802473	-0.633118	0.114428	0.747546	0.633118	-0.747546	-0.114428	0.0406334	0.318027	0.0184698	0.0533673	0.33206	0.0329921	me2 zone
GPN2	0.786039	0.815073	1.12457	1.34325	0.943899	0.889742	-0.624161	-0.195637	0.428524	0.624161	-0.428524	0.195637	0.0419137	0.0597915	0.0884524	0.054786	0.0691336	0.112822	me2 zone
GRX3	0.845952	0.809794	1.22497	1.17557	0.828245	0.741595	-0.53588	0.076864	0.612744	0.53588	-0.612744	-0.076864	0.00646445	0.45536	0.0186206	0.0139497	0.469065	0.0331701	me2 zone
GRX4	0.52282	0.692114	1.18188	1.40415	0.92887	1.22841	-1.08987	-0.828334	0.261533	1.08987	-0.261533	0.828334	0.0436834	0.101169	0.372122	0.0568151	0.112475	0.406865	me2 zone
GTF1	0.996098	0.80165	1.47884	1.22109	1.08055	0.901786	-0.586735	-0.141008	0.445727	0.586735	-0.445727	0.141008	0.106227	0.554138	0.143955	0.123495	0.566957	0.173149	me2 zone
GTR1	0.680676	0.680823	1.3428	1.46357	1.11115	1.23481	-1.04351	-0.784985	0.258526	1.04351	-0.258526	0.784985	0.00353423	0.00931926	0.11865	0.0100256	0.0140497	0.146058	me2 zone
GTT3	0.939605	0.867552	1.55974	1.50292	1.02578	0.911243	-0.761064	-0.100118	0.660947	0.761064	-0.660947	0.100118	0.00686787	0.438858	0.0177288	0.0144848	0.452877	0.0321478	me2 zone
GUT2	0.812863	0.873586	1.01207	1.04619	0.784923	0.817842	-0.287437	0.0734255	0.360863	0.287437	-0.360863	-0.0734255	0.0372263	0.347788	0.0109498	0.0495949	0.36182	0.0236252	me2 zone
HAM1	0.710369	0.647294	1.70063	1.52827	1.39332	1.21456	-1.24992	-0.94175	0.308167	1.24992	-0.308167	0.94175	0.00662241	0.0158146	0.132532	0.0141452	0.0215637	0.160908	me2 zone
HAP2	0.828106	0.996655	1.05337	1.32274	0.808397	0.971426	-0.380892	0.0359735	0.416865	0.380892	-0.416865	-0.0359735	0.216382	0.866438	0.189091	0.236495	0.871287	0.220721	me2 zone
HAP4	0.661729	0.59945	1.68916	1.67957	1.03655	1.05847	-1.41743	-0.732189	0.685244	1.41743	-0.685244	0.732189	0.00252289	0.00971925	0.000520909	0.00872092	0.0145346	0.00926366	me2 zone
HCH1	0.671684	0.80447	1.21336	1.36742	0.95213	1.03177	-0.805965	-0.426496	0.379469	0.805965	-0.379469	0.426496	0.0352539	0.0939987	0.067911	0.0474619	0.105052	0.0900157	me2 zone
HEM12	0.75967	0.801186	1.36217	1.51851	1.0635	1.10962	-0.88407	-0.477428	0.406641	0.88407	-0.406641	0.477428	0.00963871	0.0104036	0.0405878	0.0177466	0.0153347	0.0593238	me2 zone
HEM2	1.06368	0.799305	1.23699	1.13269	0.843875	0.795041	-0.347077	0.184871	0.531948	0.347077	-0.531948	-0.184871	0.236739	0.502366	0.0202306	0.257326	0.515915	0.0352667	me2 zone
HER2	0.757619	0.840317	1.1855	1.38165	0.908383	1.15155	-0.68396	-0.366386	0.317575	0.68396	-0.317575	0.366386	0.0362057	0.195061	0.253136	0.0484371	0.208379	0.287201	me2 zone
HIR1	0.868078	0.906121	1.02832	1.09505	0.730777	0.738051	-0.259185	0.272502	0.531688	0.259185	-0.531688	-0.272502	0.0421737	0.0133382	0.00739324	0.0550758	0.0187231	0.0189438	me2 zone
HIS1	0.640327	0.684032	1.21806	1.45577	1.05214	1.17756	-1.01362	-0.751557	0.262058	1.01362	-0.262058	0.751557	0.0179871	0.0153999	0.231196	0.0278401	0.0210932	0.2645	me2 zone
HIS5	0.774944	0.825677	1.21869	1.31363	1.05194	1.03323	-0.661825	-0.381531	0.280294	0.661825	-0.280294	0.381531	0.0112793	0.0151205	0.0374624	0.0197671	0.0207997	0.0558054	me2 zone
HLR1	0.713604	0.719004	1.15777	1.23814	0.744817	0.870739	-0.741928	-0.173386	0.568542	0.741928	-0.568542	0.173386	0.00429293	0.272819	0.0430046	0.0109319	0.287152	0.0621923	me2 zone
HMO1	0.965465	0.993461	1.44102	1.44435	1.15776	0.99188	-0.558694	-0.134034	0.424661	0.558694	-0.424661	0.134034	0.00136751	0.370795	0.0614673	0.006934	0.384851	0.0827334	me2 zone
HOG1	0.879183	0.886881	1.10366	1.14379	0.961558	0.895307	-0.34775	-0.0723319	0.275418	0.34775	-0.275418	0.0723319	0.00577101	0.30243	0.0408426	0.012964	0.316868	0.0595832	me2 zone
HPF1	0.816032	0.853304	1.08007	1.09526	0.567006	0.584488	-0.38196	0.535768	0.917728	0.38196	-0.917728	-0.535768	0.00770593	0.0052496	0.00068916	0.0154549	0.0092	0.00940768	me2 zone
HRP1	0.962383	0.927522	1.4977	1.40554	0.969296	0.905657	-0.619349	0.011459	0.630808	0.619349	-0.630808	-0.011459	0.00724921	0.848976	0.0111126	0.0149239	0.854624	0.0238246	me2 zone
HST3	0.893098	0.968165	1.37515	1.45348	0.687379	0.744609	-0.603826	0.378262	0.982088	0.603826	-0.982088	-0.378262	0.0133745	0.0438845	0.00506126	0.0222843	0.0523301	0.0159815	me2 zone
HTL1	0.855526	0.875044	1.7469	1.60159	0.959724	0.939577	-0.952262	-0.134222	0.818041	0.952262	-0.818041	0.134222	0.00460064	0.0265939	0.0061769	0.0113272	0.0336373	0.0174079	me2 zone
HUT1	0.916233	0.992293	1.11275	1.25929	0.789849	0.8686	-0.31367	0.202624	0.516294	0.31367	-0.516294	-0.202624	0.098896	0.151295	0.0445554	0.116028	0.163863	0.0638091	me2 zone
HVG1	0.703631	0.745813	1.3316	1.51343	1.16017	1.21265	-0.972942	-0.711104	0.261838	0.972942	-0.261838	0.711104	0.010746	0.0054528	0.117499	0.0190944	0.00943533	0.144819	me2 zone
HXK2	0.902871	0.940779	1.26686	1.2876	0.773546	0.81297	-0.470454	0.216703	0.687157	0.470454	-0.687157	-0.216703	0.0045599	0.0431063	0.0029964	0.0112772	0.0515304	0.0127124	me2 zone
ICL1	0.692677	0.698006	1.54422	1.53372	1.15504	1.2097	-1.14617	-0.765886	0.380288	1.14617	-0.380288	0.765886	4.16825e-05	0.00194461	0.00775214	0.00413232	0.00497459	0.0195137	me2 zone
IDP1	0.857393	0.965635	1.21822	1.3829	0.901954	1.02235	-0.5128	-0.0779974	0.434802	0.5128	-0.434802	0.0779974	0.0549718	0.596443	0.077454	0.0688944	0.607861	0.100578	me2 zone
IDS2	0.866941	0.907247	1.22028	1.32853	0.923346	0.959658	-0.522663	-0.0858765	0.436786	0.522663	-0.436786	0.0858765	0.0172961	0.18355	0.0230496	0.0270031	0.196742	0.0386737	me2 zone
IMD4	0.764821	0.796407	1.47902	1.48267	1.05876	1.13377	-0.92374	-0.489914	0.433826	0.92374	-0.433826	0.489914	0.00100026	0.0134619	0.0126749	0.00614671	0.0188665	0.0256712	me2 zone
IMG2	0.806247	0.668497	1.19651	1.34618	0.993008	1.01713	-0.785894	-0.446828	0.339066	0.785894	-0.339066	0.446828	0.0385318	0.0797776	0.0604571	0.0510384	0.0902284	0.0816413	me2 zone
INM1	0.948555	0.855873	1.3303	1.3136	1.00356	0.91233	-0.551127	-0.0864759	0.464651	0.551127	-0.464651	0.0864759	0.0177734	0.481418	0.0214164	0.0275686	0.49502	0.0366719	me2 zone
IPI1	0.901264	1.02968	1.28847	1.59609	0.675305	0.900279	-0.579043	0.293419	0.872462	0.579043	-0.872462	-0.293419	0.0874499	0.313657	0.0767134	0.103849	0.327974	0.0997705	me2 zone
IPL1	0.795482	0.731837	1.23143	1.19463	1.01358	0.957184	-0.667611	-0.367753	0.299859	0.667611	-0.299859	0.367753	0.00903905	0.0370566	0.0233763	0.017052	0.0450668	0.0390398	me2 zone
IPT1	0.913338	0.958084	1.34603	1.33239	0.905705	0.999858	-0.517251	-0.0260822	0.491169	0.517251	-0.491169	0.0260822	0.00461187	0.784506	0.0205204	0.0113287	0.791804	0.0356314	me2 zone
IRC19	0.946029	0.909862	1.22919	1.36917	0.784985	0.905733	-0.48549	0.134476	0.619966	0.48549	-0.619966	-0.134476	0.028026	0.326358	0.0406212	0.0393144	0.340349	0.0593575	me2 zone
IRC22	0.819196	0.927336	1.3328	1.5008	1.03387	1.19188	-0.698141	-0.349796	0.348346	0.698141	-0.348346	0.349796	0.0300305	0.124398	0.120402	0.0415585	0.136193	0.147867	me2 zone
ISA1	0.972929	0.912719	1.19868	1.14111	0.780671	0.748018	-0.311316	0.302765	0.614081	0.311316	-0.614081	-0.302765	0.033131	0.032014	0.00581347	0.0451644	0.0396981	0.0168793	me2 zone
ISD11	1.18624	1.03343	1.425	1.24877	0.922351	0.867314	-0.268531	0.310656	0.579186	0.268531	-0.579186	-0.310656	0.190192	0.105689	0.0316184	0.209865	0.117047	0.0487545	me2 zone
ISY1	0.884379	0.827222	1.4643	1.34022	1.13092	1.02844	-0.71241	-0.33526	0.377151	0.71241	-0.377151	0.33526	0.0124013	0.0573953	0.056449	0.021122	0.0666954	0.0770796	me2 zone
JAC1	0.816424	0.90142	1.01867	1.08909	0.749375	0.859991	-0.295109	0.0941063	0.389215	0.295109	-0.389215	-0.0941063	0.0753	0.515775	0.0710363	0.0909803	0.52893	0.0934732	me2 zone
JNM1	0.726382	0.811987	1.04181	1.29341	0.88136	0.918311	-0.602159	-0.226332	0.375827	0.602159	-0.375827	0.226332	0.0768682	0.116665	0.146622	0.0925638	0.128296	0.17586	me2 zone
KEG1	0.669891	0.630324	1.36799	1.40377	0.955025	1.01522	-1.09205	-0.599624	0.492429	1.09205	-0.492429	0.599624	0.00190071	0.0105996	0.00929467	0.00784572	0.0155757	0.0214653	me2 zone
KIN3	0.504751	0.528149	1.11416	1.17909	0.879166	0.935111	-1.15069	-0.812694	0.337997	1.15069	-0.337997	0.812694	0.00206189	0.00458792	0.0304738	0.00809274	0.00843099	0.0473577	me2 zone
KRE29	0.705377	0.808883	1.08986	1.22551	0.891403	1.05221	-0.612631	-0.360131	0.252499	0.612631	-0.252499	0.360131	0.0421209	0.147022	0.223999	0.0550194	0.159626	0.256931	me2 zone
KTR1	0.805266	0.76696	1.20532	1.1446	0.92394	0.939295	-0.5798	-0.245001	0.334799	0.5798	-0.334799	0.245001	0.00772397	0.0221196	0.0134257	0.0154696	0.0286976	0.0265924	me2 zone
LAP2	0.827227	0.873645	1.09414	1.23971	0.83451	0.965808	-0.456438	-0.0819771	0.374461	0.456438	-0.374461	0.0819771	0.0438226	0.55683	0.113604	0.0569704	0.569609	0.140842	me2 zone
LAP3	1.07594	0.945869	1.34229	1.26231	0.903533	0.802839	-0.365415	0.244717	0.610132	0.365415	-0.610132	-0.244717	0.0702468	0.192391	0.0237668	0.0855218	0.205737	0.0395082	me2 zone
LCB3	0.774276	0.699508	1.22605	1.14184	0.892836	0.929558	-0.684078	-0.30631	0.377767	0.684078	-0.377767	0.30631	0.0166252	0.0597197	0.023601	0.0262264	0.0690644	0.0393351	me2 zone
LCL3	0.750684	0.782724	1.21114	1.46242	0.972949	1.02637	-0.80202	-0.382765	0.419255	0.80202	-0.419255	0.382765	0.0292883	0.0159765	0.0997413	0.0407114	0.021738	0.125546	me2 zone
LGE1	0.984487	0.847346	1.28057	1.29049	0.938773	0.853172	-0.489077	0.0317617	0.520839	0.489077	-0.520839	-0.0317617	0.045044	0.840315	0.0170908	0.0583078	0.84635	0.0313567	me2 zone
LHP1	0.971764	0.938071	1.31849	1.35802	0.920429	0.890164	-0.486904	0.0769858	0.56389	0.486904	-0.56389	-0.0769858	0.00461423	0.159388	0.00324053	0.0113287	0.171948	0.0130664	me2 zone
LIP2	0.788349	0.869583	1.27226	1.28307	0.959732	0.997475	-0.624125	-0.239411	0.384714	0.624125	-0.384714	0.239411	0.0126293	0.0868254	0.00543037	0.0213772	0.0976043	0.0163654	me2 zone
LNP1	0.717192	0.814707	1.3149	1.70325	1.04901	1.39426	-0.978341	-0.67349	0.304851	0.978341	-0.304851	0.67349	0.0431357	0.0986682	0.383318	0.0561719	0.109907	0.417597	me2 zone
LOA1	0.721583	0.717193	1.5634	1.52164	1.21317	1.27313	-1.10045	-0.789159	0.31129	1.10045	-0.31129	0.789159	0.000330891	0.00197131	0.016007	0.00521847	0.00499782	0.0299892	me2 zone
LRP1	1.02403	0.96254	1.38175	1.43775	1.08584	1.14093	-0.505158	-0.164672	0.340487	0.505158	-0.340487	0.164672	0.0108409	0.102132	0.0175869	0.0192155	0.113436	0.0320015	me2 zone
LSB5	0.953021	0.92007	1.24528	1.18485	0.724716	0.664597	-0.375612	0.43105	0.806662	0.375612	-0.806662	-0.43105	0.0134334	0.0234877	0.00786414	0.0223501	0.0302067	0.0196603	me2 zone
LSB6	0.772921	0.779073	1.08539	1.10022	0.910647	0.897983	-0.493914	-0.220774	0.27314	0.493914	-0.27314	0.220774	0.000526211	0.00275369	0.00264077	0.00543446	0.00609598	0.0120454	me2 zone
LSO2	1.22046	1.0795	1.78951	1.64975	1.13195	0.98403	-0.58049	0.120284	0.700773	0.58049	-0.700773	-0.120284	0.03172	0.462435	0.0265096	0.0435403	0.475842	0.0426583	me2 zone
LSP1	0.867222	0.959005	1.29724	1.44418	0.709214	0.805969	-0.586059	0.269374	0.855433	0.586059	-0.855433	-0.269374	0.0312721	0.147683	0.0192083	0.0430487	0.160283	0.0339318	me2 zone
LUC7	0.702552	0.80019	1.07559	1.35936	0.874893	1.11729	-0.696295	-0.406751	0.289544	0.696295	-0.289544	0.406751	0.0703527	0.183924	0.356401	0.0855962	0.197086	0.391687	me2 zone
LYS4	0.929047	0.888671	1.11546	1.14377	0.842175	0.802354	-0.313703	0.144454	0.458157	0.313703	-0.458157	-0.144454	0.0134635	0.0928818	0.00728331	0.0223678	0.103965	0.018791	me2 zone
MAM33	0.902159	0.870276	1.28302	1.21661	0.868825	0.828989	-0.495977	0.0620539	0.558031	0.495977	-0.558031	-0.0620539	0.00861049	0.282093	0.00829982	0.0166086	0.296371	0.0202736	me2 zone
MAP2	0.930303	0.83332	1.17133	1.14509	0.796782	0.702019	-0.393354	0.234733	0.628087	0.393354	-0.628087	-0.234733	0.0395596	0.191166	0.0209534	0.0521829	0.204465	0.0361917	me2 zone
MBR1	0.65639	0.597576	1.32834	1.29785	1.03077	1.04861	-1.06647	-0.729657	0.336817	1.06647	-0.336817	0.729657	0.00423937	0.00874723	0.00380443	0.0108532	0.0133839	0.0140317	me2 zone
MCM1	0.785996	0.902733	1.27745	1.34753	1.08567	1.05076	-0.636368	-0.339262	0.297106	0.636368	-0.297106	0.339262	0.0269158	0.0792559	0.0223833	0.0380633	0.0897442	0.0378652	me2 zone
MCM22	0.971457	0.91122	1.29477	1.22958	0.873302	0.79619	-0.42313	0.173375	0.596505	0.42313	-0.596505	-0.173375	0.0190804	0.164841	0.0159516	0.0291014	0.177564	0.0299076	me2 zone
MCY1	0.955359	0.887408	1.19054	1.11014	0.866652	0.732635	-0.320184	0.204445	0.524629	0.320184	-0.524629	-0.204445	0.0486218	0.255786	0.0564388	0.0621693	0.270312	0.0770796	me2 zone
MDH1	0.589588	0.660831	1.4596	1.66179	0.987063	1.07344	-1.31978	-0.720586	0.599189	1.31978	-0.599189	0.720586	0.00880705	0.0194507	0.0330811	0.0168018	0.0257167	0.0505222	me2 zone
MEC3	0.740376	0.803485	1.38761	1.42501	1.06127	1.2544	-0.865372	-0.584888	0.280485	0.865372	-0.280485	0.584888	0.00508919	0.0494617	0.144447	0.0119761	0.0582081	0.173578	me2 zone
MED4	0.76719	0.777161	1.24276	1.27246	0.851581	0.852349	-0.703684	-0.141865	0.561819	0.703684	-0.561819	0.141865	0.000760659	0.00430206	0.000919967	0.00580264	0.00803666	0.00969779	me2 zone
MED6	0.705665	0.798037	1.48101	1.45396	1.13671	1.18496	-0.964829	-0.62664	0.33819	0.964829	-0.33819	0.62664	0.00849165	0.0214602	0.00926412	0.0164641	0.0279937	0.0214329	me2 zone
MEP3	0.78518	0.749413	1.30497	1.19361	0.97462	0.853774	-0.703252	-0.252721	0.450531	0.703252	-0.450531	0.252721	0.0105201	0.132275	0.059131	0.0188637	0.14435	0.0801139	me2 zone
MGM101	0.973411	0.948371	1.3658	1.36281	1.06045	0.900638	-0.505719	-0.0292059	0.476513	0.505719	-0.476513	0.0292059	0.0013881	0.856184	0.0550357	0.00695626	0.861578	0.0754902	me2 zone
MIC27	0.946961	0.959674	1.18343	1.2877	0.916907	0.872002	-0.374142	0.0919485	0.466091	0.374142	-0.466091	-0.0919485	0.0262725	0.13264	0.0224216	0.0372445	0.144693	0.0379189	me2 zone
MLC2	0.937933	0.932757	1.47368	1.55281	1.20683	1.08065	-0.694076	-0.290187	0.403889	0.694076	-0.403889	0.290187	0.00297882	0.0688751	0.0441269	0.009313	0.0787653	0.0633849	me2 zone
MMP1	0.566857	0.559804	1.02132	0.989458	0.78944	0.83142	-0.835697	-0.524706	0.310992	0.835697	-0.310992	0.524706	0.000864235	0.00533611	0.0192376	0.00602434	0.00928932	0.033973	me2 zone
MNS1	0.766401	0.728023	1.15583	1.17876	0.93607	0.977159	-0.643581	-0.35642	0.287161	0.643581	-0.287161	0.35642	0.00377408	0.0178645	0.0137651	0.010352	0.0238938	0.027078	me2 zone
MOH1	0.880323	0.909375	1.57249	1.52409	1.03079	0.872224	-0.790958	-0.0885669	0.702392	0.790958	-0.702392	0.0885669	0.00168552	0.565535	0.0287509	0.00750677	0.577999	0.0452677	me2 zone
MPC2	1.06948	1.12924	2.00114	2.18309	0.983188	1.54627	-0.928299	-0.202165	0.726133	0.928299	-0.726133	0.202165	0.00630934	0.663881	0.149241	0.0137263	0.675034	0.178592	me2 zone
MPE1	1.04552	1.11448	1.36316	1.4953	1.19203	1.14674	-0.404203	-0.114713	0.289491	0.404203	-0.289491	0.114713	0.0381221	0.166011	0.057624	0.0505754	0.17879	0.0782749	me2 zone
MPP6	0.857074	0.771331	1.40592	1.23777	1.1538	1.03193	-0.699095	-0.424651	0.274444	0.699095	-0.274444	0.424651	0.0279637	0.0618445	0.154343	0.0392652	0.0713066	0.183908	me2 zone
MPS2	0.947353	0.78821	1.37114	1.14333	1.00109	0.893528	-0.53485	-0.126503	0.408346	0.53485	-0.408346	0.126503	0.103061	0.491449	0.12017	0.120227	0.505154	0.147613	me2 zone
MRI1	0.821567	0.913972	1.03505	1.21529	0.909887	0.980846	-0.374762	-0.123562	0.2512	0.374762	-0.2512	0.123562	0.115769	0.316362	0.192424	0.133428	0.330562	0.22402	me2 zone
MRP10	0.947941	0.827507	1.57463	1.36938	1.284	1.05993	-0.729599	-0.400746	0.328853	0.729599	-0.328853	0.400746	0.0351856	0.143743	0.191957	0.0473922	0.156213	0.223658	me2 zone
MRPL1	1.06304	0.963424	1.20413	1.31884	0.836854	0.821841	-0.316158	0.288918	0.605076	0.316158	-0.605076	-0.288918	0.0820349	0.0577202	0.0120705	0.0980056	0.066954	0.024976	me2 zone
MRPL16	1.18189	1.19348	1.62558	1.4839	1.03191	0.760882	-0.388517	0.405947	0.794465	0.388517	-0.794465	-0.405947	0.0279951	0.194568	0.0717555	0.0392998	0.20791	0.0941996	me2 zone
MRPL19	0.983786	1.12218	1.31513	1.63813	0.9072	0.969743	-0.487827	0.166099	0.653925	0.487827	-0.653925	-0.166099	0.120686	0.263708	0.0598402	0.138264	0.278224	0.0809221	me2 zone
MRPL23	0.915576	0.834789	1.26649	1.17274	1.01035	0.839462	-0.47877	-0.0797215	0.399048	0.47877	-0.399048	0.0797215	0.0312079	0.665066	0.107857	0.0429912	0.676119	0.134441	me2 zone
MRPL24	1.18274	0.983234	1.40127	1.25343	1.04263	0.993558	-0.29353	0.0891501	0.38268	0.29353	-0.38268	-0.0891501	0.196186	0.606288	0.0490631	0.215816	0.617565	0.0689425	me2 zone
MRPL25	0.709852	0.611377	1.26518	1.53633	1.09688	1.12443	-1.08433	-0.74953	0.334795	1.08433	-0.334795	0.74953	0.0256706	0.0203679	0.145778	0.0366087	0.0267265	0.175031	me2 zone
MRPL28	0.92804	0.868719	1.2902	1.20742	1.01118	0.93336	-0.475154	-0.114031	0.361123	0.475154	-0.361123	0.114031	0.019599	0.268356	0.0404521	0.0297582	0.282712	0.0591857	me2 zone
MRPL32	0.877842	0.903048	1.31976	1.49159	1.08218	1.16984	-0.658665	-0.338624	0.320041	0.658665	-0.320041	0.338624	0.0185459	0.0299433	0.093155	0.0284226	0.0374128	0.118165	me2 zone
MRPL36	0.916341	0.759797	1.40293	1.24704	1.18064	0.969903	-0.660834	-0.35956	0.301274	0.660834	-0.301274	0.35956	0.0531264	0.208393	0.205667	0.0669172	0.222024	0.237993	me2 zone
MRPL38	0.827564	0.848106	0.989538	1.27276	0.825145	0.946571	-0.43305	-0.0804096	0.352641	0.43305	-0.352641	0.0804096	0.146938	0.52343	0.237557	0.165341	0.536493	0.271022	me2 zone
MRPL49	0.760882	0.772726	1.69568	1.63842	1.37635	1.33953	-1.12037	-0.824489	0.29588	1.12037	-0.29588	0.824489	0.000587844	0.000744665	0.0111998	0.0054816	0.00323401	0.0239135	me2 zone
MRPL50	0.994627	0.941675	1.50576	1.44294	1.20323	1.09445	-0.606774	-0.246873	0.359901	0.606774	-0.359901	0.246873	0.00672349	0.0894911	0.0404629	0.0143027	0.100385	0.0591864	me2 zone
MRPL6	0.847778	0.764731	1.32004	1.27654	0.993058	1.15078	-0.687305	-0.410886	0.27642	0.687305	-0.27642	0.410886	0.0126361	0.0876627	0.123961	0.0213825	0.0984493	0.151627	me2 zone
MRPL8	0.994454	1.11866	1.41342	1.53633	0.980507	1.11068	-0.481223	0.0150474	0.496271	0.481223	-0.496271	-0.0150474	0.0434954	0.912559	0.0441255	0.0566091	0.915744	0.0633849	me2 zone
MRPS18	0.936096	0.814563	1.17043	1.22054	0.924522	0.836495	-0.449697	-0.00851052	0.441187	0.449697	-0.441187	0.00851052	0.04958	0.94179	0.029858	0.0631978	0.94376	0.0466912	me2 zone
MRPS8	0.772793	0.869757	1.59659	1.71522	1.29685	1.37536	-1.01168	-0.702099	0.309584	1.01168	-0.309584	0.702099	0.00954538	0.0178089	0.043691	0.0176189	0.0238253	0.0629475	me2 zone
MRS3	0.940338	0.845441	1.28586	1.21219	0.890773	0.916186	-0.484249	-0.017011	0.467238	0.484249	-0.467238	0.017011	0.0311287	0.833898	0.01005	0.0428924	0.840181	0.0224448	me2 zone
MRX5	0.814272	0.685709	1.27967	1.24938	0.945329	1.023	-0.753649	-0.392027	0.361623	0.753649	-0.361623	0.392027	0.0261384	0.100913	0.0258984	0.0371285	0.112234	0.0419482	me2 zone
MSG5	0.876296	0.871587	1.46696	1.49528	1.07057	1.09464	-0.761076	-0.308897	0.452179	0.761076	-0.452179	0.308897	0.0003544	0.00284252	0.0021807	0.00521847	0.00620413	0.0115248	me2 zone
MSI1	1.0266	1.05337	1.25498	1.39683	0.979621	1.10266	-0.350421	-0.00160655	0.348814	0.350421	-0.348814	0.00160655	0.0482466	0.993548	0.0936214	0.0617582	0.993874	0.118678	me2 zone
MSL1	0.689115	0.812127	1.15986	1.37405	0.944391	1.18423	-0.755206	-0.503765	0.25144	0.755206	-0.25144	0.503765	0.0472783	0.131672	0.336929	0.0606945	0.143774	0.37185	me2 zone
MSY1	0.899077	0.822471	1.11495	1.1076	0.808834	0.86507	-0.368512	0.0404891	0.409001	0.368512	-0.409001	-0.0404891	0.0290086	0.669381	0.0138414	0.0404069	0.680386	0.0271395	me2 zone
MTF1	1.01471	0.98092	1.3655	1.17288	0.902559	0.703705	-0.347062	0.313136	0.660198	0.347062	-0.660198	-0.313136	0.0926109	0.215568	0.0866989	0.109301	0.229412	0.110733	me2 zone
MUD1	0.875747	1.05816	1.40417	1.52928	1.11301	1.18569	-0.601083	-0.249303	0.35178	0.601083	-0.35178	0.249303	0.0559349	0.218382	0.0444629	0.0699642	0.232279	0.0636925	me2 zone
MUS81	0.840469	0.779652	1.20402	1.18847	0.96457	0.952058	-0.562409	-0.242469	0.31994	0.562409	-0.31994	0.242469	0.0093918	0.0474255	0.00172172	0.0174993	0.0560643	0.0107898	me2 zone
NAF1	0.80383	0.8391	1.28458	1.23814	0.896644	0.862996	-0.61871	-0.0990083	0.519702	0.61871	-0.519702	0.0990083	0.00431971	0.139528	0.00538571	0.0109662	0.152006	0.0163382	me2 zone
NCA2	0.864988	0.902575	1.04819	1.07285	0.786504	0.829823	-0.263007	0.129043	0.39205	0.263007	-0.39205	-0.129043	0.0171917	0.12018	0.0113408	0.0268986	0.131852	0.0240707	me2 zone
NDE1	0.839585	0.810587	1.26286	1.27842	0.74805	0.77395	-0.622941	0.116648	0.739589	0.622941	-0.739589	-0.116648	0.00185147	0.08065	0.0012418	0.00777078	0.0911613	0.0102591	me2 zone
NDI1	1.06352	0.947666	1.35732	1.27637	0.795111	0.67611	-0.389036	0.451034	0.84007	0.389036	-0.84007	-0.451034	0.0535851	0.0872951	0.0212585	0.0673916	0.0980748	0.0365401	me2 zone
NEM1	0.872	0.894332	1.09148	1.22086	0.790204	0.877966	-0.388599	0.0824899	0.471088	0.388599	-0.471088	-0.0824899	0.0430106	0.393093	0.0512639	0.0560415	0.407405	0.0712859	me2 zone
NGL1	0.831549	0.771455	1.30882	1.40204	1.04277	1.13243	-0.75797	-0.440369	0.3176	0.75797	-0.3176	0.440369	0.00924984	0.031802	0.0545637	0.0173201	0.0394779	0.0750062	me2 zone
NHP2	1.26784	1.30071	1.63991	1.55554	0.907685	0.74571	-0.315068	0.635523	0.950591	0.315068	-0.950591	-0.635523	0.0176244	0.0461456	0.0227347	0.0274171	0.0546974	0.0382907	me2 zone
NIF3	0.72499	0.702669	1.42132	1.36036	0.99192	1.05544	-0.962307	-0.520113	0.442194	0.962307	-0.442194	0.520113	0.00162583	0.00918256	0.0149978	0.00741946	0.013891	0.028621	me2 zone
NIT1	0.590544	0.62215	1.19083	1.10422	0.95202	0.976464	-0.920312	-0.669252	0.25106	0.920312	-0.25106	0.669252	0.00513959	0.0038775	0.0489263	0.0120573	0.0075351	0.0688183	me2 zone
NIT2	0.874299	0.915433	1.20008	1.45887	0.927463	0.947091	-0.571112	-0.0668038	0.504308	0.571112	-0.504308	0.0668038	0.0598482	0.206906	0.0723841	0.0742936	0.22048	0.0949381	me2 zone
NNT1	0.590981	0.587112	1.40758	1.29036	1.03465	1.07304	-1.1954	-0.839211	0.356192	1.1954	-0.356192	0.839211	0.00276337	0.00101168	0.0347792	0.00908421	0.00361988	0.0525118	me2 zone
NOP6	0.936875	0.67409	1.43284	1.21151	1.20575	0.889764	-0.714989	-0.379378	0.335611	0.714989	-0.335611	0.379378	0.111615	0.358455	0.299993	0.129106	0.372513	0.334619	me2 zone
NPA3	0.921533	0.844632	1.43171	1.35123	1.09451	0.962716	-0.655989	-0.220081	0.435908	0.655989	-0.435908	0.220081	0.0129423	0.190072	0.0496964	0.0217342	0.20337	0.0696112	me2 zone
NPC2	0.932689	0.882253	1.68205	1.35463	0.822718	0.857801	-0.742572	0.111017	0.853589	0.742572	-0.853589	-0.111017	0.044937	0.157844	0.0336112	0.0581954	0.170603	0.0511231	me2 zone
NPY1	1.01625	0.948381	1.33237	1.26111	0.78266	0.800853	-0.400628	0.311132	0.71176	0.400628	-0.71176	-0.311132	0.0243289	0.0274851	0.00363109	0.0351309	0.0346501	0.0137	me2 zone
NRM1	0.45753	0.497487	1.76565	1.98642	1.48659	1.59025	-1.97409	-1.68785	0.286239	1.97409	-0.286239	1.68785	0.00278129	0.00210264	0.100815	0.00908833	0.00518235	0.12679	me2 zone
NTC20	0.772046	0.627068	1.58157	1.55959	1.29	1.19216	-1.16678	-0.827082	0.339702	1.16678	-0.339702	0.827082	0.0159984	0.0350994	0.0275639	0.0254964	0.0428678	0.0437824	me2 zone
NTF2	0.873004	0.711975	1.54522	1.29036	1.26462	1.07383	-0.839176	-0.561094	0.278082	0.839176	-0.278082	0.561094	0.0504244	0.0960139	0.255286	0.0640044	0.107138	0.289468	me2 zone
NTG2	0.757138	0.778301	1.1095	1.13556	0.878153	0.869436	-0.548101	-0.186715	0.361386	0.548101	-0.361386	0.186715	0.0022423	0.0125716	0.0025359	0.00835066	0.0178442	0.0119531	me2 zone
OAZ1	0.910176	0.949197	1.20404	1.33008	0.770097	0.914827	-0.446668	0.142133	0.588802	0.446668	-0.588802	-0.142133	0.0293061	0.368806	0.0539733	0.040719	0.382924	0.0743457	me2 zone
OSH7	0.883784	0.890041	1.24605	1.28571	1.03321	1.03639	-0.513278	-0.22249	0.290787	0.513278	-0.290787	0.22249	0.00203239	0.000621378	0.00605122	0.00805949	0.0030528	0.0172165	me2 zone
OST5	0.769631	0.705454	1.39954	1.3057	1.10677	1.08737	-0.874959	-0.57286	0.3021	0.874959	-0.3021	0.57286	0.00831268	0.0122312	0.0281701	0.016261	0.0174514	0.0445149	me2 zone
OST6	1.07338	1.08427	1.2923	1.30418	0.858489	0.911179	-0.267102	0.285983	0.553085	0.267102	-0.553085	-0.285983	0.00135169	0.0223493	0.00610732	0.00688418	0.028929	0.0173076	me2 zone
OTU2	0.977245	0.83886	1.23328	1.15586	0.929318	0.956832	-0.39564	-0.0545967	0.341043	0.39564	-0.341043	0.0545967	0.0793526	0.653163	0.0219502	0.0952124	0.664371	0.0373856	me2 zone
OXA1	0.886734	0.964579	1.18211	1.35834	0.96879	1.07705	-0.456535	-0.144142	0.312393	0.456535	-0.312393	0.144142	0.060546	0.279488	0.132444	0.07503	0.293794	0.160835	me2 zone
PAA1	0.884199	0.81469	1.48026	1.25353	1.10822	1.1581	-0.686311	-0.415762	0.270549	0.686311	-0.270549	0.415762	0.0362875	0.0249419	0.165317	0.0485127	0.0317996	0.195792	me2 zone
PAC10	0.881444	0.956499	1.56222	1.58339	1.06643	1.01702	-0.775247	-0.180884	0.594364	0.775247	-0.594364	0.180884	0.00586852	0.116631	0.00355781	0.0130977	0.128296	0.0135659	me2 zone
PAM16	1.15763	1.00604	1.57274	1.34681	1.15103	0.961796	-0.432261	0.0343099	0.466571	0.432261	-0.466571	-0.0343099	0.103618	0.844644	0.111766	0.120779	0.850412	0.138803	me2 zone
PAM17	1.01771	0.947399	1.37072	1.31304	0.984057	0.812939	-0.449645	0.129025	0.578669	0.449645	-0.578669	-0.129025	0.0174342	0.456718	0.053662	0.0271967	0.470379	0.0740803	me2 zone
PAN5	1.00198	1.00006	1.13414	1.24913	0.879316	1.07034	-0.251475	0.0382468	0.289722	0.251475	-0.289722	-0.0382468	0.0697603	0.780119	0.202845	0.0850194	0.787653	0.235054	me2 zone
PAR32	0.67514	0.748891	1.31127	1.59765	1.07809	1.13255	-1.03051	-0.634481	0.396025	1.03051	-0.396025	0.634481	0.0237552	0.0165329	0.117641	0.0345191	0.0223786	0.14494	me2 zone
PBR1	0.716896	0.719965	1.13357	1.1283	0.887842	0.888201	-0.6546	-0.305746	0.348854	0.6546	-0.348854	0.305746	4.85393e-05	0.000102456	9.35981e-05	0.00429386	0.00209652	0.00803267	me2 zone
PCP1	0.741161	0.68266	1.1408	1.14393	0.870572	0.862123	-0.682256	-0.28325	0.399006	0.682256	-0.399006	0.28325	0.00745448	0.04137	0.000335208	0.0151382	0.0496509	0.00893548	me2 zone
PCS60	0.769303	0.783479	1.19541	1.18339	0.887583	0.976363	-0.615378	-0.263505	0.351873	0.615378	-0.351873	0.263505	0.000597904	0.0646104	0.036205	0.00548798	0.0741685	0.0543122	me2 zone
PDE1	0.986225	0.973039	1.29021	1.14802	0.783039	0.904279	-0.315521	0.215581	0.531101	0.315521	-0.531101	-0.215581	0.0661407	0.170239	0.057674	0.0812105	0.183036	0.0783219	me2 zone
PEA2	0.828045	0.84954	1.20653	1.28672	1.05157	0.953646	-0.571643	-0.257371	0.314272	0.571643	-0.314272	0.257371	0.00757003	0.0724987	0.064813	0.0152675	0.0826134	0.0865276	me2 zone
PEF1	0.796896	0.898838	1.17907	1.22793	0.948148	0.989122	-0.505329	-0.192115	0.313213	0.505329	-0.313213	0.192115	0.0310771	0.169062	0.017751	0.0428316	0.181839	0.0321507	me2 zone
PEP12	0.901589	0.881235	1.04436	1.17851	0.901921	0.901027	-0.318259	-0.0161932	0.302066	0.318259	-0.302066	0.0161932	0.0706892	0.427359	0.0753116	0.0859693	0.441645	0.0983292	me2 zone
PEP4	0.919143	0.984367	1.16436	1.20226	0.810075	0.900002	-0.314165	0.154601	0.468766	0.314165	-0.468766	-0.154601	0.0287679	0.227801	0.0272899	0.0401104	0.241984	0.0434393	me2 zone
PEP7	0.90693	0.824399	1.27325	1.19742	0.95258	0.980961	-0.513023	-0.159366	0.353657	0.513023	-0.353657	0.159366	0.0244306	0.155095	0.0187847	0.0352335	0.167726	0.0333486	me2 zone
PER1	0.914976	0.884835	1.31417	1.35405	0.975753	1.02464	-0.568033	-0.152436	0.415597	0.568033	-0.415597	0.152436	0.0032351	0.0706219	0.00973566	0.00960301	0.0806346	0.0220481	me2 zone
PER33	0.854205	0.936391	1.47734	1.54873	0.989583	1.09925	-0.757007	-0.222256	0.534751	0.757007	-0.534751	0.222256	0.0095184	0.158511	0.0231772	0.017599	0.171194	0.0388126	me2 zone
PET10	0.955366	0.952353	1.53289	1.42709	1.00401	1.02438	-0.633742	-0.0884832	0.545259	0.633742	-0.545259	0.0884832	0.00659286	0.0264297	0.00954911	0.0141293	0.0334517	0.02187	me2 zone
PEX14	0.946193	1.02995	1.12468	1.26873	0.859502	1.00887	-0.276382	0.0809046	0.357286	0.276382	-0.357286	-0.0809046	0.12251	0.585522	0.130945	0.14013	0.597153	0.159116	me2 zone
PEX31	0.919551	0.889209	1.17244	1.23063	0.904562	0.813005	-0.409876	0.074635	0.484511	0.409876	-0.484511	-0.074635	0.0105943	0.443255	0.0289329	0.0189301	0.457333	0.0455293	me2 zone
PEX32	0.847162	0.871009	1.14488	1.15353	0.856311	0.80658	-0.419764	0.0471809	0.466945	0.419764	-0.466945	-0.0471809	0.00243262	0.421765	0.00854368	0.00860773	0.436178	0.0205291	me2 zone
PFA5	0.829265	0.732999	1.37166	1.40696	0.982791	0.9872	-0.830729	-0.334551	0.496178	0.830729	-0.496178	0.334551	0.0116842	0.0631955	0.00140517	0.020279	0.0727039	0.0104778	me2 zone
PGA3	1.28231	0.970001	1.57841	1.26276	1.09568	0.869803	-0.335083	0.196522	0.531605	0.335083	-0.531605	-0.196522	0.317794	0.538727	0.148339	0.338198	0.551581	0.177684	me2 zone
PGC1	0.890496	0.866982	1.29543	1.40233	0.847833	0.838355	-0.618256	0.0597411	0.677997	0.618256	-0.677997	-0.0597411	0.00942838	0.104336	0.00720414	0.0175504	0.11566	0.0187221	me2 zone
PGI1	1.04916	1.09137	1.26444	1.39115	0.78415	0.79495	-0.311068	0.438864	0.749931	0.311068	-0.749931	-0.438864	0.0533289	0.00468102	0.00853834	0.0671252	0.00851768	0.0205291	me2 zone
PHA2	0.948789	0.964319	1.19605	1.12214	0.877973	0.853407	-0.277086	0.143996	0.421082	0.277086	-0.421082	-0.143996	0.028262	0.0257582	0.014042	0.0395393	0.032717	0.0273732	me2 zone
PHS1	0.771449	0.623953	1.581	1.35653	1.30322	1.15288	-1.07392	-0.815688	0.258234	1.07392	-0.258234	0.815688	0.02933	0.0433578	0.211293	0.0407263	0.051788	0.243816	me2 zone
PIN2	0.767359	0.97012	1.02187	1.32768	0.696209	0.985705	-0.435392	0.0468916	0.482284	0.435392	-0.482284	-0.0468916	0.229791	0.864079	0.257851	0.250198	0.869067	0.292032	me2 zone
PIN3	0.989513	0.916966	1.21847	1.14854	0.758185	0.669783	-0.312161	0.416946	0.729107	0.312161	-0.729107	-0.416946	0.0460875	0.0574722	0.017865	0.0594044	0.0667471	0.0322626	me2 zone
PIS1	0.994342	1.04245	1.2807	1.4099	0.757263	0.893742	-0.401627	0.302953	0.704581	0.401627	-0.704581	-0.302953	0.0352736	0.131839	0.0360586	0.0474773	0.143929	0.0541491	me2 zone
PLB2	0.711081	0.781079	1.12091	1.10654	0.912134	0.91934	-0.577995	-0.295603	0.282392	0.577995	-0.282392	0.295603	0.0136307	0.0485274	0.00148746	0.0225479	0.0572727	0.0104778	me2 zone
PMI40	0.96445	1.022	1.18974	1.23282	0.845918	0.893584	-0.286335	0.191521	0.477856	0.286335	-0.477856	-0.191521	0.0280498	0.0796985	0.00957913	0.0393187	0.0901567	0.0219114	me2 zone
PML1	0.730827	0.807139	1.20555	1.28577	0.905078	1.0237	-0.695888	-0.326665	0.369223	0.695888	-0.369223	0.326665	0.0146848	0.10398	0.0658293	0.0238255	0.115289	0.0876809	me2 zone
PMU1	0.776158	0.754897	1.4796	1.47483	1.08964	1.06525	-0.948355	-0.493088	0.455267	0.948355	-0.455267	0.493088	0.000451922	0.0027358	0.0013095	0.00529326	0.0060687	0.0104487	me2 zone
PNT1	0.833805	0.772907	1.24294	1.17691	1.07059	0.931332	-0.590806	-0.317271	0.273535	0.590806	-0.273535	0.317271	0.0127468	0.110643	0.124583	0.0215191	0.122181	0.152253	me2 zone
POG1	0.698006	0.756472	1.30703	1.27958	0.933439	0.928869	-0.830564	-0.35659	0.473974	0.830564	-0.473974	0.35659	0.00516622	0.0254011	0.00109771	0.0120991	0.0323133	0.00992278	me2 zone
POL4	1.01056	0.94613	1.27852	1.15736	0.904607	0.942744	-0.316027	0.0829575	0.398984	0.316027	-0.398984	-0.0829575	0.0672778	0.2792	0.0361947	0.0823781	0.293545	0.0543122	me2 zone
POR1	0.645289	0.553854	1.47002	1.46594	1.19821	1.04772	-1.29183	-0.905309	0.386519	1.29183	-0.386519	0.905309	0.00715738	0.0252155	0.0565361	0.0148232	0.03211	0.0770886	me2 zone
PPG1	0.757742	0.844361	1.16004	1.32558	0.871321	0.991826	-0.63364	-0.217775	0.415865	0.63364	-0.415865	0.217775	0.0363018	0.216873	0.0902473	0.0485206	0.230716	0.114831	me2 zone
PRB1	0.876565	0.811379	1.10973	1.04983	0.881756	0.851919	-0.355471	-0.0385665	0.316904	0.355471	-0.316904	0.0385665	0.0352088	0.584431	0.0214297	0.0474123	0.596147	0.0366837	me2 zone
PRE1	1.02781	1.06334	1.92931	1.76244	1.36402	1.35178	-0.820013	-0.377087	0.442926	0.820013	-0.442926	0.377087	0.00717074	0.00448897	0.0213608	0.0148305	0.00829687	0.0366421	me2 zone
PRE6	1.03733	1.00941	1.39513	1.48422	0.984054	0.851212	-0.492418	0.157336	0.649754	0.492418	-0.649754	-0.157336	0.00970032	0.269574	0.0290379	0.017807	0.283892	0.0456571	me2 zone
[truncated: 3,751 more rows]
