# Supplementary material for: Trans-histone crosstalk establishes distinct H3K79 methylation zones with differential transcriptional functions
Source: Nucleic Acids Res. 2026 Apr 2;54(6):gkag291. doi: 10.1093/nar/gkag291 (PMC13044951; doi:10.1093/nar/gkag291)
Supplement: gkag291_Supplemental_Files [file gkag291_supplemental_files.zip › Supplementary Table S4. Differentially expressed genes during the +N to -N transition in WT cells.xlsx]

## Sheet: Sheet1
Gene	WT(+N)_r1	WT(+N)_r2	WT(-N)_r1	WT(-N)_r2	log2_WT(-N)/WT(+N)	pval_log2_WT(-N) vs log2_WT(+N)	FDR(BH)_log2_WT(-N) vs log2_WT(+N)	Transcriptional response categories
GND2	2.12721	1.89266	11.9541	8.99445	2.38163	0.00865065	0.0358063	Induced
YKL065W-A	1.29872	0.0001	36.6286	34.1529	5.7681	0.231657	0.29091	Induced
GRE1	5.28028	4.38674	137.357	100.21	4.61912	0.00326343	0.0253867	Induced
YGL262W	0.237278	0.0001	1.69269	1.48291	3.74177	0.275058	0.337705	Induced
HXT14	0.659437	0.320309	0.183665	0.001	-2.4075	0.312438	0.376434	Repressed
YJL045W	1.35728	1.70257	20.167	16.1253	3.56813	0.00411794	0.0276381	Induced
FMP48	1.01461	1.80039	13.3121	14.2069	3.28922	0.0151238	0.0469487	Induced
AHT1	3.81575	2.74903	0.22965	0.001	-4.83097	0.187651	0.244564	Repressed
FDH1	1.89511	2.08226	62.1836	33.338	4.58594	0.00997871	0.0382073	Induced
PAU4	0.192559	1.16012	0.0884531	0.134264	-2.60254	0.252473	0.31353	Repressed
FDH2	3.33354	2.79689	117.509	60.967	4.8636	0.0102901	0.0387889	Induced
YPL276W	3.13338	3.80169	81.3601	44.0002	4.17603	0.0125163	0.0428743	Induced
GRE2	12.1041	8.82405	72.4167	58.8887	2.64941	0.0103315	0.0388131	Induced
RTN2	7.03125	4.72032	153.109	144.115	4.66063	0.00382367	0.0267521	Induced
YBR116C	6.37234	5.39163	120.41	136.623	4.44951	0.00115033	0.0187972	Induced
ERR3	0.126696	0.360168	2.54797	3.10897	3.53843	0.0400028	0.0796543	Induced
DIP6	25.556	19.4017	141.103	114.186	2.50549	0.00981461	0.037997	Induced
MLS1	4.25378	4.15133	407.347	366.49	6.52462	0.000143864	0.0158619	Induced
FMP16	4.21778	1.17502	747.555	650.972	8.01866	0.0122769	0.0424588	Induced
HSP26	3.96525	3.48522	921.92	685.025	7.75277	0.000909576	0.0173712	Induced
SHH4	6.03459	3.50941	69.4479	54.9744	3.70451	0.0126689	0.0430878	Induced
RCK1	2.03481	2.37693	0.259381	0.478954	-2.579	0.0285794	0.0653162	Repressed
FRE2	2.75269	2.21746	6.53866	6.89984	1.43501	0.0121803	0.0422519	Induced
FUM1	108.202	111.722	246.573	193.03	0.999195	0.0309558	0.0680851	Induced
YKL050C	7.50062	6.96761	19.2966	14.4605	1.2223	0.0301779	0.0672775	Induced
PCK1	2.58973	2.62053	475.716	406.303	7.40331	0.000237696	0.0158619	Induced
TRR2	12.802	10.1867	53.0804	47.5845	2.13056	0.00722667	0.0332058	Induced
PXA2	2.65541	0.275377	14.6226	7.8176	2.93673	0.164685	0.220464	Induced
PMA2	6.40843	7.59128	123.994	80.3209	3.86733	0.00758322	0.0338386	Induced
ALP1	0.61771	0.9003	161.742	109.603	7.4818	0.00271687	0.0236545	Induced
MPC4	0.213554	0.0001	1.09004	0.400619	2.8026	0.327859	0.391706	Induced
DMC1	4.25006	3.1233	61.8576	42.3112	3.82046	0.00845579	0.0356386	Induced
REG3	21.9066	21.9731	171.45	134.367	2.80104	0.00394666	0.0271225	Induced
NDE2	2.1954	2.32465	528.636	449.512	7.75757	0.000255773	0.0158619	Induced
HSP31	22.2611	18.6392	46.4286	31.9989	0.939248	0.090562	0.139425	Induced
YKL107W	3.07065	1.20815	37.6967	42.2844	4.22438	0.0231961	0.0579624	Induced
ANB1	13.0505	16.9081	0.850375	1.38809	-3.74239	0.011041	0.0400419	Repressed
YMR244W	1.44736	1.19805	0.687508	0.121816	-1.7087	0.223858	0.282641	Repressed
PET9	384.808	444.707	255.164	191.632	-0.892652	0.0597649	0.103973	Repressed
COX26	7.15739	11.3664	402.929	300.316	5.24658	0.00558099	0.0298797	Induced
INO1	5.10825	2.16566	14.1474	12.4195	1.86883	0.0860044	0.134794	Induced
PAU10	1.02655	0.427476	0.430978	0.178685	-1.25397	0.296202	0.359355	Repressed
SDD1	2.4205	3.41078	42.3648	31.8952	3.6707	0.00754055	0.0337581	Induced
YDR134C	422.301	294.642	188.306	145.78	-1.10164	0.0758261	0.122728	Repressed
SOL4	1.87094	3.30159	98.2353	84.0976	5.13956	0.00662479	0.0321667	Induced
YGR201C	10.6347	7.72462	98.7841	91.2178	3.37143	0.00488354	0.0283482	Induced
ALD2	9.72817	7.51075	31.6129	28.4512	1.80083	0.0121555	0.0422115	Induced
PAU21	0.130291	0.0001	1.99164	1.30207	4.6588	0.231571	0.29091	Induced
PAI3	11.3333	2.58428	852.464	700.962	6.8024	0.021844	0.0563625	Induced
IDH2	127.644	118.164	50.9958	43.4272	-1.38032	0.00852055	0.0357045	Repressed
ECM4	4.9648	5.38418	149.047	122.733	4.71488	0.001038	0.0178954	Induced
YOR186W	2.53384	0.548864	3.55575	2.76821	1.03663	0.334027	0.397523	Induced
GPH1	8.43438	7.99146	117.415	103.855	3.75177	0.000664406	0.0167472	Induced
ZIP2	0.422118	0.739431	1.6963	1.05953	1.24644	0.13922	0.192872	Induced
TOS6	82.2701	45.9831	2.97191	0.722246	-5.11761	0.0394163	0.0787915	Repressed
SNO4	0.473738	0.23193	5.89147	7.24332	4.21826	0.0151978	0.0470372	Induced
HBT1	6.91864	6.73277	237.723	249.382	5.15711	5.93624e-05	0.0158619	Induced
SPS22	0.498202	0.506333	1.37465	0.624952	0.993185	0.260362	0.322003	Induced
AFB1	12.0546	8.96376	3.62971	1.91234	-1.92316	0.0602269	0.10446	Repressed
MIP6	3.03653	0.773516	0.735253	0.544556	-1.57388	0.333703	0.397219	Repressed
YOR008C-A	8.73596	6.05937	5.20876	1.56267	-1.12761	0.275157	0.337754	Repressed
PIR5	3.73062	1.09962	7.84145	5.75995	1.49359	0.197236	0.254172	Induced
YGR121W-A	4.23583	4.53974	1.48025	1.77224	-1.43195	0.00924832	0.0368969	Repressed
SPO74	2.18713	2.01488	0.330252	0.50826	-2.32518	0.0175631	0.0504148	Repressed
WTM1	102.77	97.3535	374.56	343.273	1.84276	0.00161267	0.0204635	Induced
SGA1	1.41263	0.943456	10.3439	11.9467	3.24197	0.00883461	0.0360953	Induced
SRY1	5.12071	4.7254	14.7509	11.8881	1.43591	0.0132455	0.044108	Induced
HES1	3.82776	4.89883	0.934445	0.7681	-2.35773	0.00919824	0.0368417	Repressed
RPI1	14.744	7.7551	0.921748	2.06425	-2.91358	0.0579045	0.101443	Repressed
TNA1	120.278	101.464	27.3104	24.7866	-2.08961	0.00455262	0.0283482	Repressed
SHC1	1.39897	0.566012	13.243	10.8346	3.6151	0.0303372	0.0673675	Induced
PNS1	11.1117	7.48686	24.2234	24.0811	1.37697	0.0387381	0.0778968	Induced
RTC3	15.7514	32.6783	353.731	290.613	3.73387	0.0197576	0.0535797	Induced
CTT1	3.21206	3.37152	64.0887	71.2886	4.36197	0.00037427	0.0162779	Induced
KGD2	55.0048	54.5467	172.575	147.164	1.54529	0.0055305	0.0298128	Induced
GAL7	1.1174	0.330517	3.21863	2.7993	2.05529	0.121125	0.173153	Induced
ECM8	3.77541	2.57553	5.21606	5.81934	0.797097	0.103503	0.15422	Induced
YHR054C	13.1169	6.78207	19.4837	15.5166	0.814674	0.221683	0.280264	Induced
GLO1	98.2517	76.7389	277.32	258.98	1.61576	0.0126962	0.043155	Induced
XYL2	4.90461	2.38821	18.8667	15.5352	2.23794	0.0496381	0.0917547	Induced
GAD1	7.46423	5.76945	153.863	129.213	4.4189	0.00256251	0.0232317	Induced
ILV3	488.187	425.269	56.7516	43.0489	-3.19422	0.00479956	0.0283482	Repressed
ILV5	1908.16	2189.25	124.147	105.589	-4.15666	0.00135461	0.0195146	Repressed
PGM2	10.3543	9.27285	120.061	111.229	3.55878	0.000738524	0.0167472	Induced
YJL027C	0.0001	0.585602	2.07532	0.42362	2.09308	0.389402	0.452909	Induced
PRR2	2.3063	1.69379	74.1217	54.9106	5.01156	0.00381524	0.026744	Induced
FUS1	9.41065	6.22513	3.23076	3.42633	-1.23189	0.0574046	0.100752	Repressed
TAT1	173.462	138.49	79.4453	52.8195	-1.2379	0.0645482	0.109701	Repressed
ACS1	3.98372	3.31612	4812.71	4727.73	10.352	0.000164667	0.0158619	Induced
YCR024C-B	244.043	237.48	84.5613	64.4553	-1.69213	0.0130632	0.0437959	Repressed
TFS1	17.6601	11.9943	303.442	291.961	4.32755	0.00412324	0.0276381	Induced
AQY1	4.73637	3.06729	13.3914	13.5945	1.78998	0.0283183	0.0650563	Induced
YER085W	7.80864	5.31209	42.0411	43.2815	2.70108	0.0102791	0.0387889	Induced
GIT1	1.50651	1.45267	3.38046	2.83187	1.06994	0.0146761	0.0462969	Induced
FMP45	3.86671	3.82558	201.777	210.564	5.74428	3.04587e-05	0.0158523	Induced
YLR255C	4.02535	3.05877	0.458437	1.11563	-2.17009	0.075982	0.122877	Repressed
ICL3	19.6926	16.8459	139.676	134.053	2.90526	0.00159861	0.0204635	Induced
RPL24A	2127.4	2206.79	90.6295	78.1135	-4.68286	0.00055459	0.0167472	Repressed
CIS3	356.619	333.429	7.64346	7.09846	-5.5487	0.000168834	0.0158619	Repressed
YML082W	46.1619	39.14	26.5783	21.1858	-0.836651	0.0532802	0.0960081	Repressed
ERG6	316.762	315.042	209.535	166.71	-0.747805	0.0443343	0.0852767	Repressed
MDH2	71.2495	50.6182	1055.5	1060.69	4.11808	0.00353191	0.0260911	Induced
RPL3	3802.68	3962.09	165.964	139.256	-4.66902	0.000772435	0.0169684	Repressed
ERR1	0.468504	0.697732	11.0379	9.67377	4.15051	0.00521206	0.0290791	Induced
PDC1	13391.9	14469.9	357.472	208.569	-5.62124	0.00475813	0.0283482	Repressed
SWI5	27.3871	19.143	6.96558	6.75339	-1.76199	0.0215149	0.055966	Repressed
YOR032W-A	1.78942	2.84166	5.67604	11.2911	1.87332	0.0923918	0.141488	Induced
SPR28	0.315381	0.420315	1.12231	0.790791	1.37873	0.0523129	0.0948605	Induced
ERR2	0.544461	0.832757	11.2694	9.86405	3.9397	0.00648766	0.0321043	Induced
YNL194C	2.11278	0.623251	229.983	226.268	7.3816	0.0130457	0.0437959	Induced
TDH1	45.03	51.1563	196.784	132.476	1.77532	0.0281293	0.0648556	Induced
PNC1	79.9409	62.2968	232.154	212.434	1.64417	0.0130678	0.0437959	Induced
HOF1	26.4586	20.0386	5.29824	4.10082	-2.30656	0.0137116	0.0448605	Repressed
MDH1	82.3043	87.4498	175.56	146.14	0.92227	0.0223284	0.0569976	Induced
YER085C	0.241185	0.421164	0.492333	1.50723	1.59402	0.252628	0.313655	Induced
NDE1	246.508	230.461	143.538	114.928	-0.883922	0.0335156	0.0714669	Repressed
GAS3	88.6788	64.5413	8.24781	5.90145	-3.43681	0.0092428	0.0368969	Repressed
MPC54	1.34881	1.13638	17.3103	10.7603	3.49763	0.0109041	0.0398379	Induced
CIT1	56.165	48.6206	679.599	574.107	3.58069	0.00199483	0.0214237	Induced
MRH1	765.627	544.788	46.0177	39.7352	-3.93369	0.0046263	0.0283482	Repressed
TFS2	3.18899	2.05462	21.1815	10.4377	2.59217	0.0517464	0.0941604	Induced
URA10	7.50964	3.52535	62.4994	42.1682	3.24566	0.03266	0.0704361	Induced
ICL1	25.4286	25.1733	841.744	803.527	5.02299	4.66301e-05	0.0158523	Induced
TMA11	61.7214	62.1685	535.139	486.611	3.04391	0.000510576	0.0167472	Induced
RPS7A	1854.25	1856.31	70.864	60.8056	-4.81664	0.000524277	0.0167472	Repressed
ALD3	4.63865	3.61209	31.9401	43.6246	3.19512	0.00807591	0.0351039	Induced
AFR1	6.79864	7.06856	36.1483	29.4293	2.24153	0.00453518	0.0283482	Induced
RPS5	4005.22	4160.25	132.113	128.169	-4.97139	4.97023e-05	0.0158523	Repressed
ECM10	4.4971	4.49316	10.1897	8.2987	1.04019	0.0199512	0.0538637	Induced
CWP2	3881.71	3355.1	602.201	449.84	-2.78216	0.00701583	0.0330644	Repressed
RGI1	34.2426	30.2855	184.638	162.397	2.42708	0.00277628	0.0236545	Induced
SPI1	9.7147	8.42778	357.998	238.008	5.03788	0.00384841	0.0268391	Induced
SPS18	10.9596	7.50763	1.31911	1.32865	-2.80212	0.00952537	0.0373532	Repressed
LEE2	11.7298	13.0465	103.089	84.6741	2.92188	0.00304632	0.0244601	Induced
PAU24	1.49701	1.61192	0.656898	1.06711	-0.850652	0.128042	0.181013	Repressed
SMA2	5.44159	3.60068	2.34451	2.19541	-0.994018	0.0854874	0.134291	Repressed
CHA1	323.676	226.315	225.089	102.459	-0.747702	0.31307	0.377037	Repressed
YNL195C	1.1184	2.22125	330.179	344.438	7.65823	0.00407868	0.0276129	Induced
YOL162W	0.716625	0.629955	3.28313	2.91346	2.20217	0.00329632	0.0254357	Induced
RIP1	39.9464	37.7914	153.714	127.253	1.85371	0.0058556	0.030607	Induced
GAC1	7.0682	4.51021	23.3778	19.2512	1.8804	0.0325212	0.0702518	Induced
LSC2	49.5957	43.7951	475.728	411.596	3.24811	0.00179346	0.0208394	Induced
CYB2	4.88466	3.48145	551.321	502.787	6.97725	0.00130685	0.0193321	Induced
RPS31	7156.7	7236.92	242.491	202.728	-5.01477	0.000664088	0.0167472	Repressed
RPL5	3081.82	2999.57	82.7248	71.9717	-5.29689	0.000372487	0.0162779	Repressed
SEO1	1.08155	0.963592	2.52744	2.7788	1.37549	0.00607729	0.0313475	Induced
MSC1	9.96128	11.9716	1202.73	1238.24	6.79822	0.000389112	0.0164257	Induced
TYE7	159.811	123.279	22.2582	13.7757	-2.97384	0.0167419	0.0490747	Repressed
RIM4	4.29356	3.39508	42.6594	37.7745	3.387	0.00314285	0.0247844	Induced
FBP1	7.60479	6.12977	865.199	696.607	6.82926	0.00104121	0.0178969	Induced
ATP17	94.553	63.8027	295.837	234.67	1.7442	0.0331868	0.071062	Induced
COX12	97.1944	61.9065	403.92	354.235	2.25255	0.0212805	0.0555256	Induced
GLC4	13.9725	2.24234	57.1418	46.8035	2.68044	0.13696	0.190431	Induced
LAP3	67.8747	63.1309	358.865	316.85	2.36679	0.0019253	0.021332	Induced
YBR184W	1.73893	1.10569	0.88421	0.701218	-0.843364	0.156082	0.21079	Repressed
CAT2	3.17188	3.12343	935.952	877.487	8.17024	3.42826e-05	0.0158523	Induced
NCE104	1.31672	1.01976	7.26944	6.74288	2.58429	0.00543937	0.0296001	Induced
ATP3	136.884	111.493	284.551	258.812	1.12938	0.020005	0.0539085	Induced
ICL2	3.63567	2.49116	477.459	382.283	7.13262	0.00195236	0.021332	Induced
FUR4	12.2861	7.36017	24.0884	21.516	1.21492	0.0796643	0.127184	Induced
GAP2	33.0408	35.7205	244.525	228.044	2.78086	0.000735881	0.0167472	Induced
ASC1	2790.21	3392.1	67.0031	60.8527	-5.59556	0.000788686	0.017022	Repressed
KEL3	78.5845	64.0009	6.54873	4.95825	-3.63125	0.00466815	0.0283482	Repressed
RPL27A	2019.63	1843.31	72.916	77.8652	-4.67917	0.000300779	0.0158619	Repressed
XBP1	2.70437	2.62983	70.6127	73.257	4.75335	4.91157e-05	0.0158523	Induced
MPO1	10.7603	4.59494	38.498	38.5454	2.32694	0.0572529	0.10067	Induced
GTT1	17.3315	13.5693	229.108	183.895	3.74044	0.00399597	0.0273431	Induced
COR1	103.766	83.9846	225.097	193.029	1.15512	0.0254749	0.0611257	Induced
ARG3	2.65756	1.63072	31.172	42.745	4.10744	0.0101502	0.0384636	Induced
PUT4	1.93345	2.26729	380.895	356.88	7.45639	0.000276734	0.0158619	Induced
FLO10	2.94323	2.64419	6.94339	6.63659	1.28123	0.00424764	0.027696	Induced
YGL204C	12.4102	6.97851	3.63832	4.41484	-1.26759	0.109078	0.159872	Repressed
CHS2	34.3702	30.6942	10.2093	9.90509	-1.69364	0.00248413	0.0231372	Repressed
CDA1	2.11278	1.2464	6.56508	4.9965	1.78316	0.0512673	0.0935173	Induced
SIP4	0.414339	0.537865	73.4208	72.4469	7.25917	0.000671087	0.0167472	Induced
YPL278C	2.71363	1.01628	29.0822	27.0231	3.91092	0.0290439	0.0658348	Induced
COX6	94.7175	65.8413	233.504	192.15	1.40658	0.0410448	0.0811074	Induced
RPL4A	1725.75	2048.45	123.609	113.255	-3.99404	0.00120831	0.0189534	Repressed
HSP32	0.710557	0.371028	18.1008	18.8969	5.09622	0.00815219	0.0351893	Induced
SPO20	1.52565	1.6558	6.3747	7.7496	2.15042	0.00503453	0.0287206	Induced
YPS5	0.258187	0.0001	3.68397	3.70872	4.83905	0.235438	0.295184	Induced
CLN1	36.7118	27.3115	10.6473	9.05169	-1.70048	0.0201298	0.0540528	Repressed
WSC4	4.6024	4.52516	2.795	2.65234	-0.744677	0.00282877	0.0237974	Repressed
GAL1	6.2065	4.59518	21.4123	22.8659	2.03534	0.0115106	0.0409323	Induced
MAM1	0.818418	0.413896	0.238739	0.440023	-0.860392	0.329398	0.392978	Repressed
CLN2	57.6712	42.1591	5.42537	4.90719	-3.27228	0.00526908	0.0292627	Repressed
CRF1	4.5808	2.75778	145.279	137.627	5.26868	0.00476442	0.0283482	Induced
OSW2	1.17564	0.466105	2.03489	1.69239	1.18289	0.190692	0.247684	Induced
AYR1	31.9682	26.8046	155.502	155.291	2.40273	0.00277288	0.0236545	Induced
YSW1	1.36563	0.468097	3.84183	4.73919	2.22637	0.0917518	0.140766	Induced
RPS9B	2544.75	2595.38	70.6715	60.7338	-5.28971	0.000433331	0.0166736	Repressed
CTL1	12.2152	7.34121	24.0628	22.2576	1.24401	0.073976	0.120721	Induced
ATO4	16.6937	11.6823	103.213	86.2586	2.73924	0.0107564	0.0394334	Induced
POR1	327.508	291.42	1066.89	989.104	1.73199	0.00333606	0.025639	Induced
PMA1	3328.64	3267.28	100.321	88.0476	-5.12994	0.000342985	0.0158797	Repressed
HXT5	6.28411	6.17779	634.735	543.319	6.56274	0.000295948	0.0158619	Induced
PAU17	2.42475	2.08179	3.3048	5.03905	0.888693	0.116958	0.168708	Induced
ATP7	155.425	128.238	282.15	266.226	0.950986	0.0221612	0.0567339	Induced
QCR9	57.2584	36.9404	270.511	252.898	2.47416	0.0158819	0.0480897	Induced
RPL31A	3126.25	2998.65	181.8	156.635	-4.17774	0.000711537	0.0167472	Repressed
COX8	86.1792	47.4599	139.84	125.073	0.987176	0.138979	0.192725	Induced
RPS26A	4832.34	5143.91	389.648	358.621	-3.73687	0.000401683	0.0164631	Repressed
OM45	15.6058	14.6175	1471.82	1209.61	6.4712	0.000532099	0.0167472	Induced
YIM1	31.5712	26.3512	86.4901	80.1235	1.52431	0.00846115	0.0356386	Induced
GLC3	11.6222	9.76459	291.749	276.945	4.73286	0.000765053	0.0169684	Induced
PIL1	342.333	377.003	662.458	627.584	0.84268	0.00881987	0.0360647	Induced
SDH2	27.1692	24.3536	444.67	388.649	4.01559	0.00097048	0.0173712	Induced
YFR006W	52.4448	42.8098	111.842	93.9311	1.11119	0.0288023	0.0656428	Induced
DCS2	4.4678	4.47883	234.669	211.493	5.64008	0.000177044	0.0158619	Induced
HSP33	0.868437	0.23193	19.386	20.872	5.19322	0.0289248	0.0657258	Induced
SSA2	2893.35	3297.26	447.601	424.806	-2.82701	0.00128956	0.0193321	Repressed
RPL22A	1644.85	1778.21	41.3702	33.103	-5.52242	0.000947642	0.0173712	Repressed
TSL1	8.72912	8.99886	249.14	244.5	4.79936	2.89045e-05	0.0158523	Induced
ABF1	38.824	33.2084	22.7995	20.8447	-0.722856	0.0310648	0.0682522	Repressed
BNS1	9.25193	11.8423	129.423	94.9152	3.41075	0.00697907	0.0330644	Induced
QCR7	126.894	95.4411	412.708	359.53	1.79631	0.0155818	0.0476134	Induced
SDH3	10.6343	2.71163	45.5619	31.5791	2.5311	0.109795	0.160799	Induced
UBC9	1.70623	2.99629	15.0551	15.4096	2.69563	0.0211328	0.0554748	Induced
OM46	3.06009	2.69252	22.0937	19.9103	2.86824	0.00171496	0.0207525	Induced
EMP46	2.53659	2.52019	41.0101	35.2304	3.91427	0.000785879	0.017022	Induced
YOL150C	94.8552	80.0632	44.6779	47.8369	-0.918926	0.0201567	0.0540969	Repressed
LPD1	148.008	147.073	263.903	229.684	0.742192	0.0179342	0.0509557	Induced
LPX1	14.4885	17.8208	146.006	132.042	3.10531	0.00283482	0.0237974	Induced
QCR2	103.067	98.0124	240.36	207.274	1.15455	0.00947041	0.0372158	Induced
RPL21A	2042.18	1870.07	57.5294	49.572	-5.19095	0.000576574	0.0167472	Repressed
RPS20	3645.48	3688.65	240.891	229.613	-3.96235	8.07664e-05	0.0158619	Repressed
NRG2	22.2483	14.0647	4.06997	3.26203	-2.30821	0.0249967	0.0604235	Repressed
RPP2A	2350.61	3281.6	136.499	127.751	-4.41373	0.00310329	0.0247591	Repressed
RPS4A	2141.34	1870.45	60.9318	53.0048	-5.13794	0.000742577	0.0167472	Repressed
AMS1	4.82547	4.05753	246.079	219.164	5.71079	0.000691985	0.0167472	Induced
DAL1	2.58058	2.03979	6.11866	6.2863	1.42484	0.0138719	0.0450788	Induced
RPL32	3668.8	3397.67	214.616	194.108	-4.11179	0.000491326	0.0167472	Repressed
RPS1B	3052.48	3265.68	113.168	109.309	-4.82778	0.000128641	0.0158619	Repressed
YMR197W	3.24256	3.02841	19.3766	17.8345	2.56897	0.000909374	0.0173712	Induced
CHO2	153.254	104.101	33.8588	28.7292	-2.0398	0.0218263	0.0563556	Repressed
HXT11	48.9823	50.4832	363.741	324.439	2.79052	0.000934704	0.0173712	Induced
COX13	127.4	106.091	529.414	451.19	2.0703	0.00708452	0.0331957	Induced
FPR3	313.263	363.793	98.2508	77.023	-1.94967	0.0109154	0.0398379	Repressed
BIO5	2.75861	1.63792	12.1432	10.2975	2.35168	0.0260572	0.0619952	Induced
HYR1	85.3836	74.1636	285.488	251.054	1.74971	0.00612035	0.0314847	Induced
BGL2	530.356	512.202	149.839	126.736	-1.91439	0.00410723	0.0276381	Repressed
RPL16B	2368.13	2419.19	67.5901	57.9934	-5.2525	0.000449842	0.0166972	Repressed
RPS10B	1287.4	1012.78	159.249	139.653	-2.944	0.00448295	0.0283207	Repressed
SOD2	111.5	131.595	356.152	322.98	1.48217	0.00861703	0.0358063	Induced
IRC22	154.117	113.194	34.3603	34.2073	-1.96292	0.01284	0.0434124	Repressed
RPS10A	2127.53	1622.49	119.998	81.7483	-4.21628	0.00636045	0.0320373	Repressed
RTN3	5.96805	3.76703	33.6869	27.796	2.65892	0.0174144	0.0502072	Induced
TIS11	13.545	10.6447	30.1016	21.0361	1.07999	0.0756251	0.122541	Induced
RPM2	18.9592	13.1001	45.9889	43.9587	1.48834	0.0301292	0.0672397	Induced
SDH7	0.729359	0.42457	4.21215	3.64586	2.76761	0.0199649	0.0538637	Induced
YPL277C	2.11802	1.7946	29.6126	20.4684	3.67806	0.00630955	0.0319992	Induced
USV1	1.63887	1.83795	50.4031	48.3936	4.82862	0.000329817	0.0158619	Induced
PIG2	3.67146	4.07264	46.0387	44.2637	3.54359	0.000508823	0.0167472	Induced
REE1	182.933	146.947	192.996	396.949	0.838638	0.299134	0.36252	Induced
OLA1	585.558	551.123	76.722	58.5705	-3.07067	0.00416425	0.0276381	Repressed
KIN83	23.516	23.0708	156.247	133.102	2.63482	0.00195495	0.021332	Induced
UBC5	13.3577	10.5347	233.504	187.981	4.14086	0.00312047	0.0247844	Induced
UIP4	1.62377	1.0265	192.102	183.948	7.14864	0.00213139	0.0218506	Induced
GAS1	1099.91	852.021	29.8316	26.1689	-5.12332	0.00163449	0.0204635	Repressed
AIM17	9.70151	9.19451	204.619	190.806	4.38725	0.000209911	0.0158619	Induced
RPS16B	1881.7	1610.45	70.571	48.3549	-4.87598	0.00360702	0.0262307	Repressed
GPT3	2.42998	1.88051	13.2133	14.8386	2.70217	0.00555606	0.0298664	Induced
SIP5	97.9126	82.8048	759.157	617.951	2.92983	0.00425016	0.027696	Induced
HYM1	13.651	7.18375	34.1692	34.1943	1.71423	0.0610509	0.105316	Induced
YKL091C	10.8753	8.62467	119.1	106.648	3.53317	0.00272651	0.0236545	Induced
JEN1	4.82392	5.26947	3398.66	2787.34	9.25945	0.000286229	0.0158619	Induced
RPL28	3684.91	3494.54	197.994	185.685	-4.2259	0.000201938	0.0158619	Repressed
RPS16A	1328.43	1014.3	104.222	89.5156	-3.59601	0.00385687	0.0268391	Repressed
HEF3	3.12709	4.00565	493.506	421.231	7.00276	0.000913645	0.0173712	Induced
BNA6	49.1881	48.0862	112.39	99.0573	1.12017	0.00678964	0.0325099	Induced
PDH1	5.67345	5.72303	516.278	446.754	6.40092	0.000266851	0.0158619	Induced
GIP2	3.12571	2.41572	112.445	95.9068	5.23262	0.00173326	0.0207525	Induced
IDP3	3.09912	2.25934	315.156	282.856	6.80221	0.00124661	0.0191358	Induced
DPA11	57.0763	51.4368	503.675	403.967	3.06425	0.00329489	0.0254357	Induced
AGX1	6.14631	7.32663	143.581	115.679	4.26626	0.0022126	0.0222072	Induced
RPL40A	2571.73	2357.38	175.665	182.92	-3.78094	0.000335318	0.0158619	Repressed
EFT2	2421.83	2566	138.594	108.578	-4.33483	0.00172971	0.0207525	Repressed
YPL264C	4.27355	2.41173	20.2395	16.7841	2.46939	0.0284016	0.0651173	Induced
RPL42B	2795.11	2810.4	227.864	205.672	-3.69262	0.000401149	0.0164631	Repressed
KNH1	18.5316	12.1854	48.844	40.1213	1.53421	0.0429913	0.0835238	Induced
RPL30	1734.96	1320.41	112.708	87.1981	-3.93395	0.00469129	0.0283482	Repressed
RUF20	6.77252	3.73723	0.629101	2.69097	-1.66244	0.227121	0.28632	Repressed
RIB5	72.5492	51.4717	180.878	150.097	1.41614	0.036658	0.0754043	Induced
SSA4	13.3385	14.4087	69.65	49.2723	2.09961	0.0148015	0.0464601	Induced
TSC10	59.3308	56.9903	39.3647	32.0888	-0.703036	0.0419527	0.0822682	Repressed
YNL058C	23.4714	14.9018	4.27844	5.54523	-1.96577	0.0357805	0.0743183	Repressed
PYC2	134.614	128.191	46.9517	40.1323	-1.59351	0.00546395	0.0296001	Repressed
RPS11B	1207.23	1052.19	38.3048	39.7351	-4.8556	0.000446931	0.0166972	Repressed
GPI18	18.1908	9.00446	4.99244	4.2311	-1.55996	0.105137	0.156007	Repressed
ADY2	1.5181	1.11836	7234.08	6878.28	12.3861	0.000324365	0.0158619	Induced
RTC2	1.55714	1.48348	55.7823	41.2308	4.99574	0.00196069	0.021332	Induced
SDH1	30.5488	30.1564	317.949	276.558	3.2918	0.000942767	0.0173712	Induced
RPS22B	359.789	289.943	102.925	80.5299	-1.82442	0.0162453	0.0484773	Repressed
LEU4	183.987	159.089	686.23	589.732	1.89498	0.00633283	0.0320324	Induced
RPL9B	339.3	291.579	72.7061	70.345	-2.14083	0.00273098	0.0236545	Repressed
YFR054C	1.45938	0.0001	1.69948	1.30407	1.04121	0.421203	0.483431	Induced
ATG34	1.78707	1.87611	115.724	107.431	5.92881	0.000116851	0.0158619	Induced
PHM6	33.4488	16.9784	0.001	2.08321	-4.59663	0.244382	0.304536	Repressed
RPS17A	2251.06	2065.79	126.717	110.741	-4.18423	0.000757428	0.0169198	Repressed
RPS8A	2198.26	2124.26	114.976	104.81	-4.2977	0.000274183	0.0158619	Repressed
ATP4	104.822	99.5176	236.211	210.337	1.12785	0.00656639	0.0321667	Induced
GUP2	2.73116	1.68489	1.49465	1.18555	-0.720416	0.216797	0.275057	Repressed
MIN8	35.1814	28.344	380.776	376.502	3.57542	0.00189177	0.0213267	Induced
YMR315W	57.877	49.398	112.362	96.136	0.95872	0.026847	0.0631311	Induced
POX1	2.102	2.02519	562.615	503.376	8.01282	0.000111586	0.0158619	Induced
YIG1	5.43448	5.08697	191.8	163.737	5.07859	0.000593297	0.0167472	Induced
CDC5	39.7864	26.6917	11.1944	9.20899	-1.70407	0.0344358	0.072709	Repressed
TPS1	88.9323	100.454	398.021	362.932	2.00647	0.00300206	0.0243749	Induced
RPS19B	1616.36	1504.71	77.5592	66.8093	-4.43421	0.000722888	0.0167472	Repressed
RPP1B	1825.8	2164.37	89.1648	78.2563	-4.5749	0.00114192	0.0187972	Repressed
CLB2	49.0349	30.1124	3.7914	4.00718	-3.34326	0.0113025	0.0407073	Repressed
COX7	53.4825	19.8943	232.543	178.903	2.48731	0.0698208	0.116035	Induced
YHR138C	20.6217	7.19663	260.875	238.81	4.16691	0.0292586	0.0661674	Induced
RPL20B	2029.04	1899.93	134.758	126.356	-3.9114	0.000287853	0.0158619	Repressed
RPS18B	1816.66	1406.69	86.6615	78.5583	-4.2861	0.00212894	0.0218506	Repressed
YMR207W	1.43272	1.98236	14.4388	10.819	2.88674	0.0115496	0.0409674	Induced
RPL15A	3459.59	3493.32	213.631	191.285	-4.10192	0.000379799	0.0163942	Repressed
MPD1	17.5813	14.9859	9.94387	7.42962	-0.906532	0.0620399	0.106443	Repressed
FBA1	9043.28	9100.18	2394.11	1970.91	-2.05539	0.00460242	0.0283482	Repressed
RPS29B	1960.07	1529.12	190.042	154.639	-3.33956	0.00483379	0.0283482	Repressed
SPO22	3.48756	1.75561	4.89393	4.41187	0.827691	0.211102	0.269021	Induced
QCR6	155.835	179.308	332.039	256.191	0.811603	0.0635345	0.108428	Induced
NQM1	2.08062	2.76555	885.997	795.415	8.43861	0.000674064	0.0167472	Induced
GRE3	30.7185	26.3668	76.5079	79.0499	1.44626	0.00598324	0.0310858	Induced
GDB1	8.16523	7.79558	136.423	126.812	4.04375	0.000238112	0.0158619	Induced
YNL115C	10.1307	5.99085	146.307	121.99	4.05677	0.00943025	0.0371834	Induced
RPL2B	2423.27	2059.05	70.8416	63.4296	-5.06102	0.000786896	0.017022	Repressed
PRM5	16.5923	11.2881	8.93841	6.46665	-0.855847	0.144487	0.198445	Repressed
YIR016W	21.2611	20.5902	202.73	193.117	3.2416	0.000167752	0.0158619	Induced
RPS30A	3108.18	2850.59	384.409	353.517	-3.01347	0.000830011	0.0172705	Repressed
AIM20	43.5971	42.823	17.2087	13.6899	-1.48383	0.0120656	0.0420831	Repressed
CYT1	46.9681	61.4091	154.368	142.939	1.45589	0.0182755	0.0513055	Induced
RPS8B	1974	1863.66	86.8596	80.149	-4.52223	0.000248522	0.0158619	Repressed
YJL163C	4.30349	1.96804	48.4404	45.6848	3.90769	0.0192986	0.0528653	Induced
YFL040W	2.03805	1.60114	5.17652	4.05621	1.34314	0.0323212	0.0699946	Induced
YNL196C	3.50238	2.32359	24.729	21.6186	2.99192	0.0104781	0.0391083	Induced
YDL085C-A	51.8091	80.1095	22.165	40.7545	-1.06807	0.17868	0.235145	Repressed
FKS3	6.01276	4.47208	2.62404	2.43597	-1.05109	0.0422941	0.0825938	Repressed
RPS21B	2596.37	2561.04	137.527	120.201	-4.32273	0.000508991	0.0167472	Repressed
ERP3	18.2308	20.4998	36.9373	43.4979	1.05435	0.0185094	0.0516487	Induced
YGR240C-A	10.736	5.68323	5.67604	0.001	-1.53218	0.396282	0.459793	Repressed
IRA2	33.0152	23.2535	132.102	112.034	2.11728	0.0167052	0.0490747	Induced
RPL18A	3026.16	2913.63	149.952	125.353	-4.43131	0.000885432	0.0173712	Repressed
RPS23B	2179.98	2138.12	197.565	195.944	-3.45593	1.93352e-05	0.0158523	Repressed
YRB1	482.729	486.156	85.1793	86.9631	-2.49272	4.01568e-05	0.0158523	Repressed
IMD3	361.553	291.84	24.6047	19.8016	-3.87912	0.00320176	0.025111	Repressed
EHT1	58.2697	47.1797	22.5661	18.455	-1.36211	0.0230476	0.0579549	Repressed
RPP2B	3476.74	5220.49	130.19	110.361	-5.17614	0.00375408	0.0265095	Repressed
PBI2	21.615	19.4759	1104.8	931.021	5.63065	0.000659052	0.0167472	Induced
YOL163W	2.99165	4.7854	5.59054	7.16478	0.713804	0.192394	0.249444	Induced
MIH1	18.355	12.35	85.8859	79.1392	2.42614	0.013862	0.0450788	Induced
ETR1	39.6673	29.5899	596.214	571.223	4.07524	0.00271758	0.0236545	Induced
BAR1	85.0249	70.6314	5.44379	5.89285	-3.7793	0.00148273	0.020114	Repressed
YDR341C	274.406	225.725	50.4865	43.1283	-2.4175	0.00556925	0.0298797	Repressed
ARN2	15.5543	10.8323	25.8952	19.9425	0.796729	0.128776	0.181691	Induced
LSC1	94.8677	88.447	343.941	319.602	1.85587	0.00155227	0.0203927	Induced
AIM41	29.1808	27.2698	341.941	306.329	3.52153	0.000699796	0.0167472	Induced
ATP16	105.565	86.9692	217.453	209.076	1.14753	0.0149327	0.0467442	Induced
KGD1	73.3719	67.2755	303.603	277.116	2.04576	0.00196606	0.021332	Induced
SIM1	145.061	159.647	16.4699	14.8633	-3.28166	0.000951049	0.0173712	Repressed
LYS12	98.8	77.0953	40.9881	29.3829	-1.32166	0.0471062	0.0884357	Repressed
GAL2	2.2977	1.29792	4.49784	4.14358	1.26503	0.0864798	0.135244	Induced
TIR1	70.1414	68.903	4.12049	2.89646	-4.30856	0.00343791	0.026087	Repressed
ERG13	247.906	199.524	98.5964	83.8803	-1.29395	0.0221457	0.056733	Repressed
GPM2	1.12857	2.5976	26.7349	24.7237	3.78765	0.0230581	0.0579549	Induced
EFT1	2194.49	2340.53	142.92	115.773	-4.1318	0.00147064	0.0200872	Repressed
YPL113C	9.09498	5.28338	127.586	128.17	4.1528	0.00856947	0.0357906	Induced
RPS1A	2160.81	2127.94	152.696	151.267	-3.81859	1.15397e-05	0.0158523	Repressed
IRT1	7.85087	5.63544	31.1001	20.415	1.9335	0.038162	0.0772798	Induced
PEP4	171.964	156.558	793.638	756.307	2.23815	0.001153	0.0187972	Induced
YMR196W	12.2878	8.78257	202.762	175.725	4.16696	0.00393878	0.0271134	Induced
IDP2	5.19855	5.05091	1030.94	919.669	7.57223	0.000125962	0.0158619	Induced
RPS24A	2402.41	2389.2	113.379	95.2087	-4.52178	0.000774381	0.0169684	Repressed
YGL230C	2.76096	2.12838	0.626895	1.14984	-1.46041	0.0863319	0.135117	Repressed
IRC8	14.7822	12.6163	8.37441	7.33519	-0.80245	0.0328902	0.0707466	Repressed
DPS1	317.886	355.829	145.273	116.335	-1.36473	0.0167422	0.0490747	Repressed
STF2	113.937	83.6912	2814.64	2464.29	4.73938	0.00258889	0.0232324	Induced
EDC2	40.4194	37.4729	155.047	148.621	1.96294	0.00101338	0.0175236	Induced
YPT53	0.869169	0.917358	28.3069	18.915	4.72423	0.0038816	0.0269134	Induced
RPP0	3260.57	3718.45	171.56	152.272	-4.42971	0.000834245	0.0172705	Repressed
YIG2	27.044	11.2512	141.134	114.934	2.74129	0.0476759	0.0891554	Induced
YPR127W	22.4488	24.9437	60.0419	54.3445	1.27118	0.00670666	0.0323554	Induced
FKS1	453.795	363.058	16.078	14.1237	-4.75738	0.0015306	0.0203407	Repressed
RHO5	37.7175	26.1793	58.156	62.1789	0.91324	0.0729532	0.119664	Induced
GRX2	94.7735	92.0576	469.487	431.19	2.26928	0.000816877	0.0172705	Induced
GSP2	14.2528	14.3705	254.223	229.143	4.07785	0.000339839	0.0158619	Induced
DDI2	4.72658	3.71381	19.1563	11.8254	1.87603	0.0417003	0.0819401	Induced
APE3	427.479	348.378	1005.54	918.661	1.3104	0.014692	0.046319	Induced
IPP1	729.44	719.965	339.67	319.701	-1.1363	0.00154298	0.0203653	Repressed
ATP15	87.4175	59.8677	263.252	202.297	1.66032	0.0373145	0.0760734	Induced
ECM33	841.14	737.156	52.4944	47.1218	-3.98584	0.000951285	0.0173712	Repressed
ALG8	34.0444	22.4341	6.73601	3.63126	-2.44567	0.0438656	0.0846933	Repressed
CDC19	6173.8	6688.47	454.332	307.689	-4.07717	0.00485696	0.0283482	Repressed
YPT31	109.636	95.8595	45.0169	46.9946	-1.15922	0.00764833	0.0339591	Repressed
YNK1	114.293	108.336	304.059	246.147	1.30533	0.014362	0.0458009	Induced
PUT2	305.454	282.534	2378.05	2256.03	2.97842	0.000519002	0.0167472	Induced
PRM10	8.92172	6.89998	2.51469	1.88159	-1.84755	0.0220572	0.0566325	Repressed
YHR139C-A	0.568315	0.960582	2.33141	4.95279	2.25228	0.0798474	0.127441	Induced
NNR1	9.78726	11.1522	223.97	205.729	4.35903	0.000663198	0.0167472	Induced
SCW10	297.855	235.855	8.55408	7.82442	-5.02618	0.00128749	0.0193321	Repressed
ALD5	32.7968	36.0056	314.068	248.202	3.03073	0.00363213	0.0262483	Induced
DPB4	38.7148	23.1051	53.4613	52.712	0.780278	0.156339	0.210938	Induced
BPT1	24.044	17.3684	92.012	73.6268	1.99991	0.0194419	0.0530999	Induced
HFD1	23.1565	15.0819	389.311	360.201	4.29286	0.00524161	0.0291873	Induced
ATP19	173.236	93.0304	260.855	256.748	0.958975	0.149127	0.203455	Induced
VTC4	355.116	297.077	58.5377	51.6275	-2.56563	0.00375202	0.0265095	Repressed
RPL7A	1612.19	1455.48	94.1134	85.1822	-4.09673	0.000631854	0.0167472	Repressed
STF3	15.95	11.5935	90.3737	86.2657	2.68102	0.0073429	0.0334877	Induced
ARO8	242.212	218.902	30.7761	25.6826	-3.02986	0.00242048	0.0229498	Repressed
RPL33A	2613.95	2248.31	122.137	114.303	-4.36208	0.000741387	0.0167472	Repressed
ORC5	21.5757	14.7447	8.69951	8.32387	-1.09326	0.0609777	0.105226	Repressed
RPS15	2414.95	2559.74	130.818	118.378	-4.31925	0.000372641	0.0162779	Repressed
RPL17A	1825.08	1818.49	84.6703	70.7353	-4.55124	0.00080955	0.0172705	Repressed
CBP4	23.2361	25.4557	140.822	120.452	2.42381	0.00289379	0.0239729	Induced
ACT1	1737.58	1863.77	668.096	580.382	-1.52837	0.0054435	0.0296001	Repressed
ATG33	12.6821	11.2983	173.009	152.268	3.76174	0.00108906	0.0182282	Induced
NPL4	33.2971	25.2686	64.0983	59.977	1.08309	0.0331645	0.0710439	Induced
INA17	20.4251	10.9958	65.6236	54.7041	1.93717	0.0501844	0.0924018	Induced
RNY1	2.98568	2.58554	68.9203	65.0127	4.58737	0.000594864	0.0167472	Induced
RPL23B	2030.43	1751.75	195.883	149.64	-3.45236	0.00407066	0.0275946	Repressed
APE1	21.9686	21.187	88.1776	74.4775	1.9142	0.00423014	0.027696	Induced
ROQ1	5.57488	0.943341	128.008	140.897	5.36647	0.0446005	0.0856359	Induced
CPS1	72.6287	57.8821	243.094	218.721	1.82315	0.00959327	0.0375596	Induced
TMA19	2354.82	2355.58	95.6428	76.3606	-4.77534	0.00115035	0.0187972	Repressed
RPS2	3437.21	3082	165.075	148.212	-4.37914	0.000637326	0.0167472	Repressed
RPL2A	1494.52	1344.5	79.6691	66.868	-4.27606	0.0011875	0.0188849	Repressed
IOC3	34.1162	26.7122	21.0219	16.1154	-0.711876	0.111431	0.162574	Repressed
STB2	4.21688	1.96389	39.7287	38.3737	3.65951	0.0208424	0.0552082	Induced
YGL258W-A	1.11583	3.63408	6.96034	4.18185	1.23006	0.265056	0.326893	Induced
IGD1	5.30691	7.15781	138.224	130.653	4.43102	0.00243049	0.0229498	Induced
RPS25A	1727.32	1850.71	208.078	200.07	-3.132	0.000334193	0.0158619	Repressed
DCG1	5.32488	4.5602	1.85848	2.09484	-1.32219	0.0112565	0.0405926	Repressed
BCY1	60.6525	62.0914	247.027	216.732	1.91772	0.00249818	0.0231372	Induced
GPG1	5.50578	5.40824	423.51	332.458	6.11407	0.000821871	0.0172705	Induced
FOX2	3.34726	2.77284	928.357	824.101	8.16161	0.000387146	0.0164257	Induced
YKL108W	8.18021	4.24778	32.3311	41.9068	2.57856	0.0350785	0.0734181	Induced
RPL12A	1685.43	1696.31	69.4512	58.6796	-4.72208	0.000661685	0.0167472	Repressed
CIT3	2.69571	2.99777	804.745	692.765	8.03904	0.000271608	0.0158619	Induced
DLD1	38.0562	36.7284	557.11	489.984	3.80751	0.000637235	0.0167472	Induced
QCR10	42.3979	39.9738	265.616	193.714	2.47931	0.0087356	0.0358991	Induced
ESC8	8.1321	6.77985	4.53418	4.1548	-0.77921	0.0335363	0.0714669	Repressed
FAT3	5.44939	5.6093	911.762	778.301	7.25575	0.000256047	0.0158619	Induced
DIT1	3.32401	2.36756	6.32435	5.90685	1.10367	0.0460039	0.0869637	Induced
RPS4B	1657.81	1473.61	109.705	102.86	-3.88084	0.000622673	0.0167472	Repressed
NNF1	30.1707	21.6605	10.9724	10.0445	-1.30227	0.0351777	0.0735516	Repressed
EGO4	3.14317	5.28521	429.835	298.893	6.43398	0.00497823	0.028541	Induced
TAZ1	19.4624	14.6716	35.9486	32.8327	1.01081	0.0410553	0.0811074	Induced
RPS18A	2232.69	2010.87	183.127	162.533	-3.61785	0.000999262	0.0173837	Repressed
ATG39	2.45084	1.2008	314.501	309.263	7.41631	0.00467047	0.0283482	Induced
GGC1	39.7134	34.4096	9.10795	5.45913	-2.34721	0.0247808	0.0601805	Repressed
TPK2	15.1538	13.9247	128.647	120.006	3.09611	0.000650003	0.0167472	Induced
AHP1	1412.11	1104.39	373.485	356.927	-1.78464	0.01017	0.0384877	Repressed
ASI3	13.5968	10.1166	58.9502	52.8191	2.23675	0.0100676	0.0382851	Induced
OPI3	32.4166	38.9505	220.602	171.392	2.4575	0.00832591	0.0355058	Induced
ECL1	44.9883	31.6221	168.798	145.134	2.03484	0.0176801	0.0506494	Induced
CPR3	142.077	111.528	76.5989	64.242	-0.848518	0.0596872	0.103869	Repressed
RPL6A	1701.25	1926.31	121.539	109.078	-3.97543	0.000892598	0.0173712	Repressed
YDL211C	10.233	8.75596	2.4154	1.4884	-2.28221	0.0241162	0.0592432	Repressed
RPS11A	1888.99	1592.42	86.0415	79.6442	-4.39315	0.0009478	0.0173712	Repressed
RPL25	2992.47	2424.1	176.736	173.324	-3.95171	0.00149372	0.020114	Repressed
TPH3	16.781	11.3625	30.6484	27.5063	1.04709	0.0667727	0.112285	Induced
COX9	155.422	89.2014	581.942	398.106	2.00229	0.0525925	0.0952773	Induced
YHR210C	4.95648	2.86927	2.77726	2.02743	-0.703786	0.279607	0.342046	Repressed
PAU22	0.757114	1.05994	6.31711	5.1501	2.65784	0.0111139	0.0402556	Induced
COS9	18.3683	14.1932	35.9102	35.3858	1.13065	0.025574	0.0612261	Induced
MLO50	23.2543	15.7579	7.90386	5.74843	-1.51478	0.0534112	0.0961235	Repressed
GTO3	1.58294	0.330517	9.08607	7.46312	3.11251	0.0911498	0.14018	Induced
DBP1	5.33316	4.15281	65.8429	59.0398	3.71863	0.00277706	0.0236545	Induced
SCW4	600.79	599.307	179.628	163.791	-1.80511	0.00135626	0.0195146	Repressed
GSY2	12.7245	11.0284	281.474	262.934	4.51851	0.000638467	0.0167472	Induced
UGA1	18.567	18.0037	80.7045	64.7048	1.99136	0.00652342	0.0321519	Induced
TED1	63.4947	43.6231	29.1505	27.4133	-0.921247	0.0822467	0.130606	Repressed
RPL13B	2163.43	2241.48	161.556	131.836	-3.90821	0.00144225	0.0199516	Repressed
TIM11	78.7719	84.7965	187.481	181.384	1.1732	0.00245419	0.0230976	Induced
YAT2	19.9194	15.3509	139.414	124.713	2.90471	0.00488169	0.0283482	Induced
SPO73	16.3293	16.637	36.9195	33.1694	1.08819	0.00517334	0.0290324	Induced
CWH41	77.5534	61.8622	30.7402	23.5722	-1.36004	0.0323872	0.0700847	Repressed
MAN2	1.23503	0.867681	5.25045	4.03157	2.14219	0.0211526	0.0554748	Induced
RPL4B	1049.27	1316.61	124.184	110.657	-3.33262	0.00303528	0.024424	Repressed
YCR023C	15.0196	9.69983	23.5482	20.0008	0.816994	0.128442	0.181325	Induced
AGA2	48.2629	47.4519	13.5005	16.2994	-1.68343	0.0064577	0.0321043	Repressed
RPS14A	2194.91	1979.72	150.061	133.394	-3.88046	0.000845597	0.0172705	Repressed
BAT2	53.6921	49.3312	830.57	668.209	3.86275	0.00190184	0.0213267	Induced
YGR111W	22.8544	16.4158	56.6135	46.619	1.39439	0.036574	0.0752856	Induced
GPX1	3.80433	2.65427	206.536	177.751	5.89482	0.00225528	0.0222467	Induced
RTN1	361.514	282.772	120.339	97.5519	-1.5641	0.021574	0.0559985	Repressed
RPL38	2243.17	1952.88	114.11	98.1761	-4.30495	0.00117195	0.0188592	Repressed
KIN3	19.3176	15.8798	5.27671	5.26107	-1.7399	0.00658967	0.0321667	Repressed
PDR10	7.16234	4.60483	70.0337	58.0954	3.44476	0.0097771	0.0379919	Induced
YBR241C	7.98278	8.35539	197.368	180.508	4.53159	0.000254799	0.0158619	Induced
TAM41	25.902	19.4856	62.0197	55.531	1.37291	0.0243611	0.0594631	Induced
RPL6B	1634.91	1899.59	51.7805	46.1603	-5.17345	0.00069409	0.0167472	Repressed
TRM1	77.4222	53.6856	43.6532	37.0056	-0.70085	0.142912	0.196578	Repressed
YPS6	83.379	76.0513	569.511	464.646	2.69746	0.00356327	0.0261552	Induced
SNO5	16.4821	12.6424	93.1981	80.3503	2.57503	0.00712108	0.0332058	Induced
FAR1	66.3437	50.351	6.49335	5.94006	-3.23045	0.00419446	0.027696	Repressed
PRO2	167.146	157.825	38.0266	31.466	-2.22538	0.00406766	0.0275946	Repressed
TMA17	21.7113	12.3928	630.083	546.592	5.10863	0.00647343	0.0321043	Induced
SPE3	226.636	182.977	84.0982	69.2155	-1.41778	0.021033	0.0553648	Repressed
BMH1	591.141	545.328	323.45	309.695	-0.843951	0.00608956	0.0313793	Repressed
RPS6A	2438.81	3054.23	132.126	111.706	-4.49365	0.0020285	0.0215261	Repressed
ALG7	29.2446	21.2721	11.5566	10.9166	-1.16855	0.0387031	0.0778686	Repressed
RME1	28.6361	21.2714	48.2918	40.7157	0.83467	0.0759524	0.122865	Induced
PFF1	41.2977	27.3791	17.5579	14.0529	-1.11941	0.0827651	0.131149	Repressed
SOL1	14.0171	18.863	28.6131	25.8482	0.728017	0.0818235	0.130088	Induced
GSY3	42.6889	42.7916	272.443	259.997	2.63895	0.000163806	0.0158619	Induced
RDL1	100.113	99.0161	1560.74	1392.14	3.89035	0.000453714	0.0166972	Induced
YFL012W	0.910844	0.52683	2.1688	1.13798	1.20169	0.192518	0.249548	Induced
CLB1	58.6323	46.6853	9.85846	8.48245	-2.52161	0.00606798	0.0313475	Repressed
NEO1	26.4426	16.038	44.987	36.0167	0.931184	0.133982	0.187105	Induced
SAF1	7.6514	6.15124	154.102	138.674	4.40678	0.00156593	0.0204305	Induced
PIC2	14.7306	15.0152	75.0135	57.8276	2.15894	0.00759773	0.0338391	Induced
DCI1	6.9378	4.00714	236.527	209.72	5.34951	0.00558635	0.0298797	Induced
SWM1	34.3597	29.7702	14.6121	11.1195	-1.31746	0.0269817	0.0633286	Repressed
PAU23	5.65761	2.77568	19.4108	20.1532	2.23002	0.0458321	0.086839	Induced
DDI3	4.22017	3.71381	25.341	15.8372	2.37576	0.0218289	0.0563556	Induced
CRC1	1.2756	1.50677	229.305	196.159	7.25658	0.000514496	0.0167472	Induced
TKL3	8.82493	6.17123	50.1912	42.5329	2.62835	0.0113463	0.0408139	Induced
ERG7	48.7778	40.3574	26.7816	22.0866	-0.867099	0.0470028	0.0882994	Repressed
ALK1	27.3165	19.6883	15.2768	13.57	-0.704397	0.11155	0.162664	Repressed
TIP2	19.4783	21.7973	144.058	127.895	2.72	0.00188104	0.0213267	Induced
YTP1	5.96415	5.7507	62.5691	50.8567	3.27534	0.00215089	0.0219292	Induced
GPT2	15.2009	11.1805	424.746	382.635	4.93566	0.00222735	0.0222298	Induced
HOS3	26.1273	19.1735	42.0593	38.1987	0.825109	0.069384	0.115492	Induced
YOR289W	8.07392	4.40266	80.4971	73.6576	3.62708	0.014046	0.0453786	Induced
RPS23A	1971.61	2036.57	160.162	141.19	-3.73343	0.000631145	0.0167472	Repressed
MSS18	17.0437	14.0969	46.6427	39.2748	1.46416	0.015527	0.0475923	Induced
NKP1	16.1745	11.6227	23.3296	29.4701	0.92559	0.0851611	0.133911	Induced
SRF1	17.5463	9.58691	42.2189	40.9121	1.61533	0.0613823	0.105698	Induced
STM1	2120.69	2539.1	257.919	215.11	-3.30026	0.00310804	0.0247591	Repressed
FUN26	31.7026	26.5381	17.1902	16.2346	-0.801109	0.027477	0.0640721	Repressed
RPL34B	1350.19	1260.14	104.717	90.9002	-3.73813	0.000920347	0.0173712	Repressed
YMR158C-A	22.6978	0.0001	53.5611	47.2803	2.15146	0.376083	0.439913	Induced
HOM2	353.166	319.86	53.1666	51.7005	-2.6821	0.000766333	0.0169684	Repressed
DIT2	2.07487	2.14373	9.11239	7.79842	2.00311	0.00328013	0.0254132	Induced
TEC1	24.0584	17.3866	58.1967	48.9655	1.37053	0.0348442	0.0732213	Induced
GDH3	12.1315	11.9428	145.271	118.495	3.45369	0.00182422	0.0209351	Induced
RPS22A	1879.56	1545.5	31.6405	33.9814	-5.70581	0.000694214	0.0167472	Repressed
PHM8	2.24529	1.43164	13.0958	16.3325	3.00063	0.0139627	0.0452881	Induced
RPL27B	1227.61	1227.08	81.7649	61.4272	-4.09952	0.00250495	0.0231372	Repressed
LOH1	3.67199	1.84537	5.69608	4.81233	0.929494	0.187256	0.244216	Induced
YJL068C	27.5686	24.7063	150.874	129.303	2.42215	0.0031675	0.0249446	Induced
FAA2	3.93907	3.06974	465.481	408.258	6.96189	0.000849176	0.0172705	Induced
GTT2	9.35898	10.2321	17.2421	17.563	0.829102	0.0062005	0.0317389	Induced
VMA1	459.498	436.11	220.694	192.117	-1.11739	0.00898065	0.0363596	Repressed
YGR067C	0.700468	0.625101	212.214	215.583	8.33417	9.88672e-05	0.0158619	Induced
TIM50	97.397	83.4435	48.8471	45.1927	-0.943374	0.0171815	0.0497551	Repressed
GEX2	2.46825	3.00987	7.02024	4.72132	1.09987	0.0778356	0.125029	Induced
YMR321C	28.9981	18.5322	4.48686	1.70407	-2.94062	0.0575367	0.100902	Repressed
AGC1	4.61313	3.38106	9.54375	8.71666	1.1917	0.03541	0.0738158	Induced
QNS1	62.7137	58.2587	106.015	92.8799	0.717328	0.0225391	0.0572554	Induced
SKN1	28.0383	21.3492	65.4589	57.1194	1.31149	0.0265706	0.0627872	Induced
POT1	4.88708	4.6977	993.049	929.277	7.64789	5.309e-05	0.0158619	Induced
SDS22	22.2819	21.017	88.7345	79.8581	1.96114	0.001962	0.021332	Induced
RGM1	13.772	9.35764	24.8626	24.5726	1.0958	0.0565409	0.0998467	Induced
PRX1	43.3343	31.343	574.045	537.386	3.8956	0.00369262	0.0262888	Induced
LDO16	16.0899	13.6951	175.902	136.059	3.38871	0.00415755	0.0276381	Induced
MOH2	5.57221	4.37982	34.378	34.8738	2.79879	0.00381441	0.026744	Induced
ATG35	0.780057	0.520649	5.71267	3.62445	2.84368	0.0231396	0.0579549	Induced
BLM10	60.8933	46.947	156.979	139.804	1.46051	0.0189637	0.0523416	Induced
PFK26	8.45728	5.93071	109.38	98.1379	3.8503	0.00474833	0.0283482	Induced
GUT1	28.634	29.6279	583.805	503.361	4.22188	0.000676191	0.0167472	Induced
UBP13	41.3829	28.6172	160.362	151.837	2.15704	0.0148727	0.0465816	Induced
MCP1	9.70301	8.06912	41.0109	38.9277	2.16928	0.00401481	0.0274067	Induced
FMP17	4.76566	3.41313	36.018	29.7578	3.0076	0.008326	0.0355058	Induced
RPL43A	3456.97	3881.44	248.14	209.687	-4.00259	0.00135189	0.0195146	Repressed
YOX1	30.4677	24.7856	14.1002	10.5572	-1.16404	0.0447199	0.0858078	Repressed
YML131W	27.5547	24.3625	312.159	306.455	3.57476	0.000629631	0.0167472	Induced
PSY3	5.68827	4.6073	10.794	8.8488	0.931977	0.0466852	0.0879907	Induced
NVJ1	30.5333	27.1396	95.0064	92.5067	1.70103	0.00260683	0.0233112	Induced
UGA4	1.63461	1.00415	3.14981	1.9077	0.938567	0.204594	0.262007	Induced
RPS27B	2826.4	2281.15	197.601	157.899	-3.84471	0.0033694	0.0257917	Repressed
RPL19A	1906.09	1821.62	237.032	227.542	-3.00431	0.00021464	0.0158619	Repressed
RFS1	71.142	75.6483	164.788	153.673	1.11736	0.00358646	0.0261796	Induced
RPL31B	898.566	833.907	56.5391	44.4994	-4.09986	0.00193323	0.021332	Repressed
PMI40	209.509	188.873	27.1147	20.5981	-3.0617	0.00472106	0.0283482	Repressed
YBR285W	2.53384	2.19515	55.9076	50.2061	4.48794	0.000829147	0.0172705	Induced
DOG1	10.0884	9.028	3.75425	4.42829	-1.22419	0.0134143	0.0443871	Repressed
RRI1	5.87902	4.28782	17.2324	12.7461	1.56006	0.0383365	0.0774964	Induced
RPL8A	860.241	958.76	65.4122	50.4456	-3.97272	0.00258993	0.0232324	Repressed
RPL36B	2589.92	3021.11	217.182	177.146	-3.8308	0.00230122	0.0224154	Repressed
GPX2	78.5959	50.2381	479.241	442.687	2.83914	0.0127674	0.0432744	Induced
CIT4	51.8784	28.9301	335.837	316.065	3.01208	0.0184831	0.0516297	Induced
OSH7	31.4465	26.3301	66.2222	55.7542	1.07804	0.0262822	0.0622725	Induced
MIC10	61.0119	46.3837	136.534	118.308	1.24667	0.0301157	0.0672397	Induced
RPL26B	1572.79	1521.05	45.9895	36.2926	-5.23268	0.00108103	0.0181714	Repressed
RPL35A	1712.18	1660.17	189.264	161.872	-3.26365	0.00123498	0.0191106	Repressed
PAL2	16.3872	10.4082	139.116	125.808	3.30552	0.00992862	0.0381017	Induced
ARO4	304.961	277.362	37.9399	31.7777	-3.06223	0.00222909	0.0222298	Repressed
PCS60	49.3868	42.6478	143.304	135.395	1.59846	0.00498137	0.028541	Induced
GLO2	41.3282	35.584	172.689	156.985	2.09976	0.00368686	0.0262888	Induced
UGP1	109.403	85.822	173.631	167.714	0.806092	0.0438735	0.0846933	Induced
ALD4	24.2389	25.6449	7739.25	7544.14	8.25918	2.92213e-05	0.0158523	Induced
RPL12B	2057.34	2018.92	109.964	120.582	-4.14412	0.000267906	0.0158619	Repressed
MYO1	26.7426	19.7376	14.492	12.5001	-0.784079	0.0869585	0.135734	Repressed
YER121W	0.937444	2.39894	373.569	335.152	7.73079	0.00740958	0.0335166	Induced
MDV1	21.8769	18.605	32.6758	33.6745	0.712826	0.0263701	0.0624032	Induced
XKS1	9.23523	7.03946	34.3771	36.187	2.1163	0.00864973	0.0358063	Induced
RPR2	14.8858	13.7192	53.9686	42.2998	1.75079	0.011139	0.0402955	Induced
HXT1	443.582	292.336	4.44653	4.06939	-6.43324	0.00229811	0.0224154	Repressed
MCH4	8.92442	9.62255	28.4575	26.6864	1.57202	0.00205677	0.0216857	Induced
RPL19B	2596.7	2638.33	209.044	183.338	-3.73787	0.000648931	0.0167472	Repressed
AMS2	26.1496	28.5133	214.236	173.403	2.82608	0.00339989	0.0259904	Induced
THI5	0.76136	0.599893	2.06463	1.90735	1.54492	0.013323	0.0442826	Induced
PCD1	5.17667	4.31861	67.9977	69.138	3.85225	0.00115579	0.0187972	Induced
AFT2	17.8343	14.9877	36.4099	37.3302	1.16779	0.0114685	0.0409119	Induced
STF1	19.3381	32.0011	767.056	628.293	4.76442	0.00655709	0.0321667	Induced
PEX12	37.8953	39.1545	247.096	214.654	2.58325	0.00162832	0.0204635	Induced
BMH2	263.632	246.925	678.683	648.97	1.37873	0.00171644	0.0207525	Induced
YER188W	7.34126	4.40453	4.45105	2.34598	-0.789167	0.301683	0.365162	Repressed
DIP5	78.2909	61.1359	1138.23	1019.09	3.95166	0.00242603	0.0229498	Induced
REC114	2.3333	1.52059	22.4451	21.6269	3.51548	0.00754901	0.0337581	Induced
TMT1	14.9084	13.8188	41.5092	33.03	1.37558	0.0157567	0.0479127	Induced
SDC25	6.9929	3.88463	17.8697	18.0465	1.72328	0.0520983	0.094561	Induced
YNL134C	82.4782	62.1445	156.191	122.839	0.948126	0.0708081	0.117103	Induced
YRR1	14.0897	11.8505	60.758	53.3132	2.13667	0.00530738	0.0293787	Induced
ADK1	674.042	845.641	146.683	119.891	-2.51116	0.00752714	0.0337581	Repressed
RPS0B	2193.45	2317.52	93.6168	77.4946	-4.72043	0.000901398	0.0173712	Repressed
PAI4	47.4172	48.6736	371.941	335.335	2.8798	0.000716525	0.0167472	Induced
SES1	510.229	482.084	72.8373	62.9948	-2.86897	0.00152896	0.0203407	Repressed
YLR030W	5.12332	3.91201	11.6913	11.0908	1.33425	0.0209908	0.0553044	Induced
YKU70	7.76559	5.02359	21.8266	18.1949	1.64585	0.0389809	0.078248	Induced
PGI1	1121.22	1103.19	417.528	333.418	-1.56664	0.0104931	0.0391083	Repressed
RPL35B	2111.21	1820.62	202.965	175.554	-3.37676	0.00195574	0.021332	Repressed
AIM18	8.13861	4.77283	42.7786	36.6225	2.62051	0.0218643	0.0563895	Induced
PEX32	9.80123	6.6201	43.8738	38.0455	2.31863	0.0161279	0.048424	Induced
RPP1A	2610.59	4004.58	229.515	172.564	-4.04023	0.0083977	0.0355528	Repressed
LSP1	162.246	163.005	1650.54	1518.17	3.28427	0.000338263	0.0158619	Induced
ISD11	72.1086	33.3299	224.521	212.841	2.05243	0.0608899	0.105226	Induced
TIF11	550.683	476.98	73.2929	66.6731	-2.87622	0.00185974	0.021184	Repressed
YOR072W	1.67253	1.88658	3.42977	4.85948	1.21973	0.0457271	0.0868361	Induced
ENO1	417.462	512.894	1224.59	812.942	1.13097	0.0786628	0.126005	Induced
HSP12	5.09289	7.78984	13049.1	13715.8	11.0207	0.000778954	0.0170037	Induced
LAG1	46.9978	29.2309	25.1636	21.2203	-0.71671	0.201947	0.259311	Repressed
MND1	1.04921	0.922734	0.712886	0.438394	-0.77638	0.15352	0.207868	Repressed
RPL20A	1996.47	1864.27	88.4352	76.2392	-4.55119	0.00066951	0.0167472	Repressed
YDL241W	33.1904	19.6895	2.93254	3.06588	-3.14006	0.0146228	0.0462021	Repressed
YCR022C	2.34346	3.99817	0.960096	1.75266	-1.22509	0.166468	0.222151	Repressed
YEH1	40.6501	32.6074	2.56741	2.60387	-3.82438	0.00173962	0.0207525	Repressed
RPL29	1854.16	1495.18	132.26	143.179	-3.60407	0.00210876	0.021777	Repressed
REV3	5.18046	3.74921	10.9891	10.2601	1.25073	0.0335574	0.0714712	Induced
GCN2	21.3462	17.5281	45.963	39.7074	1.13998	0.0231577	0.0579549	Induced
YFR045W	3.86671	3.02021	12.9517	14.5226	1.99615	0.00946428	0.0372158	Induced
FUN20	15.1565	10.4324	81.6108	64.0955	2.50947	0.0157809	0.0479575	Induced
ILM1	48.9115	48.8692	20.8658	19.5817	-1.2735	0.00129063	0.0193321	Repressed
RGT1	21.2031	17.5909	46.7206	44.1331	1.22771	0.0127914	0.0433249	Induced
YPK2	15.5411	10.1005	123.796	121.013	3.2551	0.0088418	0.0360953	Induced
ECM5	13.7831	10.3592	26.5638	23.9743	1.06581	0.038801	0.077996	Induced
RPS13	2684.25	2711.08	128.828	115.43	-4.46523	0.000316838	0.0158619	Repressed
PKH1	15.8589	13.8933	55.6803	52.178	1.85807	0.00325079	0.0253867	Induced
YKL068W-A	143.273	107.224	3.35714	4.03559	-5.08254	0.00237445	0.0227574	Repressed
RPL40B	2081.51	1777.42	117.371	121.31	-4.01505	0.000840994	0.0172705	Repressed
GIS1	14.7004	10.9215	53.9199	50.8313	2.03152	0.0112078	0.0404934	Induced
APC1	11.0106	7.78031	17.9395	15.2972	0.822742	0.0929316	0.142126	Induced
AIM9	66.2935	53.7779	141.073	120.491	1.12327	0.0270048	0.063357	Induced
BUD4	25.4284	24.7622	9.4148	8.15421	-1.51438	0.00479072	0.0283482	Repressed
RPS6B	2147.69	2728.68	109.675	99.592	-4.54239	0.00168234	0.0207525	Repressed
YLR179C	201.79	179.128	19.9491	12.9841	-3.53187	0.00804625	0.0350482	Repressed
AUA1	113.302	113.763	60.23	33.5056	-1.27644	0.0871532	0.135853	Repressed
ERF2	10.38	8.78454	18.1984	13.5951	0.730292	0.0970895	0.147224	Induced
DPL1	42.2181	33.9718	118.19	95.2852	1.4864	0.0213442	0.0556332	Induced
POL12	16.7569	13.6655	6.46223	6.7947	-1.19839	0.0157881	0.0479575	Repressed
RPL43B	1053.22	877.229	83.7017	85.13	-3.51528	0.00142155	0.0198085	Repressed
RPL37B	2292.82	2148.13	272.564	194.356	-3.24962	0.00572479	0.0302013	Repressed
FMP23	1.89753	3.31541	38.1848	39.4198	3.89597	0.0102525	0.0387488	Induced
RPL21B	1674.73	1735.15	125.518	109.597	-3.85828	0.000685193	0.0167472	Repressed
YAP1802	27.0979	18.9852	53.8996	50.076	1.17394	0.0448393	0.0859149	Induced
UBX6	9.94497	6.94384	185.376	159.042	4.35002	0.00413176	0.0276381	Induced
AAH1	129.717	91.5502	11.8875	9.30724	-3.38401	0.00819046	0.0352817	Repressed
YKR104W	3.45204	2.8517	7.37181	9.50791	1.42101	0.0252859	0.0608663	Induced
RPL33B	1278.22	1181.44	71.8776	65.035	-4.16713	0.000485128	0.0167472	Repressed
NPP1	27.9439	23.6792	53.0527	45.2757	0.929591	0.0301911	0.0672775	Induced
FMP33	2.5075	1.19611	49.0004	43.588	4.64383	0.012769	0.0432744	Induced
TMN2	12.7879	7.57303	20.5124	20.2236	1.0005	0.108977	0.159806	Induced
SSB2	2021.45	2394.5	49.2049	41.2303	-5.6097	0.000989617	0.0173837	Repressed
SVP26	36.3394	27.1687	16.55	15.1535	-1.0023	0.0458278	0.086839	Repressed
RNQ1	86.8935	54.8839	134.434	119.308	0.839735	0.125087	0.177577	Induced
HXT4	39.4127	30.0351	9.41399	9.23383	-1.89692	0.0107072	0.0394181	Repressed
PDL32	10.4544	8.46284	31.128	27.2749	1.62634	0.0119316	0.0417423	Induced
YOL153C	5.30871	3.84238	60.607	52.5888	3.62873	0.00484873	0.0283482	Induced
NFT1	4.51799	2.7368	8.38436	8.21264	1.19392	0.0757852	0.122702	Induced
RPL18B	330.578	339.157	33.9397	24.0914	-3.52869	0.0048426	0.0283482	Repressed
ABF2	151.242	114.597	255.722	230.517	0.871112	0.0538727	0.0965983	Induced
VTC1	667.998	563.647	215.859	183.871	-1.62349	0.0106107	0.0393513	Repressed
VLD1	3.53599	5.14933	42.5473	39.4314	3.2386	0.0071112	0.0332058	Induced
RIE1	31.1056	20.7713	139.84	116.043	2.30232	0.0185147	0.0516487	Induced
ASI1	18.054	12.7625	44.6224	38.6443	1.43404	0.0330865	0.0709848	Induced
LHS1	48.5338	41.1538	21.8638	18.0061	-1.16961	0.0237306	0.0586726	Repressed
RPL24B	1715.11	1872.63	121.801	110.278	-3.95039	0.000586137	0.0167472	Repressed
RPS9A	198.684	201.25	18.8597	18.6254	-3.41537	1.43165e-05	0.0158523	Repressed
RPL17B	893.748	765.313	42.5608	35.0918	-4.41719	0.00162914	0.0204635	Repressed
PRY2	119.772	112.195	19.3114	11.3634	-2.91879	0.0164469	0.0487463	Repressed
RPS3	2966.09	3063.18	171.365	153.173	-4.21552	0.000398541	0.0164631	Repressed
RBD2	72.066	56.0058	39.4846	34.4729	-0.792184	0.06292	0.107667	Repressed
YLR031W	4.35554	5.33816	11.9794	14.1558	1.43087	0.0170922	0.049609	Induced
ALY2	16.5457	13.9914	30.1908	27.3451	0.913899	0.0226599	0.0574475	Induced
LAP2	38.3781	32.8689	114.676	103.291	1.61321	0.00689482	0.0328491	Induced
OST2	54.1177	35.359	22.4917	23.2753	-0.967204	0.0935396	0.142813	Repressed
GUS1	479.267	451.932	171.165	150.401	-1.53397	0.00441762	0.0282031	Repressed
RPL42A	1959.82	2217.63	116.685	121.397	-4.13309	0.000513201	0.0167472	Repressed
VHS2	21.095	14.6205	41.5551	38.8244	1.17028	0.0472135	0.0884925	Induced
ATG17	4.96719	2.98948	18.1556	18.4641	2.20238	0.0255537	0.0612261	Induced
PFK1	539.569	508.29	123.995	90.2255	-2.29028	0.0100698	0.0382851	Repressed
MGT1	8.36871	8.64415	37.593	39.6992	2.1837	0.000438551	0.0166736	Induced
APE4	41.6679	34.9334	108.613	95.6154	1.41474	0.0120357	0.0420296	Induced
RPN4	76.087	63.7139	216.123	197.537	1.56507	0.00826015	0.0354421	Induced
YNG1	13.2888	11.6868	29.3663	25.1511	1.1262	0.0162548	0.0484773	Induced
PSP1	30.9296	19.53	99.0411	90.1702	1.9068	0.0290331	0.0658348	Induced
IMA5	4.42394	4.03942	8.81949	10.5324	1.19317	0.0143251	0.0457653	Induced
NCR1	18.6902	15.3452	87.9922	76.4529	2.2725	0.00583981	0.0305619	Induced
URA8	30.3093	29.6244	62.139	54.4212	0.959636	0.0101426	0.03846	Induced
MEP2	9.5532	6.98696	16.3536	12.6246	0.808995	0.108622	0.159455	Induced
YPS1	68.9716	56.5437	124.927	109.008	0.898244	0.0351807	0.0735516	Induced
ERV1	45.7991	48.5103	80.4939	77.2237	0.74187	0.00471621	0.0283482	Induced
EMP24	229.671	217.196	113.773	99.1134	-1.06976	0.00986804	0.0380699	Repressed
HSP104	94.862	90.5268	935.438	826.776	3.24876	0.000859728	0.0173712	Induced
AFG1	36.4171	33.1507	66.9059	57.17	0.834731	0.0243191	0.0594631	Induced
DMA1	30.6075	24.1229	49.9612	40.4494	0.72415	0.087057	0.135765	Induced
PIR1	473.486	383.751	225.907	206	-0.988974	0.0272304	0.0636312	Repressed
ATH1	4.01499	3.8365	154.428	136.358	5.21085	0.000336542	0.0158619	Induced
DUR3	4.54089	2.82776	7.52699	6.65772	0.944864	0.108502	0.159393	Induced
YLR278C	23.2729	18.146	34.8522	32.9316	0.710651	0.0594114	0.103483	Induced
CLN3	50.4165	46.8851	6.24754	4.72133	-3.14905	0.00432866	0.0278783	Repressed
CDC21	36.0688	29.7656	11.6756	7.40535	-1.78671	0.0363931	0.0750477	Repressed
RPL11A	2011.44	1928.58	128.893	96.8102	-4.1257	0.0025312	0.0231597	Repressed
SEC14	199.827	173.05	52.36	43.7012	-1.95667	0.0071607	0.0332058	Repressed
LEU1	343.947	308.255	78.8794	71.9761	-2.11215	0.00237141	0.0227574	Repressed
DSD1	26.8319	18.6607	103.845	97.4151	2.14536	0.0147184	0.0463259	Induced
UBI4	35.6366	29.4483	302.56	318.783	3.255	0.0019081	0.0213267	Induced
CRG1	5.99149	3.24427	23.5016	22.9588	2.3307	0.0324658	0.0701756	Induced
SPO77	4.74839	3.06071	0.839988	0.690646	-2.35103	0.0215655	0.0559985	Repressed
APE2	78.9442	61.7872	186.921	168.878	1.33812	0.0195831	0.0533585	Induced
AIM2	40.3533	37.4393	132.667	123.777	1.72094	0.00182694	0.0209351	Induced
PPA2	30.7	22.0629	51.9484	45.5247	0.88548	0.0722877	0.118878	Induced
DYN2	95.747	76.9078	165.18	187.285	1.02959	0.0295905	0.0666604	Induced
BOP2	4.57427	2.71623	94.1888	78.5385	4.56633	0.0073809	0.0335031	Induced
DCS1	26.6834	19.8329	224.966	208.211	3.21915	0.00464547	0.0283482	Induced
RPS0A	1466.05	1454.21	156.919	127.207	-3.36149	0.00201649	0.0214859	Repressed
HXT10	0.23695	0.105549	7.7602	5.86169	5.31368	0.0127564	0.0432744	Induced
YDL157C	106.169	94.9647	51.8097	46.665	-1.03033	0.0112705	0.0406178	Repressed
FIG4	8.45653	4.99086	13.2582	10.6883	0.832489	0.167357	0.223191	Induced
ARC1	426.829	392.246	114.92	103.289	-1.90829	0.00263452	0.0233716	Repressed
ATP18	57.2609	67.963	232.19	178.101	1.71214	0.0173851	0.050205	Induced
GAS5	127.076	114.314	37.006	31.0421	-1.82674	0.00647351	0.0321043	Repressed
CTR1	205.593	133.378	26.6103	92.902	-1.504	0.210568	0.268578	Repressed
ENT3	35.4013	39.3969	89.9808	91.4555	1.27839	0.00369298	0.0262888	Induced
POT2	3.4453	1.68181	23.3159	17.2516	2.98411	0.0320434	0.0696032	Induced
MKT1	133.402	87.745	61.2201	51.4257	-0.973213	0.101537	0.152121	Repressed
PDX3	103.874	118.607	210.241	163.773	0.749409	0.0680784	0.113748	Induced
DNL4	6.23314	4.80442	17.0553	16.0778	1.58585	0.0142224	0.0456832	Induced
YEA4	8.4675	6.43374	18.753	13.1275	1.09724	0.0787059	0.126039	Induced
QCR8	78.2894	57.4653	312.07	269.257	2.09835	0.0134249	0.0443966	Induced
YCR043C	55.4919	36.7082	5.94778	6.29155	-2.91324	0.0107118	0.0394181	Repressed
MCO76	5.85124	4.39719	55.4485	56.4751	3.44904	0.00353577	0.0260911	Induced
FIS1	24.9074	19.686	116.606	97.5533	2.26378	0.0087033	0.0358801	Induced
GLG1	8.55849	7.67304	107.632	103.079	3.69839	0.000523869	0.0167472	Induced
RPL10	4424.41	4166.37	375.12	317.484	-3.63269	0.00123442	0.0191106	Repressed
SKI7	13.7242	8.41248	24.2412	18.4661	0.948044	0.136632	0.190085	Induced
DAK1	63.2162	53.9805	118.295	106.445	0.939325	0.0205196	0.0547921	Induced
PHO12	166.808	161.888	8.09187	6.93087	-4.45153	0.000651518	0.0167472	Repressed
DAP2	49.6201	38.2498	93.8308	89.7629	1.06308	0.0299842	0.0671468	Induced
YNL035C	36.7873	28.808	17.548	13.692	-1.0702	0.0509254	0.0931779	Repressed
PHO11	140.346	130.739	8.59307	5.95981	-4.21937	0.00399226	0.0273431	Repressed
HOM6	286.923	235.829	141.224	122.467	-0.987279	0.0301586	0.0672652	Repressed
RRT1	0.568315	2.88155	19.8095	14.149	3.29916	0.0901091	0.139026	Induced
CMK1	22.8612	19.6635	114.259	99.2037	2.32761	0.00407117	0.0275946	Induced
PEX18	2.53009	2.23663	63.9397	62.2257	4.72618	0.000370653	0.0162779	Induced
MCO10	25.714	16.3669	231.32	202.423	3.3656	0.00984767	0.0380699	Induced
GFD1	37.5516	28.9389	62.0715	57.1341	0.842232	0.0494954	0.0915737	Induced
GPG2	7.42114	5.17435	45.8987	44.6493	2.84578	0.00816818	0.0352318	Induced
SWH1	30.3477	28.9163	87.9841	85.1562	1.54671	0.000738832	0.0167472	Induced
NHX1	36.1532	26.5681	76.7636	67.4483	1.20116	0.0371577	0.0758615	Induced
MDE1	66.4838	72.4252	41.7943	38.0708	-0.798503	0.0128258	0.0433902	Repressed
NEJ1	12.1972	6.61246	21.7246	13.5061	0.905359	0.237604	0.297251	Induced
ORM1	41.7412	41.1035	24.4771	16.1153	-1.0292	0.0722799	0.118878	Repressed
VPS25	12.2606	7.51481	24.3735	23.605	1.27868	0.0648302	0.110083	Induced
YML079W	67.1982	47.1029	131.259	109.01	1.07181	0.0639283	0.108938	Induced
MPT5	32.6332	20.7146	16.4217	11.9981	-0.908532	0.155282	0.209808	Repressed
PDR18	4.36386	4.00318	9.62637	8.33514	1.10212	0.0119107	0.0417423	Induced
YBR071W	35.0725	43.5611	77.2029	68.8932	0.8937	0.0364335	0.0750772	Induced
SIZ1	11.0248	8.95404	32.5724	29.4442	1.63418	0.0101863	0.038524	Induced
FMP27	25.4085	18.6738	78.8325	68.7136	1.74289	0.0186428	0.0519052	Induced
HUL5	35.7524	24.6271	204.067	161.527	2.59811	0.014434	0.045909	Induced
SHR3	192.545	161.686	102.899	80.419	-0.950343	0.0482569	0.0898323	Repressed
COQ11	12.4673	8.03338	30.4677	31.3709	1.59284	0.0360759	0.0747957	Induced
CYR1	19.8547	13.8242	61.1379	56.3465	1.80255	0.0208485	0.0552082	Induced
IMA2	2.79648	2.29723	16.3792	12.2983	2.49313	0.0100223	0.0382073	Induced
USV2	14.5643	13.1816	100.281	79.6674	2.69724	0.00449454	0.0283482	Induced
DED81	446.17	454.56	53.6273	48.4038	-3.14209	0.000570655	0.0167472	Repressed
FAS1	584.794	494.757	185.829	170.119	-1.60069	0.00721549	0.0332058	Repressed
SAM2	125.055	118.981	3.84969	2.86856	-5.18287	0.00171004	0.0207525	Repressed
ECM30	21.1236	14.2572	59.5935	53.9195	1.68182	0.0281292	0.0648556	Induced
YIA6	7.01333	7.43582	13.1462	14.4866	0.935397	0.00757185	0.0338288	Induced
YML122C	0.786626	0.676117	0.804622	0.001	-0.860501	0.434227	0.495902	Repressed
TRS31	41.8715	31.7588	16.3395	11.4009	-1.40831	0.0493922	0.0914416	Repressed
YFL019C	0.894599	0.0001	6.86255	5.01685	3.73092	0.293302	0.356143	Induced
SEC11	77.3527	57.5072	162.592	128.006	1.10756	0.0558798	0.0990447	Induced
YMR155W	10.8141	8.52436	29.5944	25.1734	1.50186	0.018437	0.0515774	Induced
YPR117W	11.9754	9.13769	28.3094	26.8214	1.38472	0.0196723	0.0534437	Induced
LSM12	67.6595	43.9107	29.0645	21.8876	-1.13074	0.0965271	0.146449	Repressed
HIM1	4.6852	3.73161	7.22452	6.9819	0.755198	0.044074	0.0849091	Induced
THS1	465.298	431.426	47.0094	46.8276	-3.25644	0.000281107	0.0158619	Repressed
LDO45	13.1496	8.41409	123.23	110.009	3.43513	0.00905495	0.0364547	Induced
YBR286W	8.58732	7.15022	48.5822	49.1292	2.63432	0.00250346	0.0231372	Induced
UBX5	23.242	21.0305	80.1224	80.4809	1.85902	0.00150195	0.0201348	Induced
ERG11	454.967	356.056	86.0338	70.0725	-2.37721	0.0093047	0.0369677	Repressed
YGR018C	71.0002	98.9713	23.2735	20.1952	-1.96724	0.0173682	0.0501817	Repressed
MBB1	2.0731	1.76016	27.0722	27.7525	3.83818	0.000963832	0.0173712	Induced
EMI1	11.0245	0.0001	59.6691	54.8526	3.37682	0.327911	0.391706	Induced
ADY3	4.7848	4.79637	44.1613	36.8088	3.07912	0.00182258	0.0209351	Induced
WWM1	110.178	105.842	52.845	48.1804	-1.09645	0.00435533	0.0279374	Repressed
ECM25	19.4667	11.7219	6.95398	6.09885	-1.25666	0.0847967	0.133448	Repressed
MHO1	10.5277	7.97204	500.504	468.777	5.71134	0.00129338	0.0193321	Induced
TDH3	16234.9	17904.6	9122.1	7854.86	-1.00786	0.0159062	0.0481124	Repressed
PEX11	18.2547	14.8231	330.799	301.058	4.25566	0.00149312	0.020114	Induced
RRT5	6.90508	10.4677	0.251783	0.001	-6.10279	0.151577	0.205868	Repressed
IDP4	2.50315	1.70308	15.8902	14.965	2.87491	0.00926312	0.0369302	Induced
ADP1	38.2752	28.3708	114.943	98.3794	1.67845	0.0201185	0.0540478	Induced
OM14	43.6805	41.0614	1743.72	1600.18	5.30231	0.000207329	0.0158619	Induced
ITR2	53.7285	38.4694	22.0324	18.6905	-1.17889	0.0493677	0.0914258	Repressed
SIL1	33.3631	23.7992	5.87955	4.36834	-2.47974	0.0167583	0.0490747	Repressed
OXP1	21.8907	16.7901	43.8213	37.8469	1.07816	0.0381545	0.0772798	Induced
TPK1	11.2722	8.27859	131.351	125.677	3.71663	0.00360998	0.0262307	Induced
YOR338W	30.1758	30.3548	9.07818	6.59317	-1.94954	0.0134726	0.0444853	Repressed
IMD4	335.938	262.247	5.35198	4.85334	-5.8732	0.00107104	0.0181714	Repressed
GRS1	423.903	390.698	64.7409	54.5447	-2.77167	0.00242389	0.0229498	Repressed
ATG4	8.33773	6.71209	36.1687	27.0253	2.07004	0.0157501	0.0479127	Induced
POP7	25.1591	12.0272	39.1925	33.0497	0.958071	0.194889	0.251882	Induced
ERP1	199.681	180.529	88.6308	80.9189	-1.16509	0.00700357	0.0330644	Repressed
HNT2	19.2894	12.759	38.3686	32.0944	1.13661	0.0700733	0.116269	Induced
GFA1	107.395	92.1363	38.0687	34.019	-1.46879	0.00862576	0.0358063	Repressed
TCB1	65.396	56.9656	116.829	107.886	0.876946	0.0166638	0.0490348	Induced
YPR1	59.3546	47.1749	111.326	93.3057	0.941777	0.0455263	0.0866313	Induced
TOM70	159.992	143.038	87.5098	81.0982	-0.845789	0.0131138	0.0438827	Repressed
YNL208W	191.223	207.635	921.206	792.004	2.10275	0.00347674	0.026087	Induced
SPS1	5.47568	4.04001	1.56132	2.17596	-1.34832	0.0531667	0.0958948	Repressed
FLO1	4.59465	5.21592	9.49853	8.57908	0.881795	0.0172042	0.0497829	Induced
DEF1	127.738	104.016	67.4386	62.1619	-0.838524	0.0347991	0.0731905	Repressed
GUT2	20.1408	18.9585	1018.75	918.87	5.631	0.000234812	0.0158619	Induced
GRS2	12.8182	12.7127	30.1865	23.251	1.06561	0.0305316	0.067536	Induced
AAT1	37.3806	24.6325	125.785	111.919	1.93852	0.0243087	0.0594631	Induced
ERG1	333.058	293.422	93.5598	85.9909	-1.80288	0.00369536	0.0262888	Repressed
GPI2	6.27999	4.53109	11.8622	9.62547	0.990998	0.0697584	0.115981	Induced
SPS19	15.7077	12.062	545.073	470.815	5.19309	0.00174908	0.0207898	Induced
ERV29	72.2752	34.4984	119.676	98.2339	1.02918	0.180027	0.236561	Induced
YEL043W	23.7275	20.004	36.7791	34.2843	0.700434	0.0338888	0.0718448	Induced
FLO9	4.16466	3.87844	13.4946	10.6533	1.58607	0.0125176	0.0428743	Induced
RPL37A	1696.32	1655.05	99.3388	90.237	-4.1439	0.00029785	0.0158619	Repressed
GUT3	14.9946	15.782	117.875	97.4883	2.80687	0.00255572	0.0232317	Induced
RPS24B	1259.28	1358.16	73.6159	60.1898	-4.28995	0.00130156	0.0193321	Repressed
BFR1	279.378	277.042	42.2265	38.2148	-2.79017	0.000669236	0.0167472	Repressed
CSF1	18.9241	14.6081	34.1075	29.6803	0.927733	0.0476161	0.0890727	Induced
YDR018C	2.04007	1.81151	61.6774	59.9341	4.98069	0.000312947	0.0158619	Induced
RPL7B	474.514	436.697	41.9491	36.6432	-3.53533	0.00104563	0.0179193	Repressed
YME2	24.6041	19.2452	88.3179	81.4799	1.95319	0.00890634	0.0362235	Induced
SDH5	18.2918	10.6222	83.2373	76.1619	2.4628	0.0240718	0.0591848	Induced
TOM40	163.213	145.045	77.5271	73.5637	-1.02872	0.00813355	0.0351843	Repressed
SUL2	5.53232	5.09452	11.2357	8.41736	0.887041	0.0563906	0.0996118	Induced
GLN4	192.373	152.602	51.1828	42.242	-1.88462	0.0130413	0.0437959	Repressed
SDS24	14.7174	12.6082	177.032	171.501	3.67297	0.000958191	0.0173712	Induced
SCS2	256.959	254.293	170.425	133.816	-0.748821	0.049021	0.0909305	Repressed
SUB2	438.591	350.378	127.532	120.309	-1.67055	0.00998647	0.0382073	Repressed
ERG28	40.3764	34.7643	79.8999	68.9775	0.986458	0.0227244	0.0574971	Induced
PET54	13.8238	8.79501	22.1967	17.9118	0.826385	0.141521	0.195252	Induced
DIE2	15.0269	9.35821	7.41372	7.43847	-0.715325	0.186731	0.243752	Repressed
HEM12	70.7313	66.4244	39.3026	30.7059	-0.970213	0.0333683	0.0712675	Repressed
RPS17B	1445.98	1640.59	100.879	94.3032	-3.98311	0.000671957	0.0167472	Repressed
PTC5	33.9214	25.4543	55.6563	51.1715	0.847343	0.057485	0.100862	Induced
SUE1	1.70623	0.665919	337.56	299.638	8.0694	0.00685392	0.032763	Induced
RPL16A	1232.13	1162.2	90.1804	89.8772	-3.73309	0.000127914	0.0158619	Repressed
CLU1	248.131	197.019	32.7197	29.4399	-2.84024	0.0041476	0.0276381	Repressed
YCR001W	4.45992	2.82982	5.14415	7.63576	0.809938	0.200166	0.257427	Induced
PPN1	55.2672	46.6344	116.845	100.731	1.09434	0.0213482	0.0556332	Induced
ATG40	9.16531	6.0658	70.2197	66.1256	3.16217	0.0087682	0.0360073	Induced
OSH2	30.2175	25.6288	72.8187	66.1021	1.31473	0.0107562	0.0394334	Induced
ARF2	179.364	152.331	444.027	429.688	1.3973	0.00727071	0.0332599	Induced
MEK1	2.36624	1.4037	7.1457	6.50577	1.85644	0.0381278	0.0772798	Induced
POL4	10.3765	7.76859	47.8786	44.122	2.34206	0.00837427	0.0355528	Induced
KAP122	40.3844	26.8818	14.4092	13.2619	-1.2815	0.0526952	0.0954332	Repressed
ARC35	77.3156	63.9791	136.388	126.974	0.89834	0.025112	0.0606002	Induced
EGD1	760.257	677.771	350.51	312.79	-1.11636	0.0107447	0.0394334	Repressed
ERP2	127.004	101.092	29.7225	23.9728	-2.08677	0.0115531	0.0409674	Repressed
GLK1	52.3597	55.4226	1656.82	1609.76	4.92159	8.72393e-05	0.0158619	Induced
snR47	8075.68	3687.48	12652.3	10211.6	0.958796	0.212698	0.270693	Induced
YNR021W	133.576	98.4194	57.7428	50.4602	-1.10036	0.045755	0.0868361	Repressed
ARO1	87.7485	73.7542	32.8067	28.7857	-1.39073	0.012524	0.0428743	Repressed
CMC4	33.7643	29.3602	70.543	63.426	1.08563	0.0133099	0.0442713	Induced
YBR012W-B	49.9123	34.7017	68.9897	76.1604	0.778577	0.0984905	0.148759	Induced
YMR045C	99.0176	71.9438	133.205	150.158	0.728981	0.0940388	0.143241	Induced
GIM4	97.9536	67.0323	40.816	32.4955	-1.17023	0.0687529	0.114641	Repressed
DIA3	2.3201	1.2506	23.001	22.9865	3.68696	0.0138044	0.0450545	Induced
MTC5	29.1585	21.6172	51.9687	46.7922	0.959802	0.0509867	0.0932212	Induced
PXA3	2.83468	2.04054	16.6651	17.3421	2.8023	0.00709058	0.0331957	Induced
RPL34A	1447.99	1176.32	113.335	85.1205	-3.72505	0.00464234	0.0283482	Repressed
GDH2	25.4659	19.6095	923.884	859.551	5.30617	0.00134984	0.0195146	Induced
MCO32	1.3916	2.68393	24.4444	20.1092	3.45048	0.0191531	0.0526365	Induced
EGD2	774.974	840.716	230.252	229.475	-1.8133	0.00105073	0.0179532	Repressed
CAT3	14.1072	9.96955	103.504	92.982	3.02871	0.00731127	0.0333922	Induced
BBC1	33.9001	36.9668	100.804	89.7344	1.4269	0.00533997	0.0293929	Induced
CTA1	13.2665	12.3701	1656.53	1533.01	6.959	0.000117097	0.0158619	Induced
URA6	89.8829	79.2393	29.1367	26.4182	-1.60608	0.0051074	0.0289535	Repressed
ERG25	344.811	254.092	82.5615	69.4768	-1.97789	0.016148	0.0484356	Repressed
HXT2	610.256	487.54	137.145	111.741	-2.14105	0.0103371	0.0388131	Repressed
YLR042C	13.3761	11.6483	4.91012	6.01567	-1.1956	0.0211392	0.0554748	Repressed
ELP3	71.478	53.9573	9.65051	8.85488	-2.76093	0.00590568	0.0307663	Repressed
TDA10	18.1724	12.379	220.637	211.943	3.82366	0.00519043	0.0290432	Induced
SAP4	3.17058	2.65917	8.99997	8.76176	1.60727	0.0062747	0.0319185	Induced
YMR103C	19.246	17.5836	177.531	159.917	3.19573	0.00097097	0.0173712	Induced
FAS2	629.167	578.901	267.834	246.887	-1.23084	0.00462725	0.0283482	Repressed
PYP1	152.382	118.502	35.0673	34.9985	-1.95089	0.00863402	0.0358063	Repressed
YBR137W	29.406	39.7707	79.1113	71.4914	1.12239	0.0384861	0.0776688	Induced
HIS1	326.481	269.311	130.273	129.459	-1.19779	0.0133342	0.0442826	Repressed
CWP1	41.8603	34.9603	6.51714	8.40385	-2.36415	0.00887524	0.0361624	Repressed
BDH2	7.7712	7.40237	397.855	389.131	5.69671	4.5783e-05	0.0158523	Induced
ZIP1	3.73331	2.92017	8.59327	7.3981	1.26511	0.0256045	0.0612482	Induced
TEX1	17.7825	8.84822	26.8247	21.7788	0.867969	0.213521	0.27144	Induced
IAI11	9.10784	7.61963	14.7573	16.8215	0.916737	0.0288475	0.0656674	Induced
HSP27	7.75479	6.98382	64.2027	53.6239	2.99899	0.00250694	0.0231372	Induced
HEM3	85.884	82.8669	35.9852	33.5369	-1.27935	0.00197703	0.021375	Repressed
SEC28	101.926	70.5665	52.981	50.3764	-0.738893	0.116223	0.167856	Repressed
PCI8	6.93813	3.44865	15.0099	13.2704	1.44505	0.0962602	0.146198	Induced
CCH1	13.5968	9.17357	21.8615	17.6566	0.795356	0.127691	0.180649	Induced
PHM7	0.966191	1.05779	225.385	262.609	7.91352	0.000262384	0.0158619	Induced
ROT2	37.4381	21.7285	52.0789	45.9489	0.728408	0.192987	0.250042	Induced
FDH3	4.09117	4.90048	30.4802	27.907	2.69899	0.00286112	0.0238745	Induced
DNF3	20.2183	17.267	41.4924	36.762	1.06185	0.0177071	0.050676	Induced
PSF3	27.7481	25.2241	52.3307	44.97	0.877215	0.0211239	0.0554748	Induced
RPL39	2629.98	2020.61	181.692	186.027	-3.66074	0.00272643	0.0236545	Repressed
RPS7B	669.545	590.61	57.0791	48.1159	-3.58246	0.00181371	0.0209351	Repressed
NQM2	11.8334	7.52345	91.2479	68.1147	3.0414	0.0157412	0.0479127	Induced
CMG1	6.97585	4.65159	35.2079	29.3223	2.47244	0.0161151	0.0484127	Induced
RPL1B	1729.84	1921.61	140.412	124.723	-3.78367	0.000910506	0.0173712	Repressed
PHB2	83.377	57.7646	153.885	145.365	1.08421	0.0538081	0.0965653	Induced
MUD1	11.1673	7.14735	23.3159	20.0771	1.24446	0.0640576	0.109056	Induced
ERG26	63.8812	48.5253	16.8101	14.0515	-1.86484	0.015868	0.0480728	Repressed
AAC1	6.25491	7.8524	178.998	141.23	4.50458	0.0027564	0.0236545	Induced
YBR053C	24.4581	23.5574	270.455	239.511	3.40883	0.000724394	0.0167472	Induced
REC8	0.931834	0.83088	8.2808	7.0064	3.11645	0.00219721	0.0221343	Induced
VTA1	26.3919	23.4773	55.5859	46.0776	1.02758	0.0234247	0.0583433	Induced
CHZ1	118.333	120.374	463.3	418.413	1.88507	0.00156284	0.0204305	Induced
IRC7	98.0504	76.6537	6.50145	6.3555	-3.76429	0.00224983	0.0222311	Repressed
NTF2	442.459	366.389	143.784	111.823	-1.66194	0.0180022	0.0510457	Repressed
TMA7	320.957	261.386	158.79	126.199	-1.03096	0.0433133	0.0838944	Repressed
SPS20	9.20769	6.84506	59.053	50.6983	2.77335	0.00737713	0.0335031	Induced
BIT2	4.50936	3.69826	18.926	18.139	2.17502	0.00446526	0.0283207	Induced
GUK1	240.374	216.903	52.4033	43.504	-2.25336	0.00458214	0.0283482	Repressed
PEX14	23.1636	21.8775	85.2426	77.0052	1.84888	0.00206531	0.0216857	Induced
TRE2	22.8437	21.3174	57.4628	50.8646	1.29455	0.00606546	0.0313475	Induced
TPP1	5.96734	4.15103	18.8556	19.0577	1.90573	0.0179359	0.0509557	Induced
APM3	31.2151	18.5932	12.4106	10.0319	-1.15015	0.110811	0.161874	Repressed
KAP120	31.8021	21.7659	49.2373	45.7759	0.826757	0.0923949	0.141488	Induced
HAL9	14.8115	9.40841	50.857	44.8943	1.9831	0.0271758	0.0636283	Induced
YGR127W	12.0284	7.56399	165.616	166.486	4.08326	0.00652703	0.0321519	Induced
DAN1	1.0693	0.63074	2.17545	1.93426	1.27347	0.0772721	0.1245	Induced
RPS19A	1079.53	999.298	80.4677	71.5531	-3.77343	0.000720452	0.0167472	Repressed
VMR1	8.24851	6.11902	17.7117	16.0119	1.23095	0.0317673	0.0691604	Induced
PYK2	16.3639	16.3974	59.3633	47.8618	1.71058	0.00822678	0.0353783	Induced
YHR139C	31.5573	21.4573	154.84	158.324	2.56246	0.0113913	0.0408526	Induced
YJR012C	10.5477	6.94713	32.0242	30.6204	1.84026	0.0252267	0.0607875	Induced
ASP3-3	19.8205	14.5008	36.347	32.6152	1.0067	0.0504036	0.0925389	Induced
COI1	17.8096	6.39702	73.3718	52.5508	2.37906	0.0821515	0.130537	Induced
COA1	38.046	27.8926	117.253	107.217	1.76733	0.0166547	0.0490348	Induced
CIR2	60.4296	55.21	147.539	128.333	1.25436	0.0090367	0.0364324	Induced
RIM15	15.7763	13.5939	33.6374	32.0172	1.16054	0.00931585	0.0369864	Induced
UBC6	7.30096	5.64224	38.633	37.2975	2.55249	0.0053118	0.0293787	Induced
PEX30	15.7117	16.2523	78.5436	74.5353	2.25976	0.000396062	0.0164631	Induced
FMP41	6.22657	5.76607	40.9975	32.8859	2.6231	0.00412085	0.0276381	Induced
RPA43	116.387	91.1038	16.92	10.6861	-2.90999	0.0159678	0.0481973	Repressed
ADH2	163.797	249.303	30841.6	29765.8	7.19686	0.00176502	0.0208296	Induced
SME1	54.2532	33.3299	22.5942	20.5157	-1.02263	0.111334	0.162473	Repressed
YHR007C-A	2.82392	0.0001	14.7935	15.9422	3.44409	0.314793	0.378635	Induced
CDC42	148.794	123.622	68.857	60.6333	-1.07297	0.0222134	0.056805	Repressed
GEX1	0.233925	0.324229	0.528762	0.424201	0.771757	0.110494	0.161534	Induced
VPH1	215.036	191.899	130.349	118.3	-0.710688	0.0223138	0.0569945	Repressed
GEP7	15.6683	7.47683	20.8667	17.7448	0.738322	0.267996	0.329918	Induced
CAB2	36.2415	27.5113	59.4326	51.1156	0.794115	0.0711254	0.117438	Induced
AVT7	32.7868	20.9126	80.1881	72.4438	1.50708	0.0435285	0.0842255	Induced
SHR5	11.6832	14.7445	84.9844	61.034	2.46603	0.0138317	0.0450669	Induced
YNL122C	14.762	7.08865	27.8458	24.1407	1.25046	0.130553	0.183612	Induced
HCR1	215.491	224.069	45.6255	44.4605	-2.28669	0.000218163	0.0158619	Repressed
JLP1	4.06139	3.75213	16.4268	18.2112	2.14831	0.00190214	0.0213267	Induced
SSB1	2784.03	3240.46	29.0785	23.5886	-6.83779	0.000742088	0.0167472	Repressed
YET1	85.8754	63.5858	315.365	295.845	2.0319	0.0115147	0.0409323	Induced
GTO1	9.42445	4.43516	16.5207	19.5091	1.3783	0.118038	0.16996	Induced
RPL1A	1705.68	1925.04	147.797	118.304	-3.77021	0.00233339	0.0225375	Repressed
PUB1	287.125	244.458	59.4298	51.342	-2.2627	0.00477424	0.0283482	Repressed
VMA10	479.92	534.942	232.102	179.254	-1.30282	0.0229038	0.0577948	Repressed
PET20	40.8404	32.8248	69.3459	60.1975	0.81438	0.0487073	0.0905239	Induced
TIP41	28.2732	24.3929	41.838	45.8811	0.736016	0.0277211	0.0644581	Induced
GAT2	21.8237	15.3847	75.0449	72.7953	1.99034	0.0154633	0.0475454	Induced
MPD2	36.6225	31.2151	80.3062	77.0442	1.21382	0.00941893	0.0371643	Induced
HCM1	49.8196	43.5568	17.8174	15.5344	-1.48529	0.00857827	0.0357906	Repressed
UBP1	79.0831	61.1925	28.7319	26.7407	-1.33842	0.0203093	0.0543824	Repressed
HXT6	31.4546	30.9003	172.851	154.305	2.3914	0.00120098	0.0188899	Induced
ATG10	3.04348	2.21191	4.65384	5.70421	0.978883	0.0683915	0.114138	Induced
INP1	6.67492	6.213	12.0323	9.6551	0.750838	0.046976	0.0882994	Induced
PPE1	4.7054	3.43248	20.0673	16.9434	2.18522	0.0135216	0.044511	Induced
GAD2	183.779	73.1535	821.382	765.169	2.62643	0.0531793	0.0958948	Induced
ASP3-2	19.0818	14.8912	34.1902	34.7015	1.01994	0.0289056	0.0657258	Induced
YIL060W	12.9855	11.5241	55.2612	54.5546	2.16367	0.00159523	0.0204635	Induced
FDO1	14.2132	11.259	3.68992	3.53505	-1.81786	0.00881263	0.0360608	Repressed
NHP10	28.8056	29.8645	54.1313	43.5138	0.734922	0.0450349	0.0861279	Induced
YBL005W-B	109.408	78.2483	160.594	179.41	0.857458	0.0752027	0.122108	Induced
RPS30B	4726.13	3948.25	802.537	790.055	-2.44538	0.00283682	0.0237974	Repressed
YPF1	34.6115	25.1351	161.341	147.708	2.37091	0.00990222	0.0380844	Induced
AIM14	17.1109	12.776	30.0011	24.6236	0.87004	0.0746134	0.12145	Induced
ECI2	173.673	178.16	1337.05	1195.27	2.8475	0.000848304	0.0172705	Induced
NMD5	44.1899	33.9635	19.4209	18.7463	-1.03398	0.0334027	0.0713134	Repressed
FYV6	8.92023	5.895	34.1487	36.4517	2.2526	0.0171117	0.0496154	Induced
MIC27	42.3657	27.4212	160.196	154.785	2.17424	0.0197269	0.0535219	Induced
IMD2	51.4509	44.6661	1.13656	0.934624	-5.53626	0.000986496	0.0173837	Repressed
ACO2	86.8257	66.671	12.9018	10.0514	-2.74144	0.00903071	0.0364324	Repressed
TOR2	19.591	17.4148	38.6171	33.0635	0.953831	0.0211139	0.0554748	Induced
MCD1	43.8211	40.7528	2.94921	3.13839	-3.79627	0.000329702	0.0158619	Repressed
HHF1	1458.32	1602.56	667.664	568.75	-1.30778	0.010318	0.0388131	Repressed
YML002W	9.1406	5.41039	17.8718	17.8789	1.29685	0.0707185	0.117035	Induced
DBF20	10.9695	7.63271	22.8664	20.5451	1.2226	0.0448598	0.0859149	Induced
GIP1	1.89395	1.15509	53.3526	58.2667	5.19409	0.00475347	0.0283482	Induced
GUP1	28.5608	18.5641	44.2786	39.9693	0.838151	0.112615	0.163901	Induced
THI72	4.59936	3.8756	9.9597	7.93044	1.07789	0.0347539	0.0731905	Induced
PHO84	1305.06	1078.86	150.067	128.526	-3.09711	0.00325655	0.0253867	Repressed
TUF1	140.369	131.785	80.5778	68.0275	-0.872939	0.0213637	0.0556483	Repressed
ERG3	321.595	231.028	54.5907	43.6298	-2.4922	0.0132208	0.0440913	Repressed
MER1	7.50568	3.55168	1.22791	1.51063	-2.01353	0.0753886	0.122262	Repressed
YOR142W-B	122.085	89.378	167.297	187.056	0.744781	0.0862404	0.135053	Induced
MIX14	15.5971	10.8385	58.1765	59.3745	2.15273	0.0142868	0.0457305	Induced
FAA3	9.14431	6.5937	65.2815	51.7061	2.89403	0.00980943	0.037997	Induced
YSC83	20.8972	13.7179	32.4827	26.3915	0.766234	0.144757	0.198673	Induced
BPH1	10.1169	7.28187	36.1733	29.8619	1.92425	0.0195067	0.0531983	Induced
COS111	5.26863	3.77553	61.2986	52.7014	3.6559	0.00512752	0.0289735	Induced
UGA2	8.21585	6.78417	100.16	96.7491	3.71449	0.00141998	0.0198085	Induced
YMR206W	1.23192	1.98307	211.208	183.515	6.93988	0.00262362	0.0233263	Induced
RRI2	4.8842	4.30973	25.3045	21.2667	2.34068	0.00433856	0.0278783	Induced
YHB1	660.216	507.944	14.9014	9.60469	-5.57495	0.00431775	0.0278783	Repressed
ETP1	8.34237	7.72516	38.355	31.2898	2.11587	0.00549222	0.0296621	Induced
FMP40	7.36028	9.02438	178.978	167.46	4.40218	0.00122837	0.0191106	Induced
VAS1	442.726	404.333	68.9417	59.9056	-2.7168	0.00196277	0.021332	Repressed
YBR096W	49.0579	34.3813	17.5328	18.6785	-1.20429	0.045261	0.0864128	Repressed
MF(ALPHA)2	3.84929	7.32654	13.119	13.8604	1.27148	0.102068	0.152717	Induced
ULA1	9.70108	10.0224	36.8902	38.0653	1.92612	0.000286708	0.0158619	Induced
GLO4	17.4329	12.6406	280.344	239.55	4.11165	0.00389173	0.0269186	Induced
YGR050C	6.16758	5.27591	27.0316	21.9605	2.09802	0.00791604	0.0347446	Induced
RPN8	126.843	80.0819	187.339	182.879	0.839267	0.11852	0.170397	Induced
YNL054W-B	64.1478	48.6591	87.4466	97.2773	0.711515	0.0772895	0.1245	Induced
SLM1	24.7806	15.0603	78.0787	77.5465	1.96575	0.0304932	0.0675129	Induced
BDH3	9.53555	8.75464	62.9836	66.0868	2.81902	0.000628484	0.0167472	Induced
HXT7	34.6452	36.1146	183.204	157.453	2.26732	0.00249611	0.0231372	Induced
SMF1	17.9542	13.1529	29.203	28.2429	0.88496	0.057295	0.100714	Induced
YLR446W	12.1272	7.3673	38.9966	32.6881	1.8786	0.0373642	0.0761247	Induced
YOR389W	4.96108	4.46695	15.1951	11.7926	1.51727	0.016797	0.0490747	Induced
TRX3	29.1042	18.0204	209.724	203.234	3.13144	0.0117237	0.0413681	Induced
DPI35	30.5117	19.4485	11.8879	10.8302	-1.13694	0.0798772	0.127453	Repressed
YDR316W-B	148.021	108.482	195.729	223.03	0.707143	0.0973064	0.147397	Induced
APN1	42.0445	37.5494	26.3207	20.4569	-0.76684	0.0600638	0.104272	Repressed
RCH1	4.97606	3.12985	65.4199	60.6978	3.95965	0.00710783	0.0332058	Induced
YGR027W-B	160.326	118.648	216.747	250.395	0.743729	0.0881937	0.136991	Induced
CPR4	34.6131	31.5286	98.2008	80.8904	1.43706	0.0115517	0.0409674	Induced
VPS41	11.2696	8.56389	25.3507	21.6569	1.24496	0.0315855	0.0689108	Induced
YMR050C	84.6896	65.2362	116.124	129.853	0.714275	0.0714808	0.11788	Induced
CAP2	57.3257	45.0804	96.995	84.9845	0.829474	0.0516163	0.0940161	Induced
NSG1	77.6436	59.4766	16.0411	14.3879	-2.17192	0.0091062	0.0366097	Repressed
TOD6	61.9008	48.2219	15.6431	13.3265	-1.9265	0.0122023	0.0422772	Repressed
WSC2	48.8988	37.628	21.4793	18.0375	-1.13068	0.038503	0.0776688	Repressed
NMT1	51.814	37.9403	17.3774	14.2726	-1.50378	0.0302708	0.0673145	Repressed
RDI1	67.3354	48.5042	119.486	105.611	0.958418	0.0611402	0.105375	Induced
HUL4	1.84637	1.05751	29.9605	29.1222	4.34668	0.00825895	0.0354421	Induced
RPL11B	1692.7	1573.52	135.959	112.049	-3.71916	0.001599	0.0204635	Repressed
DMA2	12.7579	9.0851	52.0316	52.1611	2.25401	0.0113949	0.0408526	Induced
NRM1	21.9461	24.8479	2.2639	1.85639	-3.50551	0.00230698	0.0224154	Repressed
UPS1	23.7179	15.7478	95.2189	84.4698	2.18683	0.0187792	0.0521078	Induced
ELO2	104.15	49.3774	7.65669	5.83291	-3.50858	0.0268884	0.0631613	Repressed
YSA1	76.3583	66.662	150.43	129.609	0.969408	0.0217975	0.0563556	Induced
RPL22B	87.6843	54.8814	12.3194	9.84334	-2.68542	0.0193438	0.0529488	Repressed
FLO5	7.49497	5.70773	15.0649	14.3197	1.15423	0.0281004	0.0648556	Induced
TUL1	13.1375	9.31732	41.876	34.9023	1.77367	0.0237204	0.0586725	Induced
SEF1	11.7756	9.30548	55.3031	49.771	2.31739	0.00634171	0.0320373	Induced
RCH2	16.7072	12.0306	82.5234	80.84	2.50706	0.00871118	0.0358801	Induced
YJR029W	129.817	102.248	179.265	205.864	0.730812	0.0657136	0.111061	Induced
PET18	28.6611	16.6913	17.3234	8.73838	-0.799243	0.317844	0.381666	Repressed
EFB1	2322.05	2947.91	148.226	126.588	-4.26126	0.00234365	0.0225375	Repressed
BCK2	22.8887	18.8944	42.6539	39.4732	0.974939	0.0223833	0.0570362	Induced
CSR2	3.36734	2.73968	111.537	97.7638	5.09897	0.00119502	0.0188899	Induced
RPL8B	2239.51	2461.54	105.766	99.0087	-4.52087	0.000338425	0.0158619	Repressed
PRR3	4.37533	2.43748	24.7372	19.8735	2.71107	0.0255727	0.0612261	Induced
YIL014C-A	5.57488	1.88658	16.5734	24.9875	2.4777	0.0867546	0.135489	Induced
VPS52	8.74186	4.60445	11.8054	10.7682	0.758196	0.217781	0.276183	Induced
SAW1	11.1831	3.94881	16.3535	15.2199	1.06112	0.23933	0.298954	Induced
VMA6	278.264	198.841	147.061	129.051	-0.789054	0.097264	0.147372	Repressed
YNL284C-B	87.2597	65.6062	122.558	141.469	0.788419	0.0739315	0.120717	Induced
YLL017W	2.84118	6.72348	15.1487	24.76	2.06092	0.0953357	0.144948	Induced
PRM9	7.8409	6.41161	29.8393	22.977	1.88977	0.0155647	0.0476061	Induced
IRE1	23.1532	17.6616	38.4889	36.1657	0.871139	0.0477773	0.0892107	Induced
PHO85	34.6557	32.1033	83.8671	74.3313	1.2447	0.00680602	0.0325611	Induced
MSB2	69.8526	50.7373	24.6892	21.3578	-1.38893	0.0323122	0.0699946	Repressed
PDX1	57.012	47.5952	97.7783	84.194	0.798737	0.0418433	0.0821274	Induced
HMF1	104.339	89.1683	173.769	147.097	0.729582	0.0477094	0.089189	Induced
CBS2	15.9643	13.0946	37.2995	34.5544	1.30609	0.0133612	0.0443393	Induced
EDC1	17.0769	16.1622	56.0684	51.8678	1.69923	0.00163608	0.0204635	Induced
GAL10	5.10991	3.54878	13.6403	14.1109	1.68033	0.023194	0.0579624	Induced
ADH1	5593.44	6199.47	1233.62	1229.54	-2.25934	0.00107989	0.0181714	Repressed
PEX8	26.0391	19.0243	48.4717	38.6334	0.950801	0.0753575	0.122262	Induced
PDR11	6.24554	4.54422	11.763	8.856	0.934312	0.0927562	0.142004	Induced
YDR210C-D	170.291	120.738	223.94	251.332	0.707589	0.108949	0.159806	Induced
POM33	32.6961	29.1242	138.991	118.257	2.05701	0.00483082	0.0283482	Induced
NPL3	253.238	279.719	55.9833	48.5638	-2.34987	0.00282044	0.0237974	Repressed
YLR346W	7.5269	4.46923	39.4451	33.6506	2.60722	0.0212857	0.0555256	Induced
RAV2	13.395	10.4039	67.1852	66.6018	2.49097	0.00527044	0.0292627	Induced
NPT1	135.355	107.396	29.5581	25.8446	-2.13145	0.00814491	0.0351843	Repressed
TMH18	24.0769	18.6373	282.821	216.529	3.54726	0.00561751	0.0299166	Induced
RPL14A	1830.55	1925.42	62.4035	43.5308	-5.14794	0.00256417	0.0232317	Repressed
YCR090C	50.9503	43.5902	25.3812	23.5654	-0.949724	0.0169063	0.0492276	Repressed
SSH1	213.748	162.072	71.4367	63.3257	-1.47962	0.0212876	0.0555256	Repressed
MGR2	66.5194	52.779	121.85	117.477	1.00441	0.0266739	0.0629027	Induced
SCP160	216.318	200.887	10.2095	9.9091	-4.37416	0.000173229	0.0158619	Repressed
ASP3-1	17.1013	12.7997	34.989	33.0875	1.18696	0.0299798	0.0671468	Induced
SNT2	11.5901	8.56096	26.0614	22.7583	1.27661	0.0327667	0.0705338	Induced
YUH1	20.477	20.4166	103.86	98.1026	2.30414	0.000319634	0.0158619	Induced
IST1	23.4037	22.7031	56.2951	52.3476	1.23654	0.00210905	0.021777	Induced
ENV7	11.1509	9.14415	37.0505	34.8513	1.8249	0.00662223	0.0321667	Induced
NPC2	104.149	80.0023	484.21	415.419	2.28844	0.00905474	0.0364547	Induced
THI2	14.6959	9.66856	20.383	19.6058	0.714818	0.133118	0.186355	Induced
GYP5	18.0714	18.9264	35.1824	31.0567	0.840244	0.0128643	0.0434625	Induced
PDI1	570.429	610.136	226.773	197.336	-1.47697	0.00562329	0.0299197	Repressed
VTC2	145.171	123.373	65.2068	53.7319	-1.17494	0.023186	0.0579624	Repressed
NTH1	31.9794	28.8277	154.131	139.377	2.27109	0.00210057	0.021777	Induced
SEC7	90.6379	74.8587	53.2735	45.7726	-0.74063	0.0524829	0.0951087	Repressed
CTF3	9.495	7.43481	42.279	38.1202	2.24762	0.00713269	0.0332058	Induced
SEC61	191.312	186.129	81.576	78.7555	-1.23519	0.00067875	0.0167472	Repressed
YDR098C-B	183.715	135.094	244.556	273.489	0.700384	0.0938123	0.143048	Induced
DPB3	17.8282	18.91	59.4463	53.648	1.62217	0.00276183	0.0236545	Induced
GGA2	93.0274	77.2507	29.4355	27.8515	-1.57161	0.00788338	0.0347319	Repressed
ARA1	76.6867	81.4741	1031.11	958.083	3.65272	0.00035333	0.016099	Induced
ETT1	138.896	131.032	3.88045	4.07033	-5.08534	0.000114262	0.0158619	Repressed
GNP1	141.108	114.916	47.0746	45.0612	-1.47445	0.010485	0.0391083	Repressed
SAF2	11.7045	8.31985	64.1935	59.2663	2.62421	0.00902317	0.0364324	Induced
INM2	13.6377	10.1235	52.8737	51.5178	2.13532	0.00991082	0.0380844	Induced
EAF6	21.9086	12.1798	30.2197	36.1931	0.96218	0.148466	0.202649	Induced
YDL144C	33.37	32.2395	61.9744	53.1063	0.810669	0.0194413	0.0530999	Induced
YOR1	95.4647	74.8567	54.0645	47.7108	-0.742872	0.0650573	0.110305	Repressed
SSP1	2.81823	1.30537	0.859766	0.495329	-1.60551	0.150468	0.204749	Repressed
ACS2	213.559	176.864	76.0484	63.9704	-1.47942	0.0152279	0.0470799	Repressed
YBR013C	6.04876	1.30183	19.6947	14.1449	2.20278	0.151298	0.205586	Induced
MDL2	27.7577	21.8696	66.6785	57.012	1.31753	0.0233352	0.0581962	Induced
EFM5	71.3896	60.1965	29.7205	26.6678	-1.22254	0.0139885	0.0453092	Repressed
POS5	28.5146	21.528	60.6622	56.8599	1.2317	0.0268015	0.0631121	Induced
SSE1	1103.68	1031.04	275.619	248.346	-2.0265	0.00195501	0.021332	Repressed
ERC1	51.8143	52.8068	24.1535	23.1424	-1.14539	0.000866561	0.0173712	Repressed
RTA1	4.08107	2.53958	19.7375	14.638	2.37634	0.0272325	0.0636312	Induced
OM15	1.4426	0.852995	7.52774	8.30999	2.78643	0.0180229	0.0510457	Induced
CUE5	64.0212	69.4594	217.194	198.524	1.63898	0.00284116	0.0237974	Induced
TSC11	14.4852	11.0143	29.4748	25.9603	1.12033	0.0351444	0.0735292	Induced
GCY2	6.62575	5.12702	37.9578	36.7196	2.66767	0.00481144	0.0283482	Induced
COA6	40.1385	45.2757	103.436	90.23	1.18102	0.0121613	0.0422115	Induced
IRC23	10.2738	6.76332	18.6872	14.2187	0.949665	0.115197	0.166762	Induced
TAF14	99.041	83.4231	45.3545	45.6848	-1.00305	0.0150726	0.0469347	Repressed
SEC27	179.974	147.442	95.4908	81.5869	-0.886743	0.0403697	0.0802223	Repressed
CSS3	6.8635	9.4146	31.2257	35.8348	2.04253	0.0143009	0.0457389	Induced
OST6	37.7918	20.3516	18.5738	15.2941	-0.779697	0.264461	0.326299	Repressed
RCI37	15.3781	12.9436	73.0734	63.7669	2.27251	0.00481899	0.0283482	Induced
MRS4	21.1078	17.6541	35.9684	30.3443	0.774646	0.0488505	0.0907608	Induced
YOR012W	15.4198	15.987	7.34658	9.83445	-0.87026	0.0528361	0.0956279	Repressed
APL6	46.4604	36.0809	22.0594	17.2785	-1.0692	0.0519842	0.0944568	Repressed
FMP10	19.1693	24.41	95.0421	83.7546	2.03661	0.00913666	0.0366552	Induced
SEC26	147.713	125.421	72.5865	67.8209	-0.959991	0.0173982	0.0502072	Repressed
PEA2	25.1101	16.3796	12.9205	10.5508	-0.821855	0.144608	0.198564	Repressed
MAE1	78.9963	71.6989	8.81369	8.43831	-3.1268	0.000600795	0.0167472	Repressed
TOK1	23.0301	19.5159	41.7568	36.8356	0.885366	0.027337	0.0637716	Induced
YBR220C	28.5608	19.5898	12.2841	9.09126	-1.17161	0.0791377	0.126606	Repressed
UBR1	42.7178	29.4432	65.7776	58.7563	0.787247	0.101981	0.152665	Induced
RAV1	13.5683	9.42326	39.889	36.5764	1.7337	0.0228803	0.0577642	Induced
MDS3	23.0065	19.0036	104.621	99.5628	2.28106	0.00385617	0.0268391	Induced
DPM1	130.459	149.053	91.092	77.8921	-0.726024	0.0391526	0.0785039	Repressed
UTP7	91.7747	66.6274	39.2441	29.9334	-1.19522	0.0589716	0.102934	Repressed
DRS2	51.7733	36.7465	23.8063	21.231	-0.97488	0.0669726	0.112475	Repressed
VMA3	717.355	535.448	283.239	241.111	-1.25656	0.0353963	0.0738141	Repressed
EXG1	515.693	468.51	31.8915	26.4574	-4.07618	0.0013752	0.0195422	Repressed
SEC17	61.0042	51.9092	115.157	103.339	0.95239	0.0208885	0.055273	Induced
ROQ2	24.8936	22.6484	173.401	157.268	2.79811	0.00122541	0.0191106	Induced
CCW12	7958.79	6659.64	1780.31	1613.9	-2.10664	0.00483598	0.0283482	Repressed
CYC2	8.84541	6.60844	16.3731	13.9925	0.974472	0.0540674	0.0966411	Induced
MSS2	7.82191	5.37542	12.8216	11.8765	0.904154	0.0782458	0.125565	Induced
PEX22	9.5738	6.37884	35.7636	33.902	2.12665	0.0182686	0.0513055	Induced
SOL5	10.9429	8.59506	69.9382	62.8035	2.76427	0.00469797	0.0283482	Induced
VPS60	32.0096	17.1406	73.5468	61.3022	1.45608	0.0836177	0.132099	Induced
SBH1	203.236	248.626	87.0626	63.6316	-1.58426	0.0272724	0.0636467	Repressed
YMR027W	60.9414	51.8987	129.094	103.95	1.04632	0.0330999	0.0709848	Induced
YBR138C	6.07313	5.62677	14.4801	13.5099	1.25842	0.00347599	0.026087	Induced
URH1	37.0481	24.8315	11.2478	8.64312	-1.63735	0.0425532	0.0829534	Repressed
SAY1	11.3197	8.38202	16.2163	16.5421	0.733543	0.0746634	0.121497	Induced
VPS13	26.8366	21.6465	76.8869	69.8637	1.59781	0.0110068	0.0399938	Induced
AXL2	31.2338	27.0289	8.67184	7.70619	-1.83081	0.00537312	0.0295039	Repressed
SOP4	87.9407	53.9943	36.5798	29.7132	-1.0983	0.108653	0.159455	Repressed
TYW1	77.5892	59.5276	37.8663	30.7208	-0.999396	0.055033	0.0979976	Repressed
PDC5	42.0173	46.0887	8.72313	6.02566	-2.57864	0.0109952	0.0399767	Repressed
GCN1	151.265	121.163	40.779	35.9867	-1.82734	0.0100227	0.0382073	Repressed
NSE1	25.9381	18.4266	49.912	49.6177	1.16571	0.0405972	0.0805908	Induced
RGA1	26.9347	22.3883	16.1168	13.866	-0.718125	0.0531004	0.0958645	Repressed
MTC7	61.273	56.7461	26.657	23.8162	-1.22543	0.00636701	0.0320373	Repressed
ESC1	22.5623	18.191	54.8531	49.1451	1.35157	0.0161012	0.0483964	Induced
ATF1	30.3011	22.7898	54.2143	50.4363	0.979044	0.0427057	0.0831661	Induced
VPS15	9.06015	6.30911	21.0233	19.7851	1.40882	0.0325256	0.0702518	Induced
SEC31	101.869	97.953	50.7119	48.0446	-1.01677	0.00223421	0.0222298	Repressed
SEG2	12.2751	11.8641	33.0962	31.521	1.42054	0.00091128	0.0173712	Induced
YPL245W	38.5569	30.4012	5.02732	3.91947	-2.94628	0.00702065	0.0330644	Repressed
YPR078C	0.731021	0.162246	1.02248	1.03074	1.20072	0.283842	0.346268	Induced
HAL1	7.97027	5.76829	25.5434	22.2217	1.79773	0.0190637	0.0524915	Induced
VMA7	210.135	171.841	63.9734	57.0958	-1.65765	0.010022	0.0382073	Repressed
MDM31	11.4347	9.98812	31.293	31.5063	1.5516	0.00392407	0.027077	Induced
TIF34	280.146	224.746	66.1824	63.6557	-1.95926	0.00677589	0.0324711	Repressed
TFB6	11.3517	7.12433	42.8904	42.2643	2.20443	0.0217344	0.0562603	Induced
YPL247C	11.613	10.8349	57.9143	58.8193	2.37857	0.000463838	0.0167341	Induced
ALG12	36.1098	21.4022	19.9489	15.4242	-0.70121	0.254896	0.316197	Repressed
NHP6B	143.423	107.765	203.321	218.316	0.747233	0.0698885	0.11604	Induced
RAD2	14.916	12.3359	29.5001	28.0634	1.0788	0.0166259	0.0490348	Induced
RNA1	196.833	175.292	41.7695	33.7352	-2.30115	0.00572574	0.0302013	Repressed
SWT21	9.10604	6.63113	14.8103	13.2039	0.831982	0.0734306	0.12007	Induced
CGI121	21.0352	12.6614	6.22244	8.48166	-1.19638	0.112622	0.163901	Repressed
ERP5	43.7955	37.5222	135.421	116.618	1.63201	0.00891125	0.0362235	Induced
TDH2	2351.5	2635.42	227.545	197.722	-3.55171	0.00134643	0.0195146	Repressed
SMI1	149.084	139.165	26.7632	22.8922	-2.53729	0.00234113	0.0225375	Repressed
PCL8	12.098	8.87148	45.8551	38.473	2.00772	0.0158247	0.0479923	Induced
MET1	8.38132	6.45549	13.7866	11.0445	0.742967	0.0943474	0.143597	Induced
IMA1	4.35809	5.04733	2.98892	1.43436	-1.08838	0.160606	0.215783	Repressed
LAM1	16.7982	13.4786	31.2786	27.0158	0.945145	0.0380383	0.0771654	Induced
SUR7	103.342	82.1386	26.5089	25.6107	-1.83137	0.00834532	0.0355058	Repressed
ADH4	43.4142	36.4903	17.4701	15.4241	-1.28044	0.0142535	0.0456891	Repressed
CSM3	17.4269	9.1813	8.29931	6.62905	-0.833815	0.256567	0.317789	Repressed
ATG14	3.8044	3.19516	16.7927	14.9182	2.17964	0.00482203	0.0283482	Induced
DUF1	23.1039	17.5467	84.1647	72.5038	1.94637	0.0130604	0.0437959	Induced
YAR010C	131.037	106.498	182.578	217.101	0.7507	0.0609186	0.105226	Induced
NPY1	41.92	30.488	20.6765	18.8607	-0.872938	0.0698861	0.11604	Repressed
YET3	74.8171	47.5117	207.861	187.106	1.69097	0.03592	0.0745003	Induced
MIN7	18.7049	16.244	57.4107	51.4291	1.63889	0.00613262	0.0315196	Induced
CYC1	72.827	82.2251	26.0772	27.274	-1.53916	0.00366868	0.0262832	Repressed
COP1	190.469	162.663	72.8699	65.1329	-1.35551	0.010488	0.0391083	Repressed
YIL056C	6.47406	4.57087	32.3128	30.8976	2.51678	0.00980316	0.037997	Induced
CCW14	266.955	231.069	91.2383	76.6207	-1.56897	0.0106531	0.0393817	Repressed
ATR2	5.63444	5.0167	21.0075	17.1981	1.84278	0.0081426	0.0351843	Induced
ARF1	546.235	352.537	81.3406	60.779	-2.66085	0.0200103	0.0539085	Repressed
AVT3	31.7712	25.6817	98.0062	88.3921	1.69794	0.0098739	0.0380699	Induced
VMA2	528.878	483.507	269.597	249.1	-0.964794	0.00790301	0.0347446	Repressed
KDX1	4.75884	3.95656	8.89201	10.0956	1.12342	0.0199655	0.0538637	Induced
SRB8	10.7918	6.66105	21.3281	16.9981	1.13487	0.0935964	0.142833	Induced
FMP46	26.9614	37.2059	562.357	517.489	4.07284	0.00342343	0.0260775	Induced
CDH1	19.1789	16.727	37.9809	32.3731	0.970412	0.0236375	0.0585431	Induced
RAX2	36.6075	26.0216	7.98844	7.06789	-2.05646	0.0160733	0.0483382	Repressed
APM2	11.9555	12.5383	25.9529	23.6642	1.01842	0.0053807	0.0295039	Induced
YMR085W	1.77008	1.64152	19.081	22.9421	3.62266	0.00157259	0.0204305	Induced
DTD1	39.8535	24.2692	5.46151	7.05618	-2.35687	0.0287189	0.0655162	Repressed
IRC6	14.6829	9.45876	33.2554	23.9006	1.24338	0.0866672	0.135426	Induced
PRM7	163.586	127.707	3.03665	2.44142	-5.73266	0.00172139	0.0207525	Repressed
ORC2	26.0096	24.143	15.3806	13.1017	-0.816259	0.023355	0.0582202	Repressed
YAK1	16.4709	11.5515	185.751	175.046	3.68653	0.00485993	0.0283482	Induced
YGL081W	1.41793	2.12516	20.5145	18.2979	3.45344	0.00750992	0.0337581	Induced
MNN9	91.3843	75.2392	34.8276	35.553	-1.24334	0.0127557	0.0432744	Repressed
THI21	7.91375	8.24772	16.9121	17.2603	1.08027	0.000945271	0.0173712	Induced
NBP2	17.9372	17.3402	38.7664	44.0871	1.23182	0.00603761	0.0312833	Induced
CDC3	87.6236	75.8441	26.5402	24.5871	-1.67684	0.00491782	0.0284322	Repressed
DNM1	24.8181	18.2165	64.3988	58.7204	1.51649	0.0223173	0.0569945	Induced
YJL206C	7.74993	4.51082	24.3685	23.5282	1.96588	0.035594	0.074065	Induced
MST27	10.3508	4.38183	23.5159	22.3855	1.63952	0.104388	0.155148	Induced
FRE7	23.692	15.514	3.92437	11.4883	-1.34696	0.210784	0.268766	Repressed
ALG6	43.5196	27.6334	84.7329	68.3801	1.1056	0.088674	0.137366	Induced
TIF1	923.133	747.698	114.314	105.002	-2.92948	0.00313101	0.0247844	Repressed
CTF19	17.708	10.4745	60.9323	57.8641	2.07562	0.0306312	0.0677141	Induced
HPA2	4.76566	1.9504	10.8633	7.35268	1.43952	0.158111	0.213029	Induced
CCM1	20.1081	11.9666	28.3225	25.1121	0.736338	0.178924	0.235381	Induced
TIF5	239.64	212.472	31.9889	26.6636	-2.94642	0.00283654	0.0237974	Repressed
GLO5	11.8382	11.1293	70.9353	63.3035	2.54714	0.001344	0.0195146	Induced
GDI1	109.43	73.5064	228.631	211.35	1.2661	0.0475538	0.0890048	Induced
COX2	223.425	135.444	858.278	832.633	2.23627	0.0242393	0.0594316	Induced
PET123	34.8328	27.4415	61.2222	62.0437	0.985065	0.0286908	0.0654925	Induced
MRM2	15.3781	11.3981	26.3913	25.8078	0.963074	0.0456341	0.0867789	Induced
CTA2	10.9733	12.0734	91.3327	79.7141	2.89176	0.00171753	0.0207525	Induced
TPO1	46.5637	38.2607	8.68126	7.75709	-2.36741	0.00474219	0.0283482	Repressed
SCD5	15.7013	11.8504	38.1555	33.4543	1.37802	0.0250391	0.0604498	Induced
PCM1	82.0201	74.9006	36.8927	31.1347	-1.20585	0.0129192	0.0436031	Repressed
PBI3	4.07425	2.18789	23.2827	20.4832	2.80508	0.0245125	0.0596826	Induced
ISF1	9.60785	10.1462	149.414	139.623	3.87103	0.000262653	0.0158619	Induced
IFA38	103.258	84.6972	43.6183	42.4375	-1.12705	0.0161939	0.0484468	Repressed
RVB2	104.282	71.8903	42.2675	39.6102	-1.10545	0.0579754	0.101505	Repressed
TEL1	8.43391	6.26564	28.1253	23.9805	1.82567	0.0170896	0.049609	Induced
YPR195C	1.52794	0.865627	5.21624	4.44079	2.01242	0.0400145	0.0796543	Induced
PMU1	77.3299	68.7249	14.3095	11.2916	-2.51223	0.00568936	0.0301316	Repressed
YMR102C	50.177	40.8105	26.3695	24.0579	-0.851461	0.0352619	0.0736685	Repressed
ERG2	266.078	217.606	59.6179	48.7736	-2.15781	0.00890393	0.0362235	Repressed
MDM36	9.99148	6.42803	30.8419	26.3598	1.80065	0.0323777	0.0700847	Induced
MRP8	57.7012	55.6657	611.333	594.857	3.41139	9.10268e-05	0.0158619	Induced
IME2	3.05883	1.05552	5.8634	6.30653	1.56458	0.149556	0.203943	Induced
AIM11	12.3359	8.28962	26.9348	26.5086	1.37358	0.0394438	0.078819	Induced
PST2	109.56	103.81	987.371	895.134	3.14122	0.000660322	0.0167472	Induced
GPA2	26.0035	18.2065	123.05	104.546	2.36403	0.0137964	0.0450541	Induced
PEX29	19.3456	15.7748	61.322	53.8793	1.71378	0.0101329	0.0384487	Induced
NNR2	18.2572	16.9083	228.244	205.351	3.62412	0.000675646	0.0167472	Induced
HSP34	60.214	62.8465	439.338	402.482	2.77414	0.000642737	0.0167472	Induced
TAO3	31.6645	25.3846	60.3039	49.2219	0.940995	0.0489476	0.0908823	Induced
YBR284W	2.35658	1.54217	7.45896	6.54737	1.845	0.0279374	0.0646469	Induced
DAN4	2.59413	2.94775	12.0503	14.7637	2.27454	0.00576323	0.0302438	Induced
TGL1	24.0025	21.0055	43.3731	38.2008	0.857926	0.0231302	0.0579549	Induced
PXL1	23.3075	21.5443	11.1773	8.91463	-1.15855	0.0212299	0.0555256	Repressed
ERP6	36.3206	31.9311	120.699	96.6426	1.67103	0.0121606	0.0422115	Induced
CYC7	3.81027	5.68398	25.8331	16.6137	2.16053	0.0375543	0.0763994	Induced
FAD1	18.5255	11.2028	64.1153	60.6436	2.06923	0.0285516	0.065284	Induced
YER010C	28.0833	18.6578	67.4431	56.414	1.40591	0.0471029	0.0884357	Induced
APN2	8.74995	8.45605	17.461	13.1554	0.831393	0.0579226	0.101444	Induced
PFK2	461.751	452.696	168.608	151.239	-1.51552	0.0027476	0.0236545	Repressed
HUA1	20.7925	19.2891	81.0264	65.4925	1.87007	0.00755015	0.0337581	Induced
COQ9	33.5696	24.3002	122.02	104.055	1.96592	0.0167913	0.0490747	Induced
VPS28	9.68536	4.6073	20.0228	18.6583	1.43635	0.104396	0.155148	Induced
ARC19	81.8707	66.7575	163.868	140.886	1.03594	0.0296852	0.0667281	Induced
NUM1	31.8681	29.1035	74.7649	83.0378	1.37191	0.00528334	0.0292822	Induced
MEC1	11.198	8.73209	41.3852	34.6396	1.93152	0.0127241	0.0432243	Induced
BOP3	4.99833	4.40453	30.3567	28.5316	2.64681	0.0014679	0.0200872	Induced
YOR365C	2.92132	2.80567	9.22056	10.9268	1.81474	0.0048036	0.0283482	Induced
YDR131C	5.92003	5.1687	17.5107	14.6897	1.53798	0.0106978	0.0394181	Induced
EUC1	8.3458	7.86569	17.6122	14.3868	0.98101	0.0234994	0.0584425	Induced
TMA20	114.902	92.5857	42.6294	37.5986	-1.37085	0.0169771	0.0493747	Repressed
ARP10	2.2673	1.11362	3.84384	4.57292	1.31585	0.117674	0.169656	Induced
SSN2	12.6014	9.94687	42.6345	39.506	1.86508	0.0090267	0.0364324	Induced
YIP3	72.6993	48.9289	42.4314	31.4599	-0.719001	0.186963	0.244	Repressed
MPH3	4.04241	2.2275	10.2655	8.89803	1.61185	0.0633906	0.108279	Induced
MEO1	160.284	191.229	364.855	281.2	0.878078	0.0616154	0.106004	Induced
ALG13	16.3474	14.0048	54.2942	41.8555	1.66348	0.0169521	0.0493268	Induced
ERG27	110.096	78.7227	57.2172	42.8097	-0.916614	0.10425	0.155051	Repressed
PXA1	2.07485	1.02196	264.612	242.009	7.35398	0.00475362	0.0283482	Induced
YSC84	14.9043	15.3813	87.358	74.5936	2.41886	0.00230753	0.0224154	Induced
FUB1	17.1143	16.9169	64.393	65.9053	1.93689	9.34058e-05	0.0158619	Induced
VHS1	14.1581	12.7173	25.0657	20.3336	0.756384	0.0474641	0.0889331	Induced
TRP2	86.9105	62.5859	38.1392	35.9186	-1.01339	0.0538972	0.0965983	Repressed
YBR238C	96.6506	73.1045	1.09498	1.40498	-6.08541	0.00196464	0.021332	Repressed
TOR1	22.5772	17.2052	48.1053	43.4996	1.20329	0.0283554	0.0650632	Induced
PLB3	47.346	36.375	72.1268	67.022	0.732967	0.0636531	0.108566	Induced
YMR090W	17.1886	17.3326	214.16	188.084	3.54252	0.000702297	0.0167472	Induced
PHO81	52.2673	35.5828	24.0392	21.2751	-0.955078	0.0853421	0.134122	Repressed
GSP3	2.28388	0.779831	9.49371	8.34658	2.54179	0.0725726	0.11921	Induced
HSP42	15.7502	13.6559	331.564	314.449	4.45738	0.000605324	0.0167472	Induced
CDC55	46.8369	32.1905	71.9658	66.0241	0.804138	0.0963915	0.14632	Induced
TAD2	19.3274	16.1361	4.50394	3.50851	-2.14602	0.0105065	0.0391083	Repressed
YVC1	18.9721	14.4035	31.2399	26.3641	0.787375	0.0763002	0.123322	Induced
YGR079W	91.2955	80.435	2.33714	1.3826	-5.5288	0.00484676	0.0283482	Repressed
SIP3	13.2282	10.0004	30.1918	27.0863	1.30208	0.0260742	0.0620061	Induced
YHL012W	12.8002	6.72719	2.42663	3.40745	-1.74292	0.0843505	0.133001	Repressed
AIM25	14.881	9.04011	28.9612	28.0807	1.25374	0.0691347	0.115111	Induced
YHM2	125.837	117.938	31.6462	25.1399	-2.10194	0.00661193	0.0321667	Repressed
TPO4	20.6767	16.4996	301.534	281.563	3.97128	0.00182255	0.0209351	Induced
YBP1	16.1804	15.9363	33.6786	25.9938	0.89374	0.0422216	0.0825874	Induced
VTI1	35.3932	27.385	134.918	126.825	2.05982	0.00834236	0.0355058	Induced
RUF5-2	90.2196	60.8733	385.577	223.679	2.01161	0.0546741	0.0974795	Induced
DCP1	32.1423	20.401	13.1178	11.2269	-1.1099	0.0897892	0.138644	Repressed
MPC3	26.351	20.9634	1184.47	1099.03	5.59282	0.000959265	0.0173712	Induced
SPR1	5.50665	2.64614	13.3839	12.9571	1.69194	0.077651	0.124837	Induced
PEX19	32.1561	28.0579	79.9275	73.8375	1.35256	0.00697629	0.0330644	Induced
COQ4	17.2498	16.2939	217.992	197.615	3.63111	0.000508286	0.0167472	Induced
ZUO1	620.325	759.231	61.1462	51.4351	-3.61517	0.00280761	0.0237736	Repressed
ATG42	26.4266	21.3494	252.243	233.195	3.34493	0.00238486	0.022801	Induced
VID30	8.49469	7.9033	92.7435	81.7756	3.41179	0.000940591	0.0173712	Induced
HSM3	17.0153	16.5341	37.1436	36.639	1.13699	0.000406241	0.0164631	Induced
RSC3	29.2967	17.3111	13.5194	13.385	-0.792729	0.189282	0.246186	Repressed
ATO2	3.68451	4.4923	489.961	356.838	6.69434	0.00162473	0.0204635	Induced
PHO5	157.752	148.601	13.3187	13.4194	-3.51823	0.00015253	0.0158619	Repressed
VPS62	19.1686	11.5322	69.024	64.621	2.12206	0.0278723	0.064598	Induced
DON1	6.35168	4.97201	21.9318	18.0139	1.8187	0.0151126	0.0469487	Induced
PMP1	525.781	230.979	98.9425	271.172	-1.03186	0.365672	0.429486	Repressed
RCE1	13.7807	8.46293	3.05179	3.61841	-1.73759	0.044803	0.0858812	Repressed
RGC1	30.7121	23.7361	89.9423	82.2228	1.66084	0.013585	0.044643	Induced
MRI1	105.561	87.1136	50.3261	41.1134	-1.07528	0.0332225	0.071062	Repressed
MYO3	13.7457	11.7503	38.0654	34.041	1.49986	0.00844538	0.0356245	Induced
SLU7	17.8087	17.1442	38.0908	30.6252	0.975234	0.0262217	0.0621803	Induced
RUF5-1	90.3821	60.8733	389.864	226.3	2.02633	0.0540037	0.0966411	Induced
OAR1	9.95566	7.08431	33.9271	30.909	1.92787	0.0166562	0.0490348	Induced
NCA2	14.0047	10.6313	64.4319	62.199	2.36179	0.00704462	0.0330688	Induced
TGL2	6.93425	3.2133	23.3188	22.9739	2.18965	0.0538486	0.0965983	Induced
SPT6	107.908	97.4939	63.2881	57.5398	-0.765497	0.0167758	0.0490747	Repressed
ASP3-4	18.9718	16.5365	38.9351	34.7015	1.05227	0.0147356	0.0463544	Induced
SYM1	12.2795	8.82683	42.8431	44.8002	2.05397	0.0131714	0.0440146	Induced
RBH2	16.5925	13.7095	5.61763	4.86868	-1.53091	0.0124447	0.0427922	Repressed
GPC1	8.31131	3.83009	20.5667	16.2911	1.60204	0.100622	0.151025	Induced
TOM5	186.353	264.35	101.82	96.1684	-1.18676	0.0448704	0.0859149	Repressed
UGO1	13.6493	7.28778	31.1676	30.9428	1.56877	0.0685575	0.114349	Induced
JIP4	13.3879	10.9689	34.3644	26.7941	1.32823	0.028859	0.0656677	Induced
AIM21	24.7304	27.5425	60.8006	49.5847	1.07841	0.0232011	0.0579624	Induced
PHO86	152.005	127.277	85.7101	77.1359	-0.778215	0.0350457	0.0734181	Repressed
CDC10	69.6095	50.4369	37.3121	34.5626	-0.740036	0.0941391	0.143356	Repressed
CNL1	21.6095	11.404	192.424	180.789	3.49887	0.0164191	0.048689	Induced
YER135C	1.11977	1.92877	9.53096	3.72488	2.12044	0.123175	0.175384	Induced
THR1	186.336	183.798	37.219	35.8889	-2.33995	0.000143673	0.0158619	Repressed
GLO3	102.533	69.2773	53.028	50.1839	-0.735208	0.131338	0.184626	Repressed
TPM2	155.161	155.154	67.6377	61.1501	-1.26874	0.0032612	0.0253867	Repressed
PAP1	34.581	24.9433	73.7085	65.8442	1.22926	0.037777	0.0767166	Induced
PGC1	32.0545	29.0644	73.7959	67.2037	1.206	0.00649772	0.0321043	Induced
DDL1	7.32552	5.51023	21.0193	18.6373	1.62739	0.0180025	0.0510457	Induced
ZTA1	20.8353	13.5952	376.831	332.772	4.36525	0.00528415	0.0292822	Induced
HYP2	2273.83	2448.77	1156.85	1000.79	-1.13013	0.0105705	0.0392529	Repressed
SIR1	4.85983	2.68608	13.6728	12.4847	1.79346	0.0503649	0.0925389	Induced
SEC24	117.384	94.7688	60.6484	54.0916	-0.886736	0.0372988	0.0760683	Repressed
KAP123	259.135	225.299	36.8532	30.8058	-2.83995	0.00331394	0.0255031	Repressed
ODC1	15.2934	13.6389	195.927	165.929	3.64466	0.00159377	0.0204635	Induced
FIN1	16.6293	9.30007	26.2371	21.5813	0.882979	0.168495	0.224438	Induced
YBL029W	7.39967	5.92624	27.5154	25.4275	1.9902	0.00716102	0.0332058	Induced
SLI1	5.34313	4.00171	18.5724	18.0547	1.97067	0.0109534	0.0399259	Induced
HED2	16.5425	11.2927	95.6726	80.6653	2.66336	0.0123941	0.0426843	Induced
GOT1	71.4652	36.8867	30.7701	30.4296	-0.824128	0.258077	0.319522	Repressed
APT1	201.465	159.365	25.3214	24.8599	-2.8461	0.0035573	0.0261491	Repressed
CRN1	90.2085	83.593	46.4552	43.2698	-0.953859	0.00614784	0.0315555	Repressed
THI13	1.43804	1.07973	5.86516	4.00434	1.97083	0.0295094	0.0665673	Induced
PMT4	149.302	117.43	21.7621	18.6446	-2.72273	0.00570173	0.0301451	Repressed
NMA2	16.3674	13.7763	62.6369	52.8485	1.93778	0.00801837	0.0350065	Induced
SUP35	246.671	211.339	98.9962	86.009	-1.30781	0.0130426	0.0437959	Repressed
NUP2	81.4223	80.0053	43.6356	38.0927	-0.98198	0.00990879	0.0380844	Repressed
UBP5	15.9706	11.5127	55.5189	49.3326	1.93172	0.0161936	0.0484468	Induced
PAB1	675.648	697.836	148.794	141.581	-2.24185	0.000363451	0.0162779	Repressed
PGK1	3464.09	3578.32	1190.72	1004.37	-1.68179	0.00544506	0.0296001	Repressed
AHA1	92.2144	80.7232	150.875	146.792	0.783448	0.0151801	0.0470314	Induced
PLB1	46.7522	43.5563	99.2377	82.6663	1.01024	0.0192071	0.052684	Induced
YDR034C-D	48.2531	30.7332	60.4626	72.187	0.747946	0.155809	0.21047	Induced
PNG1	19.5532	16.3449	34.3987	28.6063	0.811559	0.0485092	0.0902435	Induced
HFM1	3.42946	2.07394	9.26778	10.0205	1.80933	0.0370743	0.075816	Induced
ECM27	8.21664	5.11858	26.623	21.1392	1.84063	0.0388165	0.0779997	Induced
TMA46	99.8717	103.136	34.6868	29.8587	-1.65315	0.00442392	0.0282031	Repressed
NAT5	60.9357	43.1726	30.2057	25.2857	-0.907749	0.085839	0.134706	Repressed
YMR122C	6.46582	5.55126	16.107	14.1075	1.33015	0.011777	0.0414795	Induced
NVJ2	33.5787	24.7237	65.5915	60.7738	1.11597	0.0381369	0.0772798	Induced
AKR2	17.5048	14.2304	40.7543	38.2458	1.31577	0.0136692	0.0448222	Induced
HOR7	62.7143	29.7339	1125.67	789.227	4.37248	0.0174939	0.0502917	Induced
YKL222C	5.95908	3.91593	10.1479	8.25451	0.898041	0.111966	0.163229	Induced
SUS1	17.0673	11.0126	48.557	50.6574	1.82101	0.0280691	0.064847	Induced
ODC2	65.2156	47.2753	13.1698	9.1838	-2.33123	0.0215445	0.0559922	Repressed
MNL1	22.3774	16.4942	9.82519	9.41481	-1.01461	0.04614	0.0871635	Repressed
SEC65	79.1953	66.8125	34.6948	33.2602	-1.10339	0.0129776	0.0437488	Repressed
CSC1	27.6562	18.8833	47.8255	40.0854	0.917586	0.0905512	0.139425	Induced
HMS1	2.37325	3.12985	16.7252	13.1376	2.44003	0.0115523	0.0409674	Induced
LEU9	141.552	121.074	2.90772	2.98915	-5.47692	0.000437212	0.0166736	Repressed
SOK1	48.6663	35.3264	92.7762	91.1912	1.13111	0.0382234	0.0773344	Induced
VMA5	225.056	184.624	70.0941	62.7914	-1.62431	0.0100293	0.0382073	Repressed
FIT1	3.25692	2.84467	10.7067	9.77825	1.74731	0.00448415	0.0283207	Induced
CYB3	10.7357	10.9752	81.7545	80.0348	2.89762	5.81727e-05	0.0158619	Induced
TPO2	21.6804	16.0033	10.5222	8.96924	-0.9511	0.0629447	0.107677	Repressed
LDH1	13.4872	12.6919	42.0444	38.4285	1.62009	0.00232963	0.0225375	Induced
DGA1	21.6519	14.9066	74.8565	69.7494	1.98385	0.0181234	0.0511679	Induced
CMR2	14.2677	12.2032	27.1614	23.6579	0.940969	0.0245757	0.0597836	Induced
YDR210W-B	55.2143	32.6451	72.0081	79.7015	0.788044	0.162929	0.218596	Induced
YGR130C	43.4307	40.0585	415.504	397.138	3.28296	0.000413608	0.0164898	Induced
SDA1	117.936	100.257	15.1273	11.8475	-3.01592	0.00487014	0.0283482	Repressed
RGP1	19.6796	14.1725	43.3301	39.9612	1.29892	0.032622	0.0703806	Induced
MSC3	19.39	16.6003	86.0177	73.1687	2.14504	0.00564265	0.0299758	Induced
FAT4	29.8881	14.8725	163.136	177.017	2.92588	0.027194	0.0636312	Induced
ILS1	419.57	361.045	36.8491	32.942	-3.4835	0.00150458	0.0201348	Repressed
VTC3	312.822	236.546	35.405	34.1435	-2.98168	0.00465959	0.0283482	Repressed
MDM32	22.3771	15.3684	49.7311	45.7894	1.33951	0.0390072	0.0782735	Induced
UIP3	17.237	8.15424	72.4338	69.6845	2.48469	0.0411237	0.081131	Induced
PEX6	17.684	12.0278	42.8367	36.3807	1.41478	0.0414565	0.0815913	Induced
FAR8	25.5237	20.0113	60.9425	50.9613	1.29721	0.0268645	0.0631311	Induced
MRX10	9.69341	8.89831	24.1341	21.6519	1.30025	0.00583561	0.0305619	Induced
GIC2	83.7396	76.0556	3.32267	2.21346	-4.8512	0.00378761	0.0266806	Repressed
HO	55.9311	49.6804	2.11542	2.47197	-4.52495	0.000971287	0.0173712	Repressed
SWE1	27.6962	21.7898	11.6612	10.615	-1.15152	0.0254389	0.0611257	Repressed
MMS2	56.8817	49.1451	137.119	119.285	1.27399	0.0128182	0.04339	Induced
HSP82	211.481	249.493	513.074	469.823	1.09235	0.0148605	0.0465688	Induced
MTC4	12.6234	6.74605	34.388	26.2131	1.64556	0.0745198	0.121334	Induced
KNS1	20.0466	19.66	181.138	169.734	3.14349	0.00024265	0.0158619	Induced
CSE1	80.2793	47.9484	40.4129	35.3856	-0.758467	0.203896	0.261287	Repressed
RRD2	15.8596	9.99925	38.4569	36.3701	1.5329	0.0426569	0.0830992	Induced
PRM15	21.1454	17.1065	45.6652	42.9598	1.21218	0.0165995	0.0490247	Induced
HSC82	1774.39	1896.7	777.851	741.637	-1.27262	0.0021522	0.0219292	Repressed
ATG8	13.8648	13.7641	373.269	347.767	4.70582	0.000118945	0.0158619	Induced
DFM1	23.7705	17.0358	60.7703	54.5878	1.49926	0.0265918	0.0627872	Induced
KIN1	25.3026	20.7701	90.7502	81.228	1.90024	0.00726831	0.0332599	Induced
OPI10	10.9918	8.76247	119.033	100.416	3.47365	0.00343731	0.026087	Induced
HEL1	11.7826	8.45652	38.7655	36.2823	1.89066	0.0159344	0.048147	Induced
MDH3	17.2391	12.3826	89.7238	83.5885	2.54865	0.00891829	0.0362235	Induced
PPZ2	10.4492	8.48637	55.2266	47.1403	2.43458	0.0059315	0.0308728	Induced
SSE2	13.4647	10.3382	182.495	159.635	3.84534	0.0030581	0.0245203	Induced
VID24	68.5622	49.6928	17.9264	14.5268	-1.86547	0.021635	0.0561113	Repressed
AIM19	9.44083	6.76332	123.443	107.501	3.83311	0.00454608	0.0283482	Induced
ULP2	17.9696	12.4581	33.7064	33.3192	1.13933	0.0479557	0.0894167	Induced
URA7	265.049	211.825	4.22964	2.36564	-6.17603	0.00516481	0.0290324	Repressed
COS4	5.78207	5.29052	13.8592	12.3646	1.24388	0.00697063	0.0330644	Induced
RPS26B	1910.54	1823.36	35.5042	33.5371	-5.75708	8.52347e-05	0.0158619	Repressed
RPC19	123.337	109.295	32.0445	28.6862	-1.93755	0.00370474	0.0263229	Repressed
TES1	14.3709	12.5678	185.302	163.184	3.69335	0.00129918	0.0193321	Induced
DPC8	25.1093	22.5869	179.434	160.648	2.83394	0.00151534	0.0202315	Induced
TAN1	58.939	51.466	30.8473	30.5601	-0.846321	0.0132547	0.0441133	Repressed
MST28	10.0298	9.75298	21.3931	14.1544	0.845503	0.112106	0.163392	Induced
FCF1	90.3199	56.3466	21.0463	17.8421	-1.91513	0.0348694	0.0732474	Repressed
NYV1	45.6366	36.9279	222.821	206.597	2.37879	0.00458918	0.0283482	Induced
TSA3	9.86941	7.61395	56.8491	52.5421	2.64544	0.00537795	0.0295039	Induced
CDC60	382.892	329.768	33.9774	29.6149	-3.48629	0.00175952	0.0208296	Repressed
TIF4632	45.251	40.1304	21.9919	20.6787	-1.00068	0.009367	0.0370637	Repressed
STL1	3.22518	2.92303	18.1623	16.4477	2.49295	0.0016295	0.0204635	Induced
LTE1	16.7184	12.3369	8.93792	7.05764	-0.86113	0.0913287	0.14038	Repressed
CRS1	144.29	114.569	20.197	16.4117	-2.82191	0.00623992	0.0318504	Repressed
LSB5	48.4015	46.8729	136.872	126.429	1.46655	0.00177063	0.0208296	Induced
NAS2	14.4266	13.1475	61.2124	58.6995	2.12059	0.00119716	0.0188899	Induced
LAS21	23.7319	17.1866	12.3747	11.4549	-0.779999	0.0860341	0.134804	Repressed
FOX3	3.34122	3.26786	29.5482	24.3795	3.02851	0.0021279	0.0218506	Induced
YGR153W	9.37928	8.0911	5.22475	4.42768	-0.855947	0.0331556	0.0710439	Repressed
TOS1	450.069	429.989	75.0612	68.9044	-2.61187	0.000716287	0.0167472	Repressed
HAA1	52.6808	37.3873	116.815	110.16	1.33345	0.0326815	0.0704561	Induced
APQ12	37.9342	18.7362	13.4841	7.18554	-1.45508	0.16959	0.225426	Repressed
PHO90	56.6169	48.7164	18.3873	13.2726	-1.73423	0.0212146	0.0555256	Repressed
MON1	10.1307	7.40044	23.691	19.9403	1.31544	0.0358479	0.0743971	Induced
CMC2	23.4269	21.6383	59.4547	40.5934	1.15061	0.0571019	0.100489	Induced
YLR410W-B	48.7889	28.814	58.4299	77.9206	0.813138	0.189341	0.246207	Induced
SEC18	60.0924	48.0651	30.9759	30.1242	-0.823887	0.0374599	0.0762615	Repressed
NGL3	3.68038	3.21779	33.0601	27.6645	3.138	0.00262477	0.0233263	Induced
SIP2	11.6806	9.16029	126.146	112.902	3.51981	0.00297029	0.0242126	Induced
CBT1	11.2072	10.3713	18.592	17.1993	0.730014	0.0115821	0.0410358	Induced
YER122W	3.34122	3.36492	29.2162	24.2771	2.9958	0.00199351	0.0214237	Induced
ARL1	101.125	64.3149	45.1549	49.5564	-0.8047	0.147211	0.201307	Repressed
PCK2	4.73726	3.17573	35.4348	25.8881	2.95413	0.0149557	0.0467652	Induced
LIH1	13.874	10.5091	45.3296	43.3607	1.86289	0.0114932	0.0409322	Induced
CBP6	11.9295	6.4657	18.6481	23.1804	1.18516	0.117651	0.169656	Induced
YGR266W	30.2039	20.3425	74.5342	64.6277	1.46108	0.0392073	0.0785039	Induced
SPO16	4.59841	1.40294	1.01891	1.5008	-1.25203	0.36816	0.431768	Repressed
SAP155	44.7269	34.7214	86.2898	76.4859	1.0348	0.0355829	0.074065	Induced
GTB1	26.4216	21.917	61.1175	47.0992	1.16268	0.0377352	0.0766859	Induced
ARG4	46.1101	33.0318	25.8112	20.8588	-0.761946	0.119447	0.171265	Repressed
TIF4631	305.892	288.843	55.9581	46.4992	-2.53722	0.0030103	0.0243754	Repressed
ECM18	5.32399	5.31723	16.896	17.3583	1.68662	0.000133575	0.0158619	Induced
BEM1	29.7202	24.5342	47.5783	43.3329	0.744718	0.0396355	0.0791194	Induced
YOR097C	10.9103	7.87396	25.8597	21.0441	1.32018	0.0410063	0.0810665	Induced
YJR098C	8.04056	7.34065	15.6445	14.1429	0.953533	0.0104163	0.0389829	Induced
ATG7	7.18724	7.30791	37.4763	31.5846	2.2523	0.00302944	0.024424	Induced
IRC24	27.8316	32.7623	173.243	163.056	2.4725	0.00255858	0.0232317	Induced
MPH2	3.72905	2.19969	9.81645	7.79927	1.57107	0.0604844	0.10478	Induced
CDC28	45.2629	31.9525	22.9535	18.8874	-0.883975	0.0944493	0.143714	Repressed
RIM2	24.4696	17.5647	10.4243	10.4784	-1.00788	0.0538968	0.0965983	Repressed
YCL068C	2.03675	2.60368	5.73999	5.80133	1.31448	0.0174321	0.0502145	Induced
ILV2	233.163	205.911	27.2805	22.287	-3.147	0.00293757	0.0241491	Repressed
BBP1	17.9997	11.2237	3.65965	5.16914	-1.72684	0.0559629	0.0991386	Repressed
ACA1	13.7873	10.5991	20.6036	19.2011	0.706862	0.0672818	0.112844	Induced
FYV10	5.86256	4.60089	58.9803	48.7277	3.36369	0.00433897	0.0278783	Induced
RRT9	11.6683	6.61895	59.5504	46.9429	2.54185	0.0281158	0.0648556	Induced
CDC36	44.5123	34.2169	66.291	62.2082	0.706789	0.0665329	0.112039	Induced
SND3	447.184	383.345	55.7333	49.0872	-2.98611	0.00231951	0.0224938	Repressed
ATG12	11.1065	8.76977	25.2887	24.772	1.33263	0.0158459	0.0480314	Induced
CAB5	34.3093	29.6938	126.428	127.81	1.98997	0.00273677	0.0236545	Induced
ENV11	10.6108	6.46541	15.1879	12.7094	0.708138	0.188352	0.245311	Induced
BXI1	13.7178	15.1963	165.206	160.965	3.49578	0.00047409	0.0167472	Induced
PGM1	81.6576	70.9213	22.9457	21.1566	-1.79063	0.00427808	0.0277833	Repressed
TIF3	456.092	506.027	52.2338	45.4063	-3.30067	0.0014482	0.0199798	Repressed
YPL191C	4.55625	2.35755	16.2097	13.5511	2.10586	0.0475643	0.0890048	Induced
GPR1	21.5689	14.9496	62.4315	55.037	1.68557	0.0258052	0.0615486	Induced
CAK1	13.8781	8.70136	24.1685	18.7703	0.927271	0.130194	0.183197	Induced
MBR1	12.7319	9.20851	200.871	190.788	4.15794	0.00319522	0.025111	Induced
ATG29	4.17116	2.55013	43.3835	32.6607	3.50003	0.0132186	0.0440913	Induced
PGU1	4.54152	3.69282	9.04078	8.05744	1.05412	0.025016	0.0604447	Induced
YHR078W	18.7794	8.54392	22.7021	23.4561	0.756454	0.267446	0.329416	Induced
YNR061C	59.1	57.2034	26.3408	24.0577	-1.20644	0.00329554	0.0254357	Repressed
YHR045W	34.1462	26.6667	19.7709	16.9551	-0.727576	0.0753831	0.122262	Repressed
SEC66	75.2595	67.5807	36.2853	40.5374	-0.894797	0.0151515	0.0469933	Repressed
TYS1	302.397	258.102	51.7855	47.5419	-2.49645	0.00270078	0.0236359	Repressed
YDR215C	10.6226	15.3949	2.09974	2.13871	-2.61787	0.0105111	0.0391083	Repressed
SEC63	127.653	102.622	26.4556	23.5811	-2.2023	0.00650315	0.0321043	Repressed
NAM2	17.4806	15.8858	36.1352	29.4451	0.974866	0.0271558	0.0636072	Induced
CAT8	4.64138	3.44878	105.592	98.8307	4.65924	0.00219762	0.0221343	Induced
HXT3	1274.96	932.756	11.0113	8.81372	-6.79909	0.00165731	0.0205944	Repressed
HSL1	42.6844	38.6694	16.3764	13.9164	-1.42523	0.00912134	0.0366427	Repressed
MFG1	11.0931	6.40526	29.8617	30.9504	1.79714	0.0430699	0.0836483	Induced
ATF2	37.4866	27.4975	2.2772	2.12543	-3.88365	0.00348831	0.026087	Repressed
TSA1	1556.09	1814.98	1049.8	906.225	-0.785281	0.036206	0.074877	Repressed
GCD11	262.141	226.616	53.6107	48.6814	-2.25642	0.00310944	0.0247591	Repressed
SCJ1	51.0982	41.6762	10.6986	7.32389	-2.36393	0.0165574	0.0489476	Repressed
YBR062C	31.2286	24.319	94.2843	81.7622	1.66416	0.0150765	0.0469347	Induced
HAM1	79.1115	76.6161	14.555	8.80984	-2.73661	0.0166006	0.0490247	Repressed
COQ3	12.8153	13.5355	33.7184	29.6953	1.26695	0.00616787	0.0316159	Induced
SEG1	29.1984	24.406	51.0148	47.2613	0.874489	0.0246268	0.0598572	Induced
GSP1	962.035	813.968	78.1304	66.2662	-3.62053	0.00217862	0.022098	Repressed
URA5	301.096	240.771	62.5171	56.2656	-2.18961	0.0066066	0.0321667	Repressed
EFM3	21.084	15.3475	9.11263	8.03549	-1.08714	0.0489889	0.0909002	Repressed
COX16	15.8593	6.0296	51.3592	48.312	2.18698	0.0783039	0.125606	Induced
DCR2	17.3514	13.3756	39.4869	34.0049	1.25808	0.0280072	0.0647301	Induced
YPL257W	3.10501	1.81427	38.7889	37.2649	3.9505	0.00930277	0.0369677	Induced
LCD1	8.2514	7.73648	29.2003	24.1112	1.73747	0.0070102	0.0330644	Induced
YJL114W	1.06306	1.37875	5.46689	5.03962	2.10526	0.00851539	0.0357045	Induced
RPA14	59.2803	47.1714	27.9842	29.0738	-0.899698	0.0334527	0.0713681	Repressed
OAC1	80.5969	60.9228	7.10242	6.59356	-3.36918	0.00385105	0.0268391	Repressed
IRA1	28.0691	19.6544	88.7016	78.6684	1.81027	0.0212626	0.0555256	Induced
HEF4	9.54742	7.12027	66.0242	58.5606	2.902	0.00609438	0.0313793	Induced
MSH2	34.5572	26.2479	14.4985	12.3474	-1.17949	0.0364293	0.0750772	Repressed
BUD5	6.8263	5.15654	16.4774	16.373	1.45494	0.018458	0.0515908	Induced
YPT1	350.326	332.244	603.323	551.865	0.759078	0.00959711	0.0375596	Induced
PEX4	15.8148	11.3039	55.8194	40.6476	1.83075	0.0314936	0.0688661	Induced
RUP1	30.5796	30.6776	102.051	89.8467	1.64739	0.00310888	0.0247591	Induced
PEX34	17.7362	7.68279	51.0602	45.4623	1.92496	0.0784459	0.125763	Induced
HUB1	28.5698	31.4574	69.1865	58.5471	1.08945	0.0159957	0.0482486	Induced
TVP15	17.9302	14.9733	64.0367	70.3339	2.0299	0.00515054	0.0289894	Induced
MDY2	43.248	43.9362	111.272	95.6224	1.24676	0.0077346	0.0342362	Induced
YEN1	7.28375	5.24289	15.5926	14.9895	1.28769	0.0318227	0.0692548	Induced
OSM1	33.7432	27.0125	61.2818	51.0868	0.887147	0.0502029	0.0924061	Induced
ADI1	27.1087	21.6931	53.8335	53.6906	1.13965	0.0190347	0.0524872	Induced
TRI1	22.49	23.0432	13.1533	11.9677	-0.858025	0.0066339	0.0321667	Repressed
CDC33	428.712	318.754	93.4119	81.1966	-2.09788	0.0126134	0.0429275	Repressed
CIN2	9.7393	10.274	3.99099	2.87882	-1.54262	0.0225986	0.0573557	Repressed
SNC1	34.4383	32.8808	139.519	132.642	2.01537	0.000601213	0.0167472	Induced
HRT3	16.0182	18.2829	46.1019	38.7355	1.30645	0.0143102	0.0457434	Induced
RPS27A	679.658	445.974	108.583	81.3068	-2.5675	0.020257	0.0542929	Repressed
CIT2	58.9211	45.0008	768.131	725.235	3.845	0.00264512	0.0233716	Induced
RGA2	13.9744	8.41233	32.1342	29.3979	1.4587	0.0560476	0.0992197	Induced
MSG5	22.6218	19.5309	10.7443	8.04995	-1.16533	0.0372628	0.0760219	Repressed
AZR1	6.72696	6.69151	12.2358	10.1286	0.736984	0.033132	0.0710271	Induced
MDM34	26.0838	21.9802	49.6466	43.9259	0.961128	0.0239266	0.0589032	Induced
VNX1	18.152	15.1998	55.2942	57.3701	1.75619	0.00546528	0.0296001	Induced
SRO77	9.28622	7.5305	30.2398	27.6443	1.78327	0.00833748	0.0355058	Induced
SDD3	80.9882	65.2327	32.3066	29.047	-1.25293	0.0189108	0.0522459	Repressed
SEC6	20.9055	15.8125	34.0536	28.587	0.770611	0.0818154	0.130088	Induced
SLG1	89.2375	60.8122	178.659	156.231	1.15825	0.0563905	0.0996118	Induced
YDL206W	5.43977	4.11788	20.0882	16.4755	1.93568	0.0157288	0.0479039	Induced
DFG16	16.0977	10.8513	28.0895	23.3394	0.932348	0.0935588	0.142813	Induced
CSI1	3.60802	2.97889	15.1655	14.3024	2.16147	0.0044173	0.0282031	Induced
TBF1	27.0723	23.1914	14.916	15.0921	-0.744165	0.0221311	0.0567208	Repressed
PRE3	104.075	64.5603	145.509	133.75	0.727696	0.159564	0.214812	Induced
HXT8	3.73441	1.41117	5.57584	5.95586	1.1642	0.199754	0.257012	Induced
PEP3	15.0028	10.0167	24.189	21.388	0.865253	0.0995728	0.149881	Induced
PTC6	16.4217	14.7975	68.7254	61.8975	2.0649	0.00264934	0.0233716	Induced
FET4	89.0409	62.0991	25.2574	27.6341	-1.51478	0.0307284	0.0678234	Repressed
OPT1	80.0628	63.336	18.0192	14.3841	-2.14582	0.0117418	0.0414066	Repressed
SUE2	17.5383	15.7207	141.756	129.073	3.02557	0.00117727	0.0188592	Induced
DPH5	140.352	111.779	84.8394	69.1864	-0.711003	0.0845696	0.133264	Repressed
NOP4	149.703	131.386	43.8424	47.8991	-1.61538	0.00493175	0.0284468	Repressed
VPS21	77.6095	53.8954	126.601	110.691	0.851547	0.0896282	0.13847	Induced
ARD1	80.5578	73.0565	23.4894	18.8612	-1.85886	0.00851572	0.0357045	Repressed
DCK1	18.9634	12.4526	53.7487	48.798	1.70671	0.0306582	0.0677477	Induced
YMR181C	30.2949	20.866	137.569	142.756	2.45399	0.0116825	0.0412734	Induced
LCB2	125.685	95.7101	47.2856	38.3788	-1.36986	0.0313841	0.0687696	Repressed
YDR248C	12.2128	12.3365	31.8324	24.0673	1.18716	0.0283502	0.0650632	Induced
YAR061W	7.5927	5.41346	19.1044	18.6682	1.53815	0.0237549	0.0587056	Induced
NDE3	13.5951	10.157	96.8352	93.182	3	0.00491369	0.0284322	Induced
ATG11	8.60301	6.64282	43.3542	36.5221	2.38935	0.00861257	0.0358063	Induced
APC2	8.69434	5.41299	24.186	18.8638	1.60956	0.0512601	0.0935173	Induced
YLR345W	9.34436	7.17703	178.739	160.523	4.35999	0.00220449	0.0221646	Induced
GET3	265.24	217.366	147.991	133.459	-0.777968	0.0411471	0.0811493	Repressed
MHP1	25.9189	27.7607	86.2203	78.5572	1.61807	0.00265022	0.0233716	Induced
MET22	54.5399	40.1263	17.3434	15.1243	-1.54384	0.0241863	0.0593645	Repressed
QRI5	53.653	25.9751	84.1504	76.026	1.00831	0.172959	0.228844	Induced
VHS3	9.17208	7.21333	87.1805	84.8756	3.3924	0.00261568	0.0233177	Induced
SSK2	24.8601	18.1357	40.0241	35.6592	0.815779	0.0754575	0.122339	Induced
NUP42	13.3064	9.07525	25.3921	21.2221	1.05845	0.0714057	0.117799	Induced
LMO1	9.21119	8.1696	16.8204	14.2345	0.837327	0.0301301	0.0672397	Induced
YHR213W	6.86424	3.68255	13.4374	13.2493	1.33932	0.0885087	0.137295	Induced
PAH1	23.4089	20.5092	70.8329	64.0202	1.6185	0.00545135	0.0296001	Induced
SFT2	52.6647	37.4765	127.457	114.707	1.42573	0.030211	0.0672775	Induced
CSI2	50.7777	29.5884	11.3117	9.37322	-1.95801	0.0435127	0.0842232	Repressed
CYS3	405.761	408.711	22.244	20.3451	-4.25731	0.000229866	0.0158619	Repressed
PPM1	17.8985	15.2006	63.2026	63.1178	1.93222	0.00368171	0.0262888	Induced
YDL199C	4.42316	3.5333	58.4436	52.194	3.79757	0.00226611	0.0223151	Induced
HST3	29.5407	25.9328	16.0243	13.0771	-0.93071	0.0329737	0.0708731	Repressed
NST1	43.8007	34.0397	114.669	105.827	1.50216	0.0155539	0.0476045	Induced
RPS25B	1255.72	1191.56	113.594	102.617	-3.50067	0.000554433	0.0167472	Repressed
MSS4	34.4511	29.5185	74.7516	72.3796	1.20164	0.00880051	0.0360482	Induced
EDE1	75.9539	68.0425	149.741	142.724	1.02223	0.00707122	0.0331665	Induced
INP54	10.392	7.97385	45.9167	46.3231	2.32836	0.00660273	0.0321667	Induced
SAM4	177.307	137.15	12.6279	11.3283	-3.71439	0.00293461	0.0241491	Repressed
MLS2	1.76459	1.64167	12.3823	12.5237	2.87023	0.00033705	0.0158619	Induced
TVP23	22.0414	11.1483	29.926	32.7736	0.917721	0.181772	0.238241	Induced
HTD2	11.7909	10.1948	22.5503	20.6936	0.975931	0.0151606	0.0469961	Induced
UFD4	31.6201	27.0669	49.7268	46.4084	0.712024	0.0281801	0.0649353	Induced
FOL1	44.7243	34.4359	16.1656	14.0614	-1.38894	0.0231511	0.0579549	Repressed
SHU1	5.65096	5.6801	19.1128	22.6518	1.882	0.00424004	0.027696	Induced
MRX3	15.2793	15.3903	38.4442	29.1872	1.14088	0.0297179	0.0667751	Induced
YLR326W	8.85596	8.48916	29.0886	25.8536	1.66338	0.0029452	0.0241549	Induced
STP4	54.6891	42.1815	11.9409	9.03543	-2.2073	0.0151281	0.0469487	Repressed
BUD16	28.8905	16.1231	8.80182	7.45975	-1.46889	0.083878	0.132369	Repressed
PEP8	19.0448	17.1411	49.7086	46.9175	1.41699	0.00371162	0.0263392	Induced
HTB2	563.482	424.887	54.9512	51.9423	-3.20888	0.00419736	0.027696	Repressed
STB4	11.0918	7.92401	18.8814	17.8692	0.950568	0.0586003	0.102412	Induced
POL5	100.16	81.4901	17.3379	13.7652	-2.54603	0.00759118	0.0338386	Repressed
RPB5	164.442	138.253	21.1525	17.2517	-2.97853	0.00417019	0.0276456	Repressed
VPS68	84.6663	65.7753	226.311	188.994	1.46497	0.0223755	0.0570362	Induced
GSM1	3.61811	2.21099	32.8638	29.274	3.41413	0.0109735	0.0399547	Induced
DOA4	6.83018	6.09878	30.1887	26.4378	2.13087	0.0034719	0.026087	Induced
UBA3	6.03442	6.07196	17.3262	13.6273	1.35434	0.0162211	0.0484773	Induced
CPR2	52.4717	63.6568	214.856	181.572	1.77134	0.0106965	0.0394181	Induced
SFH5	75.8375	61.7411	32.0518	33.71	-1.06493	0.0202195	0.0542177	Repressed
YMR007W	5.89904	3.38019	7.2336	10.7887	0.957706	0.184794	0.241664	Induced
YDR261W-B	41.2452	27.3349	56.5365	64.0331	0.814004	0.113159	0.16455	Induced
RME2	13.4631	5.12651	25.9156	16.7474	1.19849	0.224841	0.283695	Induced
TCM62	13.2199	6.8146	27.6001	25.7977	1.41429	0.0900158	0.13892	Induced
YBR032W	28.3415	25.4046	3.09475	2.25284	-3.3292	0.00520361	0.0290603	Repressed
TAE1	53.2195	56.0112	16.017	11.3678	-1.99593	0.015031	0.0468985	Repressed
TIP1	269.97	227.594	8421.08	7860.17	5.03219	0.000694771	0.0167472	Induced
CHL4	9.2203	6.14905	30.5936	29.5067	1.96732	0.0209199	0.055273	Induced
ERG8	62.8873	48.483	35.6732	31.3085	-0.733526	0.0746947	0.121514	Repressed
YHP1	22.3386	18.0873	9.28109	7.05478	-1.30724	0.0343197	0.0725173	Repressed
STE2	245.904	133.714	12.9375	9.95541	-4.05158	0.0140176	0.0453381	Repressed
MGR3	25.0143	18.3175	50.4948	53.6166	1.26463	0.0304565	0.067458	Induced
SOG2	18.4506	11.5884	29.3111	25.0095	0.854663	0.129003	0.181875	Induced
RPL13A	978.357	979.648	33.5655	24.3321	-5.07974	0.0020654	0.0216857	Repressed
RPL9A	2085.14	1784.24	61.1589	51.1841	-5.10612	0.00111493	0.018553	Repressed
YHL044W	4.94772	3.09305	25.3363	19.768	2.48786	0.0224214	0.0570825	Induced
PEX1	13.82	10.4989	62.9918	53.8553	2.26447	0.0099258	0.0381017	Induced
ASF2	16.14	12.2207	41.1479	41.7593	1.5476	0.0161596	0.048445	Induced
REG2	6.13271	5.07316	273.683	264.656	5.58619	0.000616684	0.0167472	Induced
YHL009W-B	2.73698	1.33143	11.0965	9.34747	2.32914	0.0456102	0.0867621	Induced
YOL075C	8.95444	6.36122	16.0527	13.9431	0.969753	0.0658927	0.111196	Induced
NRK1	17.8672	12.8706	5.53396	2.72232	-1.89645	0.0733062	0.120032	Repressed
YPR011C	18.4556	13.798	28.7416	28.8506	0.836413	0.0556802	0.0988129	Induced
STP22	13.0827	12.6267	21.596	21.2234	0.735969	0.00149602	0.020114	Induced
MIC26	46.6332	34.1069	89.4904	83.9756	1.1033	0.039755	0.0793027	Induced
ULS1	25.2343	22.5516	58.9486	51.4681	1.2083	0.010904	0.0398379	Induced
YMR084W	0.83484	2.21085	13.0207	13.5808	3.12667	0.042746	0.0831882	Induced
COQ6	23.7675	18.5222	53.6534	47.9647	1.26478	0.0231423	0.0579549	Induced
CMD1	204.917	203.783	357.387	358.821	0.809336	3.71991e-05	0.0158523	Induced
POX2	1.18857	1.19525	8.468	10.6196	3.00129	0.00296794	0.0242126	Induced
ENT2	43.8029	36.8958	89.8286	84.6812	1.11269	0.0134479	0.0444468	Induced
TDA2	17.6969	12.1684	32.5477	24.0282	0.921717	0.115916	0.167542	Induced
SPO14	28.964	22.5675	83.887	73.5215	1.61099	0.0154487	0.0475419	Induced
VPS30	7.70396	4.9522	21.0063	19.8859	1.69199	0.0329181	0.0707802	Induced
SEM1	138.877	126.391	228.623	224.094	0.771158	0.00798722	0.034897	Induced
YPT52	79.4355	73.2173	191.223	170.846	1.24601	0.00643093	0.0321043	Induced
SKP1	135.04	171.163	495.668	442.753	1.61575	0.0133364	0.0442826	Induced
IMP2'	31.1226	38.4358	87.4313	95.6201	1.39595	0.01362	0.0447326	Induced
YJL193W	14.2861	7.86476	4.84032	4.39557	-1.26204	0.110549	0.161573	Repressed
ROY1	14.1295	10.0868	37.3059	33.4311	1.54649	0.0256745	0.0613389	Induced
NAB6	39.1644	27.5512	62.1697	55.8389	0.822796	0.0864026	0.13516	Induced
GEM1	8.77686	7.78196	27.5218	24.1606	1.64207	0.00601597	0.0312275	Induced
AUS1	14.0449	10.646	7.41768	5.68745	-0.913848	0.0809925	0.128946	Repressed
TCP1	202.511	176.344	72.0282	62.457	-1.4942	0.00907178	0.0364969	Repressed
SCO1	19.6031	14.0429	34.3658	31.9158	0.978173	0.0560079	0.0991799	Induced
CAB1	35.5476	19.2688	61.1305	62.6471	1.17507	0.106854	0.157577	Induced
YIP5	31.7196	21.4612	66.231	64.812	1.30106	0.0423066	0.0825938	Induced
DNF2	55.0242	49.8355	20.4367	17.6648	-1.46054	0.00746946	0.0336681	Repressed
YKR018C	75.7748	71.1159	277.126	255.73	1.859	0.00157535	0.0204305	Induced
GPA1	69.9128	53.7595	29.503	27.3912	-1.12017	0.0301329	0.0672397	Repressed
TRS20	27.0384	21.1352	14.7429	10.6707	-0.922642	0.0865692	0.135347	Repressed
RPN14	11.5366	10.2494	37.5313	28.4984	1.59971	0.0180167	0.0510457	Induced
YDR514C	22.1899	18.9554	11.1696	9.09686	-1.02163	0.0316127	0.0689284	Repressed
MSP1	18.1073	13.5527	35.9476	33.5402	1.1341	0.0332821	0.0711366	Induced
RXT3	17.6311	8.33193	30.3326	28.8728	1.18927	0.140628	0.194307	Induced
CST6	25.4802	18.3155	106.746	102.423	2.25581	0.0109474	0.0399259	Induced
SUI3	365.337	358.146	71.6811	69.3855	-2.35858	0.000136023	0.0158619	Repressed
YNR064C	4.54318	3.04053	12.6123	11.3743	1.66125	0.0299886	0.0671468	Induced
MGE1	148.842	115.685	58.0913	57.2899	-1.19701	0.0227786	0.0575834	Repressed
MTC1	61.6518	54.9629	100.792	95.1212	0.748465	0.0149508	0.0467652	Induced
NHP6A	324.608	251.769	108.335	135.408	-1.24165	0.0366363	0.0753867	Repressed
YOR342C	72.7987	55.6497	21.9269	16.5845	-1.73783	0.0248766	0.0603365	Repressed
BIG1	10.4326	8.23856	22.4721	28.0653	1.43654	0.0254638	0.0611257	Induced
QRI1	50.6485	41.7469	25.5901	23.9662	-0.898753	0.0261325	0.0620257	Repressed
TCB2	84.3918	57.9729	22.0338	17.5611	-1.8462	0.0286226	0.0653889	Repressed
TIF2	899.264	755.418	146.195	139.166	-2.53569	0.00265521	0.0233797	Repressed
YOR296W	12.5395	8.2902	20.7772	15.9568	0.818474	0.141945	0.195701	Induced
YIL055C	4.62995	4.17173	71.1571	66.366	3.96575	0.000519404	0.0167472	Induced
PHB1	100.351	86.6422	183.746	166.388	0.904921	0.0193008	0.0528653	Induced
RTC5	28.1161	18.9207	54.6389	49.5325	1.1471	0.0575426	0.100902	Induced
SET3	16.6176	12.7709	28.8632	27.0158	0.927054	0.0408685	0.0809055	Induced
ATH2	8.1841	5.98953	52.9254	44.4422	2.78023	0.00843308	0.0355988	Induced
RAD24	9.06119	7.13271	13.7071	12.8048	0.71119	0.0567921	0.100152	Induced
MAK11	66.9989	45.8936	21.2867	15.6769	-1.61077	0.0447993	0.0858812	Repressed
SPO71	9.07677	6.84096	30.6337	25.8008	1.82594	0.0164959	0.0488413	Induced
YPT54	6.78325	6.68549	46.4358	39.5102	2.67382	0.00191512	0.0213267	Induced
SUP45	280.814	230.353	41.3699	32.6347	-2.78811	0.00631741	0.0320108	Repressed
ARG2	8.57405	5.09153	19.1268	16.5011	1.38246	0.0674784	0.113141	Induced
CDC15	8.69647	6.51949	28.617	24.307	1.79834	0.0170033	0.0494258	Induced
ATG23	8.0224	5.70629	18.2298	18.6372	1.42514	0.0278037	0.0645455	Induced
ERD1	22.2568	16.397	10.3536	7.44104	-1.11917	0.0744645	0.121311	Repressed
PUT3	28.474	18.9457	52.341	49.1027	1.09712	0.0632346	0.108141	Induced
FUN12	298.394	328.669	56.9535	49.1505	-2.56313	0.00244601	0.0230584	Repressed
HSP150	665.667	613.07	377.982	351.837	-0.809109	0.009343	0.0370174	Repressed
UBP2	37.4706	29.8045	60.5192	53.1659	0.756899	0.056587	0.0998972	Induced
MBR2	7.16864	7.76621	43.0786	45.0929	2.56163	0.000672852	0.0167472	Induced
RET2	107.293	102.391	49.8042	47.9251	-1.10136	0.00156933	0.0204305	Repressed
FZO1	15.3047	11.6447	41.4054	37.998	1.55895	0.016866	0.0492064	Induced
LAG2	9.47936	9.43751	29.1273	23.7576	1.48318	0.00978088	0.0379919	Induced
YNR065C	9.76421	7.48732	16.9882	15.768	0.925044	0.0422624	0.0825938	Induced
PHO23	18.1905	17.3285	34.6347	31.5964	0.898918	0.00689092	0.0328491	Induced
PHO93	6.89172	8.88663	49.3331	46.3766	2.60072	0.00518144	0.0290432	Induced
CPD1	18.7435	15.9662	67.3875	63.7063	1.91719	0.0040458	0.0275527	Induced
SNO1	9.16832	7.76861	23.3284	22.3	1.42976	0.00737299	0.0335031	Induced
OPY2	53.1552	55.4002	200.39	176.152	1.79438	0.00295816	0.024192	Induced
TMA18	12.5497	9.72704	77.0411	73.9253	2.76062	0.00448116	0.0283207	Induced
PSA1	1136.78	1109.33	149.061	148.097	-2.91813	3.90823e-05	0.0158523	Repressed
ABP140	99.6418	85.5029	27.3768	23.0892	-1.87527	0.00766078	0.033988	Repressed
MHO2	6.70183	3.60185	38.3039	34.856	2.82789	0.0236299	0.0585431	Induced
PSO2	5.14029	4.19717	21.4683	18.6019	2.10143	0.00715835	0.0332058	Induced
STE6	97.0902	71.9306	19.0324	16.4181	-2.25332	0.0113849	0.0408526	Repressed
SPO75	4.30321	3.64936	23.5958	19.5511	2.43976	0.0054274	0.0296001	Induced
PTK2	35.372	28.7726	75.988	68.9381	1.17592	0.018868	0.0522459	Induced
FCP1	42.8545	40.6822	20.7123	18.7651	-1.08138	0.00548301	0.0296402	Repressed
TSL2	2.13866	1.06127	11.4115	9.31474	2.69535	0.0341387	0.0722146	Induced
SSN8	10.0309	7.26102	19.7391	19.5814	1.18518	0.0355249	0.0739749	Induced
CLC1	131.993	130.458	239.241	227.298	0.829948	0.00208012	0.0216859	Induced
STR2	14.8519	10.7504	58.6169	47.2131	2.0474	0.018085	0.0511441	Induced
SNA3	120.068	98.5956	454.071	422.87	2.00377	0.00560613	0.0299114	Induced
VPS51	14.3211	10.8923	46.4494	40.6593	1.78863	0.014569	0.0461261	Induced
SDS23	41.5042	29.6016	113.914	101.836	1.60132	0.0242404	0.0594316	Induced
GTS1	29.4947	26.5675	62.1957	54.3985	1.0564	0.0132251	0.0440913	Induced
PMP3	170.602	74.2254	508.334	390.277	1.87593	0.0876654	0.136503	Induced
YGL036W	16.4919	10.6092	39.663	34.0656	1.44387	0.0483648	0.090004	Induced
HSP79	13.5972	11.7503	80.2993	79.3153	2.65468	0.0015765	0.0204305	Induced
XRS2	6.85926	4.8852	17.8578	17.377	1.58502	0.0226103	0.0573599	Induced
YMR317W	7.74674	7.45089	26.4627	24.6137	1.74881	0.00114951	0.0187972	Induced
LAM6	18.0289	12.1291	39.1697	35.3481	1.30504	0.0458601	0.0868518	Induced
PEP12	20.3073	20.1468	91.1692	84.7807	2.12081	0.000617848	0.0167472	Induced
UBP7	14.9338	12.3152	31.7535	31.7144	1.21982	0.0126143	0.0429275	Induced
ARC18	41.4477	40.8871	100.972	98.6773	1.27789	0.000227423	0.0158619	Induced
PTP2	12.4916	7.10509	20.7741	18.9122	1.01803	0.121483	0.173491	Induced
PPS1	32.5154	24.2788	50.2952	45.0251	0.74704	0.0777586	0.124975	Induced
SWI4	13.9999	9.44379	29.7124	25.4773	1.2352	0.053965	0.0966354	Induced
FMP32	22.9789	21.172	47.9399	42.8682	1.04038	0.00912717	0.0366427	Induced
RIF1	20.4765	15.2285	12.2104	9.60789	-0.710588	0.124203	0.176542	Repressed
MSR1	12.9199	11.737	22.1222	20.5322	0.790703	0.0120616	0.0420831	Induced
EXG2	36.7655	27.1758	12.4107	11.2834	-1.43222	0.0250332	0.0604498	Repressed
YMR114C	10.0848	10.1789	155.632	128.258	3.80836	0.00134774	0.0195146	Induced
AEP1	17.5748	9.8329	32.329	27.366	1.12303	0.113949	0.165364	Induced
INP51	14.795	11.3411	23.5643	21.4573	0.784573	0.0595272	0.103622	Induced
ART10	13.3067	9.72117	31.3088	28.7815	1.38375	0.0269155	0.0631991	Induced
STE18	28.0343	11.921	44.0808	52.9986	1.28078	0.156267	0.210895	Induced
ROG3	8.63573	5.13541	18.6749	17.1762	1.38037	0.0640612	0.109056	Induced
MAL33	8.75283	6.75282	81.4295	91.8547	3.48227	0.00347329	0.026087	Induced
LYS5	13.6798	8.91696	43.2278	43.5501	1.94121	0.0236026	0.0585323	Induced
PSY2	54.5286	39.9248	27.9067	24.7528	-0.842909	0.0752304	0.122108	Repressed
DAT1	27.4232	20.7665	15.0124	14.3601	-0.714259	0.0747255	0.121529	Repressed
PEX7	16.9269	12.8526	54.9242	52.3713	1.8492	0.0115123	0.0409323	Induced
CDC53	37.8886	27.4478	78.0002	75.9855	1.23684	0.0328453	0.0706764	Induced
RPS12	3034.03	3094.46	286.201	265.747	-3.47293	0.000253749	0.0158619	Repressed
OAF1	13.8233	11.7705	22.2772	20.8664	0.753352	0.0262639	0.0622548	Induced
FRE5	12.8057	11.3788	30.9632	28.9543	1.30889	0.00554466	0.0298331	Induced
PSK1	20.3344	16.3728	108.045	98.6418	2.49331	0.00456705	0.0283482	Induced
ECM14	75.5831	58.576	207.532	187.793	1.55909	0.0154792	0.0475473	Induced
DBP5	115.288	82.0469	30.6134	28.204	-1.74633	0.0207017	0.055055	Repressed
LYS2	59.0807	53.2698	27.3839	24.889	-1.10387	0.00837249	0.0355528	Repressed
LUC7	15.3767	9.13148	26.5916	30.089	1.20959	0.0830879	0.131443	Induced
CWC15	17.7885	14.5046	31.9014	33.4921	1.01792	0.0211136	0.0554748	Induced
HXT15	3.1241	3.59197	12.3479	9.53724	1.70426	0.0152394	0.0470879	Induced
DIA4	6.75451	4.22312	22.7017	19.3395	1.93724	0.0314052	0.0687894	Induced
VPS45	21.3962	14.0958	35.7701	32.813	0.950359	0.0858777	0.134706	Induced
JHD2	4.41475	2.47083	14.5495	12.0419	1.94931	0.0450962	0.0862129	Induced
CAF130	17.2308	14.3206	32.7113	27.77	0.938785	0.0341107	0.0721818	Induced
IFM1	9.04893	6.01984	14.2383	12.2802	0.815438	0.114899	0.166448	Induced
SSD1	61.4639	53.2765	229.581	224.433	1.98436	0.00274711	0.0236545	Induced
SST2	49.728	32.4721	16.2371	13.3949	-1.47198	0.0503332	0.0925389	Repressed
APA2	28.3735	26.9368	129.644	107.108	2.09776	0.00462554	0.0283482	Induced
TMS1	22.1607	15.6945	51.3127	48.821	1.40336	0.0297828	0.0668424	Induced
YJL107C	10.91	7.43832	2.04116	0.98475	-2.60021	0.0461674	0.0871866	Repressed
RTC6	28.118	29.373	49.1632	46.3739	0.732725	0.00511865	0.0289735	Induced
YDR209C	69.5602	36.1187	23.4369	20.0954	-1.27953	0.130719	0.1838	Repressed
UIP5	11.4111	10.8328	84.2577	83.1694	2.91205	0.000176239	0.0158619	Induced
PHO89	32.5587	25.7567	353.088	324.035	3.53747	0.00256784	0.0232317	Induced
ARC15	91.4562	74.0245	148.061	129.908	0.748261	0.0522945	0.094857	Induced
ATG38	5.37083	2.3635	38.7746	46.8182	3.46814	0.0276109	0.0643322	Induced
PDE1	13.9266	10.1472	46.3088	40.7708	1.85487	0.0168924	0.0492276	Induced
CDC34	88.1537	72.5548	181.364	174.027	1.14496	0.0151984	0.0470372	Induced
UBC1	82.9378	72.7484	140.403	136.663	0.831589	0.0131193	0.0438827	Induced
FRE4	7.45707	6.8858	14.6122	12.6439	0.926245	0.0162386	0.0484773	Induced
YIL163C	3.5781	1.52944	4.57537	4.45954	0.822882	0.261784	0.323413	Induced
SAP1	11.2546	13.109	20.8169	22.3964	0.826748	0.0209361	0.055273	Induced
MAG1	16.4089	11.0195	56.2695	46.7781	1.90957	0.025826	0.0615727	Induced
RMP1	23.3137	19.9414	13.3662	9.06466	-0.947385	0.0847621	0.133438	Repressed
HTS1	180.598	151.636	35.0677	29.3786	-2.36603	0.00570242	0.0301451	Repressed
MIP1	35.3289	26.8111	71.1645	63.1787	1.11233	0.0352623	0.0736685	Induced
YBL100W-B	17.3672	11.0123	25.5969	29.3035	0.951967	0.102643	0.153257	Induced
EAF1	16.7713	12.5337	57.2199	58.0943	1.97635	0.0109752	0.0399547	Induced
DAL2	4.82201	5.87759	12.153	10.9442	1.11016	0.0203479	0.0544348	Induced
RPB4	96.243	87.2427	179.207	160.58	0.888963	0.0139929	0.0453092	Induced
PPT2	5.54505	3.78968	11.793	11.1471	1.29719	0.0413283	0.0814093	Induced
YCS4	19.5798	12.9368	10.4158	8.64979	-0.770205	0.150605	0.204839	Repressed
HBT2	3.74513	1.32105	20.7285	13.8711	2.77179	0.0679585	0.113647	Induced
HLR1	18.6017	13.3069	4.64644	3.94996	-1.89214	0.0198644	0.0537425	Repressed
GIP3	0.767594	1.33847	5.2162	9.2695	2.78201	0.0405237	0.0804727	Induced
VPS17	34.3512	27.875	75.0885	66.6146	1.18728	0.0205618	0.0548538	Induced
SSU1	13.038	7.30198	194.901	185.156	4.22383	0.00947087	0.0372158	Induced
PUT5	4.7675	2.63743	32.9873	24.5367	2.95761	0.0243389	0.0594631	Induced
HXT16	2.1585	2.07428	8.65537	6.40594	1.83117	0.0142437	0.0456832	Induced
HPA3	21.1356	21.6931	108.368	93.0247	2.23336	0.00250191	0.0231372	Induced
TUS1	9.4214	6.3789	39.4422	33.1215	2.1993	0.0187209	0.0520468	Induced
COX15	36.6604	29.0176	92.5664	87.1241	1.45203	0.0139196	0.0451994	Induced
SLD3	12.5859	10.84	20.5491	19.8787	0.787243	0.0189079	0.0522459	Induced
GIS2	557.033	547.7	163.951	130.822	-1.90602	0.007191	0.0332058	Repressed
GRR1	27.8273	16.2283	39.7964	33.7136	0.738615	0.19337	0.250426	Induced
YNL116C	11.6979	6.53144	54.4494	51.0775	2.53328	0.0255853	0.0612276	Induced
IRC3	11.2527	7.53589	22.7169	21.9869	1.25054	0.0477996	0.0892107	Induced
SCO2	13.6152	12.8786	34.9696	29.2394	1.27712	0.0111086	0.0402556	Induced
ARG82	8.10474	8.38573	36.3859	33.1047	2.07519	0.00121895	0.0190682	Induced
SFC2	28.466	22.2705	218.53	201.954	3.05095	0.00367168	0.0262832	Induced
YPL060C-A	2.51959	1.30151	10.5873	9.46278	2.39155	0.0363192	0.07503	Induced
BYE1	26.015	20.8695	63.8678	61.4735	1.41868	0.0125412	0.0428822	Induced
FMP25	22.1462	17.3729	38.7793	30.9933	0.820111	0.0748105	0.121633	Induced
ALY1	13.2918	8.59818	40.8677	40.6711	1.89722	0.0254701	0.0611257	Induced
YMR262W	11.8704	9.32008	52.0343	47.9472	2.23824	0.00664872	0.0322112	Induced
YNL034W	3.89192	3.7707	12.0985	8.67394	1.43876	0.0276774	0.064388	Induced
UGX2	2.04937	2.4041	113.844	113.426	5.67333	0.000411314	0.0164898	Induced
AFG2	38.8249	29.9802	13.9592	13.6006	-1.31995	0.0199201	0.0538424	Repressed
MSB3	14.7534	15.2588	39.8398	37.668	1.36879	0.00118627	0.0188849	Induced
TIM18	28.3518	18.2681	11.6781	10.165	-1.09377	0.0855193	0.134291	Repressed
TPK3	42.3387	31.3684	11.9386	9.42069	-1.78694	0.0231333	0.0579549	Repressed
IGD2	18.5632	12.6309	100.832	91.7923	2.62644	0.0114272	0.0408808	Induced
CHM7	11.3159	8.23136	27.2517	27.6133	1.48892	0.0224642	0.0571662	Induced
SNF5	14.5796	11.5776	24.6622	23.0465	0.867044	0.0370139	0.0757564	Induced
YIL108W	32.4826	30.8708	69.2996	63.8194	1.07122	0.00423099	0.027696	Induced
DID4	47.7029	52.8678	158.014	141.68	1.57528	0.00468087	0.0283482	Induced
SDH8	25.4024	23.4202	377.873	313.585	3.82402	0.00147304	0.0200872	Induced
YGK3	13.4872	7.7116	3.22096	2.94825	-1.78082	0.0516199	0.0940161	Repressed
SEC21	130.637	101.264	67.0628	63.9663	-0.823623	0.049049	0.090953	Repressed
GDA1	132.375	107.043	36.2824	32.9491	-1.79003	0.00878178	0.0360253	Repressed
YHL008C	29.4582	21.6744	46.87	38.7617	0.743902	0.101317	0.15187	Induced
RRG7	14.9123	11.1116	8.13484	7.11771	-0.770787	0.0828615	0.13123	Repressed
FIT3	26.8881	23.6033	564.922	406.345	4.26576	0.00359811	0.0262141	Induced
YNL320W	23.4278	14.9212	11.2733	10.5637	-0.812414	0.141978	0.195701	Repressed
KKQ8	10.4929	6.60184	27.4585	23.5713	1.57779	0.0445017	0.0854749	Induced
RAD26	8.01737	7.84621	37.5933	34.3743	2.18163	0.000926842	0.0173712	Induced
CCP1	98.5868	104.571	480.071	407.207	2.12678	0.00351224	0.026087	Induced
SFB3	71.9379	49.4575	37.1323	33.9587	-0.771975	0.114662	0.166274	Repressed
DDI1	27.9985	20.4576	85.826	74.815	1.72909	0.0194998	0.0531983	Induced
EXO1	22.6856	20.2311	8.54908	9.75908	-1.22905	0.0103755	0.038879	Repressed
TDA7	16.7315	13.8414	29.9174	27.9965	0.921656	0.0235631	0.0585102	Induced
DUG2	25.1875	19.9872	9.82104	8.52564	-1.3	0.0220837	0.0566752	Repressed
EGH1	9.08185	6.37948	22.5356	21.1672	1.49906	0.0277509	0.0645001	Induced
UBP9	6.04354	3.34654	20.4441	20.7371	2.13278	0.0357451	0.0742985	Induced
KES1	181.278	163.835	74.521	69.6153	-1.25964	0.00484978	0.0283482	Repressed
APC4	9.06931	4.95521	14.4117	16.07	1.11999	0.116333	0.16789	Induced
YLR149C	3.97021	2.30961	277.624	275.802	6.46152	0.00358038	0.0261796	Induced
PZF1	16.9098	13.235	7.88289	6.60763	-1.0568	0.0403253	0.0801896	Repressed
UTP22	85.0816	58.009	14.0668	10.6816	-2.53152	0.0177621	0.0507577	Repressed
RSM7	46.5883	61.5563	96.3228	106.463	0.906995	0.0499669	0.0920603	Induced
GPM3	20.9589	20.4026	8.05191	5.68563	-1.59016	0.0235399	0.0585032	Repressed
MAP1	221.166	165.191	56.682	43.9418	-1.94096	0.020165	0.0540969	Repressed
YOS9	17.3714	11.0557	32.2008	30.9643	1.15186	0.0681726	0.113839	Induced
URA2	223.648	194.473	78.2349	67.7608	-1.518	0.00895297	0.0362987	Repressed
PXR1	98.729	90.7478	24.2914	15.8635	-2.23837	0.0185306	0.0516678	Repressed
ECI1	7.43344	9.74173	633.857	614.684	6.18378	0.00100227	0.0173837	Induced
YPL199C	82.6548	70.651	49.7977	43.5422	-0.715846	0.0408053	0.0808362	Repressed
SAC1	112.765	88.1229	21.3881	16.4355	-2.40903	0.0114567	0.0409035	Repressed
YGR237C	16.3263	13.9623	61.3711	56.5801	1.96134	0.00416314	0.0276381	Induced
USA1	15.8216	12.8258	36.7063	31.6339	1.25433	0.0210662	0.0554266	Induced
KTR2	15.6797	11.1463	8.68441	7.16929	-0.758812	0.118744	0.170556	Repressed
AAD14	9.29468	6.40674	17.3351	12.9968	0.949941	0.105608	0.156342	Induced
VPS8	10.1787	7.66382	32.4353	28.7315	1.77743	0.0151289	0.0469487	Induced
DCN1	6.59768	4.757	30.5412	26.7936	2.33612	0.0114733	0.0409119	Induced
PXP1	11.5741	12.0001	61.0071	54.4704	2.29233	0.00140085	0.0196807	Induced
RAD50	13.0075	9.59273	20.0442	19.3636	0.802144	0.0658175	0.111135	Induced
SIP1	27.918	21.9035	48.327	44.6497	0.900101	0.0386079	0.0778532	Induced
SKG6	41.6993	29.619	6.30363	7.63519	-2.35516	0.0142877	0.0457305	Repressed
MAM3	22.4128	19.5495	89.3204	79.0464	2.00444	0.00432218	0.0278783	Induced
MSN5	42.176	30.0394	62.7444	56.938	0.728833	0.0990071	0.149304	Induced
ESBP6	11.9664	11.8454	138.134	135.31	3.5215	2.22367e-05	0.0158523	Induced
CSG2	75.5532	63.2667	144.094	120.101	0.928389	0.0369179	0.0756409	Induced
KCH1	22.5441	15.2058	8.6147	8.31722	-1.15673	0.0582716	0.101931	Repressed
FMP52	87.2899	61.2027	333.235	313.713	2.12326	0.0143503	0.0457949	Induced
VPS54	19.7176	16.6045	37.487	29.9713	0.893148	0.0485682	0.090324	Induced
APJ1	16.8987	12.8007	52.1247	47.1166	1.74051	0.0144766	0.0459679	Induced
MNR2	26.8058	21.6024	69.2095	63.3568	1.45339	0.0130102	0.0437959	Induced
GTF1	28.5111	20.6588	91.8971	77.9533	1.78842	0.0203285	0.0544084	Induced
ZRG8	5.22996	4.95325	18.7448	18.0192	1.8521	0.000683774	0.0167472	Induced
MCH1	15.3651	12.5903	73.2591	64.4147	2.30006	0.00546495	0.0296001	Induced
YNL033W	5.54214	3.78606	12.4262	9.3025	1.21993	0.0704459	0.116685	Induced
TDA11	7.44165	5.98893	19.5911	21.7267	1.62124	0.0111746	0.0403987	Induced
YCL019W	30.2653	19.515	41.3257	47.5833	0.836755	0.120807	0.172827	Induced
RAD23	140.03	140.332	66.3878	67.7381	-1.0637	0.00018851	0.0158619	Repressed
YGL015C	0.373325	0.0001	1.52579	0.466485	2.41553	0.357423	0.421147	Induced
ANS1	0.545099	0.474453	1.94581	1.02203	1.54148	0.0903586	0.139299	Induced
IDS2	10.5904	7.23578	36.3421	33.1228	1.96229	0.0196656	0.0534437	Induced
PAU11	0.463428	0.0001	1.15975	0.400791	1.75132	0.392031	0.455781	Induced
YKL162C	5.09626	3.26467	23.6882	23.7526	2.50439	0.0156247	0.0476627	Induced
YCP4	120.29	133.68	733.236	620.593	2.41431	0.00346838	0.026087	Induced
YFL002W-A	34.9061	22.7335	51.5583	56.7614	0.910163	0.0971502	0.147238	Induced
CUS2	13.1688	11.5317	27.9333	23.0768	1.04624	0.0249214	0.0603567	Induced
AIM39	14.0658	9.9916	43.0578	40.037	1.78828	0.0189042	0.0522459	Induced
TFC3	16.2439	13.9255	46.3914	41.4852	1.54239	0.00780671	0.034509	Induced
DNA2	10.7915	8.54621	20.2327	17.273	0.955693	0.0419581	0.0822682	Induced
UGX3	7.55981	4.52619	44.2504	40.7204	2.81363	0.0167562	0.0490747	Induced
ASN1	435.549	381.913	23.9431	20.441	-4.20304	0.00124214	0.0191183	Repressed
YLR125W	9.01475	13.1752	37.5204	31.5793	1.63877	0.0312999	0.0686113	Induced
GCS1	80.6864	82.0926	35.7593	30.0182	-1.30725	0.00920958	0.0368447	Repressed
RSM18	56.2238	35.7157	79.8623	74.8047	0.750409	0.14049	0.19421	Induced
VMS1	29.1036	26.3439	15.6771	13.8423	-0.909459	0.0155836	0.0476134	Repressed
PDR5	800.91	649.115	49.1798	41.0671	-4.00606	0.00247883	0.0231372	Repressed
MSC2	18.9393	13.7472	33.2507	32.1919	1.00154	0.0481709	0.0897014	Induced
YGR161W-B	35.7394	22.9572	51.9893	58.5793	0.913593	0.103545	0.154243	Induced
GLE2	44.4612	29.0029	22.3116	20.7042	-0.772173	0.141558	0.195252	Repressed
MNN11	64.0959	45.7856	26.0216	24.8475	-1.11109	0.0468766	0.0882356	Repressed
YER158C	8.98352	10.3024	30.912	24.1303	1.51299	0.0179024	0.0509557	Induced
YIL089W	4.38863	4.02052	11.4625	8.59044	1.25378	0.0293914	0.0663531	Induced
RAD34	5.89718	4.32114	25.0246	21.9412	2.20045	0.011877	0.0417296	Induced
SRP21	79.6353	51.7565	42.1351	32.0023	-0.825602	0.160431	0.215598	Repressed
CDC39	67.0407	49.0951	96.8781	94.4916	0.72055	0.082031	0.130382	Induced
PEX2	26.817	19.3282	73.8222	67.2915	1.61261	0.0219304	0.0564481	Induced
RPL26A	904.168	864.308	116.161	97.7465	-3.04745	0.00177249	0.0208296	Repressed
RAS2	64.3049	53.8889	132.186	125.642	1.12525	0.0134877	0.0444853	Induced
PRP39	29.6097	18.527	9.16721	8.13291	-1.47636	0.0540673	0.0966411	Repressed
VPS64	18.0187	12.1831	34.1818	32.0074	1.13196	0.0559673	0.0991386	Induced
SPF1	183.975	157.787	60.8797	56.022	-1.5477	0.00658424	0.0321667	Repressed
VPS34	14.1152	9.64904	35.9225	30.0796	1.47372	0.0387105	0.0778686	Induced
RPO21	151.657	153.47	73.5267	84.9348	-0.945278	0.0118861	0.0417358	Repressed
TYW3	31.7311	20.5578	16.2721	13.404	-0.817203	0.147696	0.201838	Repressed
HNT3	9.02535	8.0911	16.753	15.7157	0.923666	0.00960416	0.0375596	Induced
TAF12	42.5245	34.974	70.4716	68.3284	0.840767	0.0272212	0.0636312	Induced
ALG3	29.4615	26.005	15.5169	11.7311	-1.02547	0.0425346	0.0829534	Repressed
CST26	34.664	22.2768	13.0929	10.5094	-1.27054	0.0730769	0.119764	Repressed
DAS1	8.33156	6.65942	31.1726	29.5811	2.01888	0.00663393	0.0321667	Induced
ROD1	9.13237	7.78513	32.9681	31.9077	1.93916	0.00363653	0.0262483	Induced
TSA2	10.5402	9.59755	291.246	185.503	4.56526	0.00533825	0.0293929	Induced
YDL109C	5.802	5.08425	14.3331	12.4465	1.29863	0.0113384	0.0408113	Induced
YNL165W	17.0159	11.1516	34.2489	33.4164	1.26438	0.0512565	0.0935173	Induced
MCO14	7.69848	5.12861	13.119	12.7943	1.0145	0.070783	0.117103	Induced
TDA1	52.2608	41.384	121.358	110.714	1.3093	0.0183305	0.0514042	Induced
UBX7	32.4421	26.5334	69.4125	65.9149	1.19827	0.0150932	0.0469393	Induced
LRE1	20.4935	13.545	40.3461	34.0994	1.12902	0.0698948	0.11604	Induced
YPD1	84.7076	72.9898	48.8558	41.8245	-0.798298	0.0357666	0.0743164	Repressed
YJR011C	8.24757	5.92316	13.794	14.6951	1.0075	0.0517835	0.0941981	Induced
[truncated: 1,725 more rows]
