# Supplementary material for: Trans-histone crosstalk establishes distinct H3K79 methylation zones with differential transcriptional functions
Source: Nucleic Acids Res. 2026 Apr 2;54(6):gkag291. doi: 10.1093/nar/gkag291 (PMC13044951; doi:10.1093/nar/gkag291)
Supplement: gkag291_Supplemental_Files [file gkag291_supplemental_files.zip › Supplementary Table S5. Genes differentially expressed between dot1Δ and WT under -N conditions.xlsx]

## Sheet: Sheet1
Gene	WT(-N)_r1	WT(-N)_r2	dot1Δ(-N)_r1	dot1Δ(-N)_r2	log2_dot1Δ/WT (-N)	pval_log2_dot1Δ (-N) vs log2_WT (-N)	FDR(BH)_log2_dot1Δ (-N) vs log2_WT (-N)	Up/Down regulated in dot1Δ (-N)
GND2	11.9541	8.99445	391.743	298.593	5.04238	0.00314835	0.20652	Up
SPS100	2.82083	2.67226	62.273	41.9223	4.24553	0.00463285	0.20652	Up
YKL065W-A	36.6286	34.1529	615.592	612.185	4.11653	0.000151229	0.151685	Up
GRE1	137.357	100.21	2385.55	1569.79	4.0574	0.0086233	0.20652	Up
YGL262W	1.69269	1.48291	23.3485	15.5662	3.61521	0.00726762	0.20652	Up
HXT14	0.183665	0.001	0.946807	1.14969	3.505	0.237776	0.427386	Up
YJL045W	20.167	16.1253	196.692	195.604	3.43421	0.00218964	0.20652	Up
FMP48	13.3121	14.2069	166.772	126.246	3.41249	0.0036604	0.20652	Up
AHT1	0.22965	0.001	1.18835	1.15569	3.34522	0.250821	0.439964	Up
FDH1	62.1836	33.338	427.718	498.084	3.2768	0.018655	0.218475	Up
SHH3	14.2433	10.3912	127.075	102.623	3.22099	0.0071568	0.20652	Up
ACO1	269.512	234.894	2335.44	2250.02	3.18441	0.00103741	0.201829	Up
YRO2	13.4344	12.2857	133.304	92.114	3.13163	0.00769643	0.20652	Up
PAU4	0.0884531	0.134264	1.14044	0.740557	3.07821	0.019259	0.218475	Up
FDH2	117.509	60.967	634.628	736.872	2.94195	0.0249701	0.218475	Up
COS12	0.90696	0.894057	7.13482	6.38611	2.90831	0.000768981	0.199537	Up
YPL276W	81.3601	44.0002	414.011	513.433	2.88718	0.0245012	0.218475	Up
GRE2	72.4167	58.8887	550.551	408.964	2.86938	0.0082329	0.20652	Up
PIR3	6.09673	2.54797	31.7026	29.7415	2.82939	0.0425191	0.238973	Up
RTN2	153.109	144.115	1166.62	771.484	2.70502	0.0124655	0.214072	Up
HOP2	0.184467	0.226411	1.90495	0.695168	2.6618	0.0783045	0.283061	Up
YBR116C	120.41	136.623	809.981	788.966	2.6371	0.00124079	0.20652	Up
ERR3	2.54797	3.10897	17.1366	16.9946	2.593	0.00303922	0.20652	Up
DIP6	141.103	114.186	801.633	655.097	2.51253	0.00697395	0.20652	Up
MLS1	407.347	366.49	2119.34	2198.16	2.4801	0.00105467	0.201829	Up
FMP16	747.555	650.972	4025.26	3262.68	2.3816	0.00577448	0.20652	Up
HSP26	921.92	685.025	4535.58	3803.27	2.37553	0.0107236	0.20652	Up
SHH4	69.4479	54.9744	326.986	292.01	2.31469	0.00644247	0.20652	Up
RCK1	0.259381	0.478954	1.80721	1.62597	2.2172	0.0365905	0.230986	Up
FRE2	6.53866	6.89984	29.8282	31.6319	2.19328	0.000684917	0.199537	Up
FUM1	246.573	193.03	982.812	972.762	2.15332	0.00660472	0.20652	Up
YKL050C	19.2966	14.4605	77.8764	68.0395	2.11187	0.011507	0.210336	Up
YOL085C	1.46319	0.594312	5.08562	3.71473	2.09667	0.0841221	0.288153	Up
DAL80	0.685759	0.338014	3.2672	1.03625	2.0716	0.185133	0.380265	Up
PCK1	475.716	406.303	1722.97	1853.45	2.01964	0.00381784	0.20652	Up
TRR2	53.0804	47.5845	201.55	196.595	1.98373	0.00165408	0.20652	Up
PXA2	14.6226	7.8176	54.7351	33.4565	1.97456	0.0734847	0.277447	Up
PMA2	123.994	80.3209	432.992	367.319	1.96977	0.0269533	0.219835	Up
ALP1	161.742	109.603	501.501	543.799	1.94572	0.0204984	0.218475	Up
MPC4	1.09004	0.400619	2.38025	3.30817	1.93208	0.111059	0.315019	Up
SPR3	0.582357	0.478954	2.0079	1.95096	1.89924	0.00554548	0.20652	Up
DMC1	61.8576	42.3112	176.81	195.022	1.83573	0.0223694	0.218475	Up
REG3	171.45	134.367	526.814	546.16	1.81087	0.00938735	0.20652	Up
NDE2	528.636	449.512	1727.42	1680.6	1.80081	0.00428945	0.20652	Up
HSP31	46.4286	31.9989	147.986	119.885	1.77211	0.0284716	0.220555	Up
SPR2	0.324045	0.398172	1.84414	0.611836	1.76579	0.193074	0.387431	Up
YKL107W	37.6967	42.2844	172.115	98.7246	1.75971	0.05299	0.250463	Up
ANB1	0.850375	1.38809	4.71019	2.86412	1.7586	0.0732446	0.277447	Up
IME1	3.47429	2.85366	13.0974	8.25902	1.75486	0.0413047	0.236201	Up
YMR244W	0.687508	0.121816	1.11888	1.60585	1.75132	0.225014	0.415641	Up
PET9	255.164	191.632	758.904	741.893	1.74804	0.0135363	0.214072	Up
COX26	402.929	300.316	1079.43	1244.24	1.72431	0.0179056	0.218475	Up
INO1	14.1474	12.4195	39.9838	46.5408	1.70348	0.00711035	0.20652	Up
SPG3	6.34423	3.87211	22.7129	10.0497	1.68117	0.144306	0.343642	Up
SDD1	42.3648	31.8952	125.715	108.469	1.65699	0.0186191	0.218475	Up
YDR134C	188.306	145.78	496.617	547.187	1.64356	0.013959	0.214072	Up
SOL4	98.2353	84.0976	297.285	272.116	1.64287	0.00608566	0.20652	Up
YGR201C	98.7841	91.2178	305.161	284.631	1.63419	0.00217449	0.20652	Up
ALD2	31.6129	28.4512	101.877	83.8068	1.62827	0.00957992	0.20652	Up
PAU21	1.99164	1.30207	4.32239	5.64645	1.59771	0.046662	0.245055	Up
PAI3	852.464	700.962	2919.21	1741.69	1.58516	0.0605547	0.260837	Up
IDH2	50.9958	43.4272	151.037	128.959	1.5682	0.0105731	0.20652	Up
ECM4	149.047	122.733	427.185	366.25	1.54567	0.0130724	0.214072	Up
YOR186W	3.55575	2.76821	9.41391	8.99608	1.54159	0.0136911	0.214072	Up
GPH1	117.415	103.855	339.823	303.389	1.53949	0.00607134	0.20652	Up
ZIP2	1.6963	1.05953	5.20147	2.63369	1.50748	0.13352	0.336053	Up
TOS6	2.97191	0.722246	4.34766	6.05157	1.49316	0.226647	0.416644	Up
SNO4	5.89147	7.24332	20.86	16.0665	1.49126	0.0251165	0.218475	Up
HBT1	237.723	249.382	748.436	619.977	1.4902	0.00879934	0.20652	Up
SPS22	1.37465	0.624952	3.29587	2.27481	1.47814	0.130719	0.334251	Up
AFB1	3.62971	1.91234	6.63465	8.71614	1.46982	0.0931081	0.295649	Up
MIP6	0.735253	0.544556	2.48435	1.04732	1.46442	0.177305	0.372178	Up
COX4	111.122	90.1308	279.067	275.492	1.46233	0.0104271	0.20652	Up
YOR008C-A	5.20876	1.56267	6.86682	11.743	1.45853	0.224023	0.415412	Up
PIR5	7.84145	5.75995	19.5356	17.5223	1.44603	0.0251059	0.218475	Up
YGR121W-A	1.48025	1.77224	3.12697	5.73168	1.44554	0.0933118	0.295798	Up
SPO74	0.330252	0.50826	1.02426	1.24391	1.43563	0.050357	0.248401	Up
WTM1	374.56	343.273	999.353	931.349	1.42741	0.00319394	0.20652	Up
SGA1	10.3439	11.9467	31.5135	27.7464	1.41062	0.00951633	0.20652	Up
SRY1	14.7509	11.8881	33.3851	37.2796	1.40745	0.0149501	0.214072	Up
HES1	0.934445	0.7681	2.01542	2.44776	1.39038	0.0198969	0.218475	Up
BNA4	11.1439	12.0329	31.9854	28.5872	1.38598	0.00498434	0.20652	Up
RPI1	0.921748	2.06425	3.81648	3.8982	1.36939	0.125495	0.328944	Up
TNA1	27.3104	24.7866	68.9478	65.44	1.36713	0.00335372	0.20652	Up
SHC1	13.243	10.8346	34.1852	27.8692	1.36584	0.0221284	0.218475	Up
PNS1	24.2234	24.0811	61.9208	61.7744	1.35656	1.13995e-05	0.0327221	Up
DDR48	63.4134	64.3748	190.169	136.396	1.35362	0.0308805	0.220555	Up
PES4	0.426231	0.460011	0.991664	1.27096	1.35222	0.018915	0.218475	Up
MCH2	1.62434	1.04528	3.43681	3.37495	1.35139	0.0488842	0.24817	Up
SED1	567.21	496.42	1369.89	1343.39	1.35104	0.00511132	0.20652	Up
RTC3	353.731	290.613	932.264	711.186	1.35082	0.0307283	0.220555	Up
CTT1	64.0887	71.2886	223.888	120.606	1.34749	0.105449	0.309664	Up
KGD2	172.575	147.164	417.401	379.273	1.31709	0.0101599	0.20652	Up
GAL7	3.21863	2.7993	7.55154	7.38616	1.31162	0.00595658	0.20652	Up
STE3	1.49382	1.05276	3.09336	3.22036	1.30993	0.034532	0.22738	Up
ECM8	5.21606	5.81934	16.0092	10.9007	1.286	0.0484391	0.247851	Up
YHR054C	19.4837	15.5166	55.9276	29.17	1.28175	0.134414	0.336864	Up
GLO1	277.32	258.98	715.005	586.353	1.27891	0.0138523	0.214072	Up
XYL2	18.8667	15.5352	45.3792	37.4061	1.26689	0.023485	0.218475	Up
ATP2	477.817	406.347	1091.66	1027.59	1.26117	0.00958222	0.20652	Up
GPD1	116.583	103.159	279.984	246.438	1.26041	0.0100857	0.20652	Up
GAD1	153.863	129.213	370.188	306.08	1.25641	0.0213043	0.218475	Up
ILV3	56.7516	43.0489	113.834	124.157	1.25379	0.0261685	0.219835	Up
MIR1	152.946	117.681	321.109	323.931	1.25308	0.0216267	0.218475	Up
ILV5	124.147	105.589	267.11	274.956	1.23849	0.00898759	0.20652	Up
PGM2	120.061	111.229	293.341	251.384	1.23583	0.0100074	0.20652	Up
YJL027C	2.07532	0.42362	3.23907	2.62682	1.23103	0.292398	0.477705	Up
PRR2	74.1217	54.9106	160.606	142.096	1.23017	0.0335565	0.224892	Up
FUS1	3.23076	3.42633	7.96171	7.63836	1.22859	0.00177768	0.20652	Up
YJR115W	14.2289	10.2795	27.1917	30.1703	1.22682	0.0370223	0.232673	Up
TAT1	79.4453	52.8195	152.036	157.229	1.22541	0.0511956	0.249079	Up
ACS1	4812.71	4727.73	10966.3	11263	1.22033	0.000359758	0.179632	Up
YCR024C-B	84.5613	64.4553	160.85	125.031	0.939941	0.0719035	0.277193	Up
TFS1	303.442	291.961	702.687	659.828	1.19433	0.00198298	0.20652	Up
AQY1	13.3914	13.5945	28.7354	32.839	1.19012	0.00659889	0.20652	Up
YER085W	42.0411	43.2815	99.3506	95.0763	1.18823	0.00102307	0.201829	Up
GIT1	3.38046	2.83187	7.52891	6.57746	1.18314	0.017876	0.218475	Up
FMP45	201.777	210.564	501.96	434.21	1.18293	0.00843495	0.20652	Up
RNR4	368.462	293.581	741.593	750.726	1.17256	0.0187437	0.218475	Up
YLR255C	0.458437	1.11563	2.38582	1.16204	1.17245	0.277556	0.465496	Up
ICL3	139.676	134.053	319.768	295.57	1.16863	0.00299323	0.20652	Up
RPL24A	90.6295	78.1135	189.646	189.378	1.16746	0.00827197	0.20652	Up
CIS3	7.64346	7.09846	14.9783	17.9877	1.16105	0.0148455	0.214072	Up
YML082W	26.5783	21.1858	55.5507	50.9415	1.15675	0.0218658	0.218475	Up
ERG6	209.535	166.71	436.329	400.416	1.15312	0.0222543	0.218475	Up
MDH2	1055.5	1060.69	2313.41	2390.56	1.15241	0.000430944	0.179632	Up
RPL3	165.964	139.256	335.073	342.6	1.15074	0.0119572	0.213188	Up
ATP1	404.78	330.425	835.532	796.602	1.15054	0.0164657	0.218475	Up
ERR1	11.0379	9.67377	21.6936	23.9378	1.13958	0.0106563	0.20652	Up
PDC1	357.472	208.569	612.162	633.215	1.1376	0.0925906	0.295649	Up
SWI5	6.96558	6.75339	16.9499	13.1923	1.13561	0.0252529	0.218668	Up
YOR032W-A	5.67604	11.2911	20.0647	17.1799	1.13429	0.139733	0.339629	Up
SPR28	1.12231	0.790791	2.98791	1.21034	1.13388	0.284219	0.471093	Up
ERR2	11.2694	9.86405	22.0134	24.3262	1.13272	0.0110295	0.20652	Up
YNL194C	229.983	226.268	524.558	468.643	1.12226	0.00533687	0.20652	Up
SOR2	1.46244	1.26128	3.28213	2.63773	1.11998	0.0279284	0.21994	Up
TDH1	196.784	132.476	328.47	385.31	1.11625	0.065811	0.269627	Up
PNC1	232.154	212.434	530.155	430.141	1.11101	0.0212999	0.218475	Up
HOF1	5.29824	4.10082	10.3217	9.81002	1.09888	0.0276111	0.219835	Up
MDH1	175.56	146.14	352.309	335.65	1.09661	0.0150657	0.214072	Up
YER085C	0.492333	1.50723	1.78753	2.4832	1.0948	0.264804	0.455531	Up
FUS2	2.56818	1.58477	4.67686	4.18515	1.0935	0.0867396	0.2909	Up
NDE1	143.538	114.928	285.703	264.156	1.08909	0.0231977	0.218475	Up
GAS3	8.24781	5.90145	15.9083	14.0158	1.08058	0.0511049	0.249079	Up
MPC54	17.3103	10.7603	31.6744	27.4019	1.07352	0.0903871	0.294981	Up
CIT1	679.599	574.107	1349.87	1287.87	1.0731	0.0134589	0.214072	Up
MRH1	46.0177	39.7352	100.447	79.1639	1.06662	0.0343587	0.22725	Up
TFS2	21.1815	10.4377	30.9778	35.1114	1.06361	0.156942	0.355697	Up
URA10	62.4994	42.1682	116.119	102.354	1.06164	0.06771	0.271942	Up
ICL1	841.744	803.527	1688.64	1740.06	1.05934	0.00141468	0.20652	Up
BNA1	66.3475	61.8355	144.01	123.119	1.05933	0.0135035	0.214072	Up
TMA11	535.139	486.611	1089.15	1033.44	1.05478	0.00545885	0.20652	Up
RPS7A	70.864	60.8056	137.096	135.925	1.05209	0.0107857	0.20652	Up
ALD3	31.9401	43.6246	110.011	46.3494	1.04909	0.293487	0.479068	Up
AFR1	36.1483	29.4293	74.5848	60.9788	1.04769	0.0370834	0.232673	Up
RPS5	132.113	128.169	268.621	269.252	1.04719	0.000438049	0.179632	Up
ECM10	10.1897	8.2987	22.918	15.1473	1.04186	0.0924854	0.295649	Up
CWP2	602.201	449.84	1054.36	1108.33	1.03964	0.0386257	0.234859	Up
RGI1	184.638	162.397	380.695	331.57	1.03733	0.0167803	0.218475	Up
SPI1	357.998	238.008	635.794	579.326	1.0277	0.0729597	0.277447	Up
SPS18	1.31911	1.32865	2.98219	2.41556	1.02759	0.0215361	0.218475	Up
LEE2	103.089	84.6741	207.121	174.141	1.02187	0.0325233	0.224203	Up
PAU24	0.656898	1.06711	1.8241	1.665	1.01709	0.0971392	0.300796	Up
CIN5	6.23802	6.92591	18.0035	8.62638	1.01646	0.227266	0.417249	Up
SMA2	2.34451	2.19541	5.14885	4.01251	1.01289	0.0327473	0.224313	Up
CHA1	225.089	102.459	335.21	325.707	1.01276	0.18706	0.381337	Up
YNL195C	330.179	344.438	685.246	675.651	1.01242	0.0010063	0.201829	Up
YOL162W	3.28313	2.91346	7.19145	5.29016	1.01026	0.0525031	0.250463	Up
RIP1	153.714	127.253	293.674	272.048	1.00969	0.0203406	0.218475	Up
GAC1	23.3778	19.2512	48.0263	37.8062	1.00969	0.0455065	0.242032	Up
LSC2	475.728	411.596	906.612	879.863	1.00958	0.0109019	0.20652	Up
CYB2	551.321	502.787	1052.29	1061.14	1.00357	0.00438119	0.20652	Up
RPS31	242.491	202.728	418.866	473.531	1.00317	0.0233718	0.218475	Up
RPL5	82.7248	71.9717	158.56	150.931	1.00046	0.0110879	0.20652	Up
YCL049C	22.2888	23.3624	49.8771	41.4515	1.00041	0.018638	0.218475	Up
COX5A	179.551	154.969	316.454	352.071	0.998889	0.0167433	0.218475	Up
SEO1	2.52744	2.7788	6.31357	4.28316	0.997857	0.0776871	0.282865	Up
DUG1	173.091	141.429	321.527	304.955	0.994121	0.021908	0.218475	Up
MSC1	1202.73	1238.24	2741.75	2112.11	0.991677	0.0353996	0.229119	Up
ASG7	7.19485	7.9077	17.0948	12.8958	0.989718	0.0449493	0.241994	Up
YLR157W-E	3.71608	4.39932	11.1848	4.89931	0.986902	0.287612	0.474055	Up
TYE7	22.2582	13.7757	37.5124	33.359	0.975849	0.104392	0.30863	Up
RCK2	70.1302	58.2027	139.549	112.36	0.973012	0.0422745	0.238786	Up
SSA1	1152	1072.29	2298.12	2059.86	0.970314	0.00935361	0.20652	Up
RIM4	42.6594	37.7745	79.0202	78.5561	0.970175	0.00805233	0.20652	Up
FBP1	865.199	696.607	1531.58	1524.87	0.968643	0.0246694	0.218475	Up
ATP17	295.837	234.67	528.47	509.418	0.968207	0.028663	0.220555	Up
COX12	403.92	354.235	742.99	740.014	0.967958	0.00938206	0.20652	Up
YIR043C	0.53272	0.656172	0.94543	1.37765	0.966421	0.0924352	0.295649	Up
LAP3	358.865	316.85	671.3	646.485	0.963628	0.00930208	0.20652	Up
YBR184W	0.88421	0.701218	1.50365	1.58796	0.963486	0.0298219	0.220555	Up
CAT2	935.952	877.487	1806.28	1729.27	0.963207	0.00337807	0.20652	Up
NCE104	7.26944	6.74288	13.0671	14.1878	0.95982	0.00694755	0.20652	Up
ATP3	284.551	258.812	545.766	510.458	0.958928	0.00751931	0.20652	Up
SPO23	0.947296	1.09023	1.56898	2.38144	0.955188	0.0999745	0.305132	Up
ICL2	477.459	382.283	862.735	803.5	0.954616	0.0292602	0.220555	Up
FUR4	24.0884	21.516	46.0682	42.1858	0.952489	0.0115356	0.210336	Up
ATP5	196.164	159.75	358.963	328.483	0.949718	0.0273328	0.219835	Up
ALT1	47.8722	47.6503	93.2128	91.2464	0.949389	0.000274837	0.175316	Up
GAP2	244.525	228.044	466.28	443.076	0.94432	0.00432953	0.20652	Up
ASC1	67.0031	60.8527	113.974	131.874	0.943249	0.01748	0.218475	Up
KEL3	6.54873	4.95825	11.9161	10.1051	0.936384	0.0558343	0.25553	Up
RPL27A	72.916	77.8652	136.681	151.026	0.932144	0.00845777	0.20652	Up
XBP1	70.6127	73.257	129.105	145.048	0.930218	0.00888832	0.20652	Up
MPO1	38.498	38.5454	82.2638	64.3137	0.92792	0.0355097	0.229549	Up
GTT1	229.108	183.895	414.367	368.282	0.922213	0.0355727	0.229549	Up
COR1	225.097	193.029	415.843	376.041	0.921351	0.0199609	0.218475	Up
ARG3	31.172	42.745	71.1765	68.8056	0.921264	0.0546767	0.253553	Up
PUT4	380.895	356.88	677.039	719.307	0.920404	0.00482152	0.20652	Up
FLO10	6.94339	6.63659	13.3016	12.3627	0.918282	0.00454155	0.20652	Up
YGL204C	3.63832	4.41484	8.23853	6.9476	0.915127	0.0387841	0.234859	Up
CHS2	10.2093	9.90509	18.9391	18.9398	0.913166	0.000570323	0.199537	Up
CDA1	6.56508	4.9965	12.2489	9.47004	0.909615	0.0780374	0.282865	Up
SIP4	73.4208	72.4469	163.443	109.887	0.905983	0.0920835	0.295649	Up
BUD8	20.2232	19.4924	38.7518	35.5345	0.90339	0.0056196	0.20652	Up
YPL278C	29.0822	27.0231	50.1343	54.7673	0.902828	0.00833265	0.20652	Up
COX6	233.504	192.15	413.879	381.909	0.902703	0.0269087	0.219835	Up
RPL4A	123.609	113.255	206.849	233.531	0.89469	0.0142734	0.214072	Up
HSP32	18.1008	18.8969	39.3581	29.2295	0.890512	0.0562915	0.255911	Up
GDE1	21.6184	18.9544	39.0215	35.9678	0.886172	0.0154264	0.216952	Up
SPO20	6.3747	7.7496	12.8506	13.1161	0.878483	0.0246599	0.218475	Up
YPS5	3.68397	3.70872	6.6988	6.81491	0.870252	0.000233641	0.175192	Up
CLN1	10.6473	9.05169	17.8151	18.1565	0.868737	0.0177415	0.218475	Up
WSC4	2.795	2.65234	5.11939	4.79821	0.864439	0.00480261	0.20652	Up
GAL1	21.4123	22.8659	37.6246	42.9477	0.863687	0.0149647	0.214072	Up
CLN2	5.42537	4.90719	9.73752	9.02141	0.86038	0.0109814	0.20652	Up
CRF1	145.279	137.627	263.197	250.317	0.860081	0.00380776	0.20652	Up
OSW2	2.03489	1.69239	3.98336	2.78042	0.859707	0.101696	0.306153	Up
AYR1	155.502	155.291	291.217	272.378	0.858705	0.00314852	0.20652	Up
YSW1	3.84183	4.73919	8.39668	7.11154	0.853812	0.0472273	0.245914	Up
RPS9B	70.6715	60.7338	124.946	112.525	0.853728	0.0232624	0.218475	Up
CTL1	24.0628	22.2576	45.1671	38.5353	0.853621	0.0217968	0.218475	Up
ATP14	148.259	121.922	263.76	223.39	0.85044	0.0440672	0.240845	Up
ATO4	103.213	86.2586	178.554	162.901	0.849714	0.0277782	0.219835	Up
POR1	1066.89	989.104	1834.25	1866.02	0.847795	0.00432428	0.20652	Up
PMA1	100.321	88.0476	176.004	161.676	0.842098	0.0172549	0.218475	Up
HXT5	634.735	543.319	1123.67	984.061	0.839286	0.0294275	0.220555	Up
PAU17	3.3048	5.03905	6.02486	8.90167	0.839094	0.178833	0.373259	Up
NRD1	62.1546	61.951	106.012	115.817	0.83788	0.00577688	0.20652	Up
ATP7	282.15	266.226	498.387	479.423	0.834389	0.00362439	0.20652	Up
QCR9	270.511	252.898	513.632	419.657	0.834385	0.0327601	0.224313	Up
RPL31A	181.8	156.635	314.739	287.196	0.830729	0.0221638	0.218475	Up
ERS1	13.7174	15.2928	25.4864	26.106	0.830598	0.00917645	0.20652	Up
COX8	139.84	125.073	217.846	253.019	0.829795	0.0254504	0.218964	Up
RPS26A	389.648	358.621	673.585	654.237	0.827433	0.00581201	0.20652	Up
OM45	1471.82	1209.61	2441.3	2299.53	0.822137	0.0304512	0.220555	Up
YIM1	86.4901	80.1235	165.759	128.46	0.820384	0.0518732	0.24987	Up
GLC3	291.749	276.945	533.744	469.537	0.819001	0.0146106	0.214072	Up
PIL1	662.458	627.584	1139.34	1122.71	0.810214	0.00247737	0.20652	Up
SDH2	444.67	388.649	748.971	708.802	0.806825	0.0163969	0.218475	Up
YFR006W	111.842	93.9311	174.75	185.079	0.806257	0.0256728	0.219102	Up
DCS2	234.669	211.493	404.197	373.192	0.801069	0.0136212	0.214072	Up
HSP33	19.386	20.872	38.1082	31.8621	0.797467	0.0296792	0.220555	Up
SSA2	447.601	424.806	796.522	719.35	0.797075	0.0106091	0.20652	Up
GAS4	3.61777	3.14875	6.09749	5.62141	0.792351	0.0206744	0.218475	Up
RPL22A	41.3702	33.103	72.7587	55.7494	0.787066	0.0888688	0.294061	Up
TSL1	249.14	244.5	438.626	412.391	0.785729	0.00349108	0.20652	Up
ABF1	22.7995	20.8447	41.7241	33.5049	0.785499	0.0450156	0.241994	Up
BNS1	129.423	94.9152	202.411	184.218	0.785275	0.0756527	0.281502	Up
QCR7	412.708	359.53	692.921	636.585	0.783773	0.0213824	0.218475	Up
UBC9	15.0551	15.4096	31.2513	21.1827	0.783364	0.11476	0.318274	Up
OM46	22.0937	19.9103	40.5433	31.6287	0.780913	0.0578781	0.256784	Up
EMP46	41.0101	35.2304	68.7831	62.1817	0.78055	0.0270927	0.219835	Up
YOL150C	44.6779	47.8369	90.369	68.4991	0.780073	0.0650639	0.268577	Up
HFL1	17.2129	17.8133	32.5496	27.5836	0.779727	0.0238767	0.218475	Up
LPD1	263.903	229.684	439.299	407.793	0.779214	0.0204928	0.218475	Up
LPX1	146.006	132.042	221.116	255.75	0.77825	0.0259638	0.219835	Up
QCR2	240.36	207.274	411.088	353.778	0.772887	0.0366349	0.230986	Up
RPL21A	57.5294	49.572	92.4127	90.4497	0.771781	0.0190084	0.218475	Up
RPS20	240.891	229.613	408.702	393.519	0.769793	0.00325996	0.20652	Up
NRG2	4.06997	3.26203	6.24242	6.24749	0.768484	0.0396793	0.235647	Up
RPP2A	136.499	127.751	201.175	247.775	0.764651	0.0407002	0.236003	Up
RPS4A	60.9318	53.0048	99.0939	93.8861	0.76022	0.0193784	0.218475	Up
CSM2	3.69313	5.67109	7.47267	8.38299	0.759767	0.132411	0.334896	Up
AMS1	246.079	219.164	426.698	360.663	0.759041	0.0358864	0.230443	Up
YIR042C	7.26951	4.3699	10.7247	8.95992	0.758051	0.176782	0.371867	Up
DAL1	6.11866	6.2863	9.43036	11.5454	0.757806	0.0364063	0.230986	Up
RPL32	214.616	194.108	357.654	331.295	0.75327	0.0142837	0.214072	Up
RPS1B	113.168	109.309	196.925	178.029	0.753057	0.0103245	0.20652	Up
YMR197W	19.3766	17.8345	32.6961	30.0165	0.753022	0.0127744	0.214072	Up
CHO2	33.8588	28.7292	59.6299	45.349	0.746141	0.0852327	0.289814	Up
SRG1	93.7241	64.7537	152.857	112.58	0.744089	0.161989	0.361087	Up
HXT11	363.741	324.439	609.818	539.517	0.739941	0.0256847	0.219102	Up
COX13	529.414	451.19	870.64	765.212	0.7383	0.0378669	0.233907	Up
YNL040W	32.2897	29.5617	55.5383	47.5621	0.737172	0.0293726	0.220555	Up
FPR3	98.2508	77.023	149.116	142.275	0.733346	0.0532561	0.250463	Up
BIO5	12.1432	10.2975	18.4985	18.7954	0.732822	0.025245	0.218668	Up
HYR1	285.488	251.054	453.959	435.879	0.729852	0.0171691	0.218475	Up
BGL2	149.839	126.736	220.69	235.418	0.721705	0.0303621	0.220555	Up
RPL16B	67.5901	57.9934	106.306	100.696	0.720998	0.0251631	0.21855	Up
RPS10B	159.249	139.653	229.002	262.471	0.71744	0.0344053	0.227297	Up
SOD2	356.152	322.98	558.73	557.039	0.716274	0.00951947	0.20652	Up
IRC22	34.3603	34.2073	62.566	49.8222	0.712892	0.0504589	0.248401	Up
RPS10A	119.998	81.7483	177.462	152.633	0.710339	0.132782	0.335226	Up
RTN3	33.6869	27.796	52.1818	48.4139	0.710312	0.0405955	0.236003	Up
TIS11	30.1016	21.0361	41.3899	42.2536	0.709866	0.105451	0.309664	Up
RPM2	45.9889	43.9587	81.0988	65.9437	0.709077	0.0442519	0.24143	Up
SDH7	4.21215	3.64586	7.20695	5.63278	0.708379	0.076551	0.282232	Up
YPL277C	29.6126	20.4684	39.2299	42.4054	0.70493	0.115943	0.319521	Up
USV1	50.4031	48.3936	83.3693	77.6606	0.704794	0.00694355	0.20652	Up
PIG2	46.0387	44.2637	77.6868	69.3605	0.703444	0.0148892	0.214072	Up
REE1	192.996	396.949	552.028	408.434	0.703148	0.301296	0.48412	Up
OLA1	76.722	58.5705	114.503	105.516	0.701546	0.0725864	0.277447	Up
KIN83	156.247	133.102	254.482	215.016	0.698308	0.0532362	0.250463	Up
AIM24	37.1016	29.6605	59.3223	48.9863	0.698047	0.0809874	0.285682	Up
UBC5	233.504	187.981	329.815	353.315	0.696679	0.0502453	0.248401	Up
PRY1	28.2747	26.5131	40.6598	48.0338	0.694975	0.0330906	0.224313	Up
GRX7	41.3369	36.0199	64.1568	60.8414	0.692307	0.0226465	0.218475	Up
UIP4	192.102	183.948	332.983	274.592	0.692138	0.0405975	0.236003	Up
GAS1	29.8316	26.1689	45.4564	44.9614	0.691167	0.0181495	0.218475	Up
SPO13	2.23915	1.07236	2.83692	2.50677	0.690347	0.28307	0.469999	Up
AIM17	204.619	190.806	331.915	305.838	0.689594	0.0124467	0.214072	Up
RPS16B	70.571	48.3549	103.668	88.0545	0.688957	0.139428	0.339527	Up
GPT3	13.2133	14.8386	26.3226	18.7865	0.68532	0.122032	0.326155	Up
PMT7	14.2729	12.6818	24.1575	19.1707	0.684769	0.0686294	0.273829	Up
SIP5	759.157	617.951	1165.28	1047.63	0.684304	0.0539804	0.251543	Up
HYM1	34.1692	34.1943	61.3938	48.3867	0.683324	0.0593599	0.260103	Up
YKL091C	119.1	106.648	192.34	170.138	0.68318	0.0290925	0.220555	Up
JEN1	3398.66	2787.34	5102.9	4826.22	0.682659	0.0434727	0.240208	Up
RPL28	197.994	185.685	284.001	331.814	0.682597	0.0305198	0.220555	Up
IQG1	14.9079	13.3498	24.5254	20.828	0.682567	0.0410895	0.236201	Up
RPS16A	104.222	89.5156	152.953	157.919	0.682217	0.0256729	0.219102	Up
HEF3	493.506	421.231	800.631	665.647	0.68073	0.0607387	0.260837	Up
BNA6	112.39	99.0573	182.435	156.336	0.680012	0.0421313	0.238536	Up
SOR1	1.85216	1.50133	2.97926	2.39246	0.679721	0.0902153	0.294872	Up
PDH1	516.278	446.754	758.031	782.434	0.67771	0.0237067	0.218475	Up
GIP2	112.445	95.9068	183.254	150.008	0.677635	0.0672308	0.271429	Up
IDP3	315.156	282.856	506.819	449.587	0.677449	0.0283266	0.220555	Up
YML119W	11.2054	10.3233	16.1543	18.2742	0.677342	0.0240821	0.218475	Up
DPA11	503.675	403.967	720.846	729.484	0.676186	0.0501016	0.248401	Up
AGX1	143.581	115.679	201.366	212.705	0.675479	0.0511608	0.249079	Up
YLR415C	0.992014	1.81014	2.58596	1.8891	0.675371	0.278145	0.465821	Up
RPL40A	175.665	182.92	300.715	270.191	0.670938	0.014877	0.214072	Up
EFT2	138.594	108.578	202.798	190.388	0.669697	0.0647191	0.26849	Up
YPL264C	20.2395	16.7841	31.1009	27.7138	0.667732	0.0514913	0.249287	Up
RPL42B	227.864	205.672	377.921	310.768	0.667701	0.0532172	0.250463	Up
KNH1	48.844	40.1213	72.4764	68.6451	0.665623	0.0447846	0.241994	Up
RPL30	112.708	87.1981	156.963	159.765	0.663922	0.0678239	0.271942	Up
RIB5	180.878	150.097	270.838	252.977	0.662335	0.0430842	0.239318	Up
RNR2	516.805	421.086	750.377	733.187	0.661575	0.0460144	0.24297	Up
SSA4	69.65	49.2723	103.034	85.045	0.66132	0.141392	0.340034	Up
TSC10	39.3647	32.0888	55.2806	57.6628	0.660523	0.0472467	0.245914	Up
YNL058C	4.27844	5.54523	8.28468	7.22966	0.659268	0.0871786	0.291352	Up
KRE5	20.4118	20.2311	35.4084	28.7205	0.657971	0.0500303	0.248401	Up
PYC2	46.9517	40.1323	72.9903	64.3177	0.656936	0.0454579	0.242032	Up
LYS9	81.3765	61.4565	116.242	108.738	0.655467	0.0847375	0.289068	Up
RPS11B	38.3048	39.7351	60.3265	62.395	0.653104	0.00301201	0.20652	Up
MUM2	44.0068	39.1771	68.5442	62.1792	0.652141	0.0269626	0.219835	Up
GPI18	4.99244	4.2311	9.29171	5.20178	0.652013	0.303657	0.485397	Up
ADY2	7234.08	6878.28	11130.6	11002.7	0.649259	0.00328407	0.20652	Up
RTC2	55.7823	41.2308	84.4672	67.6467	0.648901	0.136052	0.338273	Up
SDH1	317.949	276.558	470.932	461.171	0.648796	0.0234769	0.218475	Up
NRT1	14.6762	13.6735	23.5172	20.9189	0.648399	0.0224937	0.218475	Up
RPS22B	102.925	80.5299	157.194	129.911	0.646153	0.101063	0.305677	Up
LEU4	686.23	589.732	989.587	1006.1	0.645301	0.0274981	0.219835	Up
SNZ3	13.0477	9.89035	17.8461	18.0297	0.645268	0.0810448	0.285682	Up
RPL9B	72.7061	70.345	114.347	109.303	0.644712	0.00389151	0.20652	Up
ATG34	115.724	107.431	184.529	163.379	0.64066	0.0249651	0.218475	Up
RPS17A	126.717	110.741	187.89	181.948	0.639221	0.0233629	0.218475	Up
RPS8A	114.976	104.81	167.928	174.205	0.638458	0.0123738	0.214072	Up
ATP4	236.211	210.337	348.567	346.035	0.637371	0.016747	0.218475	Up
GUP2	1.49465	1.18555	2.15515	2.01342	0.637212	0.0656179	0.269103	Up
SER3	83.3006	72.7459	120.007	122.451	0.635759	0.0230853	0.218475	Up
SEC10	21.8043	18.9422	37.7037	25.5837	0.635242	0.176084	0.371349	Up
MIN8	380.776	376.502	611.336	560.732	0.630161	0.00984407	0.20652	Up
YMR315W	112.362	96.136	165.479	157.187	0.630008	0.0331902	0.224313	Up
IST2	61.7841	54.6878	100.587	79.6206	0.629678	0.0820265	0.286146	Up
POX1	562.615	503.376	843.585	802.306	0.626674	0.0190652	0.218475	Up
YIG1	191.8	163.737	294.38	254.545	0.626609	0.0559668	0.255816	Up
CDC5	11.1944	9.20899	16.5356	14.875	0.622443	0.0594587	0.260103	Up
TPS1	398.021	362.932	618.884	551.201	0.620734	0.0284403	0.220555	Up
SNZ2	14.9805	10.7826	20.4759	19.0947	0.619123	0.11928	0.323317	Up
RPS19B	77.5592	66.8093	104.383	117.346	0.619041	0.0453133	0.241994	Up
ATP20	67.0172	43.6823	97.4591	72.495	0.618496	0.23249	0.422381	Up
PAU2	9.38034	8.66314	15.4973	12.2037	0.61846	0.0785428	0.283061	Up
RPP1B	89.1648	78.2563	128.178	128.787	0.618091	0.0222325	0.218475	Up
CLB2	3.7914	4.00718	6.16989	5.79063	0.616997	0.0095557	0.20652	Up
COX7	232.543	178.903	376.571	253.813	0.615528	0.221191	0.413424	Up
YHR138C	260.875	238.81	411.171	354.369	0.615459	0.0390273	0.234859	Up
RPL20B	134.758	126.356	211.804	188.04	0.614757	0.0244291	0.218475	Up
RPS18B	86.6615	78.5583	124.355	128.433	0.613541	0.0143704	0.214072	Up
YMR207W	14.4388	10.819	21.5337	17.0522	0.611345	0.147861	0.345629	Up
RPL15A	213.631	191.285	304.657	313.046	0.609291	0.0175488	0.218475	Up
MPD1	9.94387	7.42962	12.854	13.646	0.609105	0.100826	0.305677	Up
FBA1	2394.11	1970.91	3340.26	3313.87	0.608262	0.0483778	0.247851	Up
RPS29B	190.042	154.639	319.62	205.687	0.607899	0.239826	0.429727	Up
SPO22	4.89393	4.41187	8.66383	5.50351	0.606367	0.230856	0.421546	Up
QCR6	332.039	256.191	472.945	420.4	0.602837	0.0965227	0.300183	Up
SYF2	16.9587	20.3882	29.3305	27.3666	0.602286	0.0504932	0.248401	Up
NQM1	885.997	795.415	1376.45	1172.84	0.600423	0.0501823	0.248401	Up
GRE3	76.5079	79.0499	129.019	106.803	0.600248	0.05019	0.248401	Up
GDB1	136.423	126.812	215.822	183.068	0.59964	0.0444052	0.241869	Up
YNL115C	146.307	121.99	231.613	174.689	0.598722	0.134904	0.33746	Up
RPL2B	70.8416	63.4296	102.156	101.045	0.597758	0.0173671	0.218475	Up
PRM5	8.93841	6.46665	13.3171	9.98855	0.597275	0.19413	0.388466	Up
YIR016W	202.73	193.117	296.601	302.015	0.596688	0.00389942	0.20652	Up
RPS30A	384.409	353.517	614.474	500.388	0.595317	0.0665189	0.270841	Up
AIM20	17.2087	13.6899	21.5156	25.163	0.59522	0.0953843	0.298258	Up
CYT1	154.368	142.939	233.601	215.213	0.594164	0.0181322	0.218475	Up
SOD1	1808.2	1426.12	2340.91	2532.28	0.591404	0.079612	0.284591	Up
THI4	6.94212	7.6141	10.4546	11.4713	0.591	0.0246108	0.218475	Up
RPS8B	86.8596	80.149	127.484	124.034	0.590739	0.0105552	0.20652	Up
YJL163C	48.4404	45.6848	74.8135	66.8643	0.589961	0.023289	0.218475	Up
YFL040W	5.17652	4.05621	7.3783	6.51027	0.589069	0.0944411	0.296926	Up
YNL196C	24.729	21.6186	39.5884	30.1297	0.589039	0.118729	0.323205	Up
VEL1	2.31702	2.84566	3.6068	4.13995	0.585471	0.0807127	0.285682	Up
YHR033W	19.5439	17.179	29.2893	25.8002	0.585097	0.0462956	0.244061	Up
YDL085C-A	22.165	40.7545	52.3554	41.9427	0.583721	0.304091	0.485474	Up
FKS3	2.62404	2.43597	4.15225	3.42599	0.582723	0.0604435	0.260837	Up
XDJ1	31.4675	29.3443	51.1204	39.9549	0.582709	0.0902323	0.294872	Up
RPS21B	137.527	120.201	185.855	199.67	0.580975	0.0337962	0.225347	Up
ERP3	36.9373	43.4979	64.5268	55.6707	0.579508	0.0674567	0.271942	Up
IRA2	132.102	112.034	197.397	166.779	0.576951	0.0770098	0.282491	Up
FRK1	14.2905	11.2781	19.2942	18.8359	0.576557	0.076004	0.281873	Up
RPL18A	149.952	125.353	204.322	206.226	0.57652	0.0460205	0.24297	Up
RPS23B	197.565	195.944	308.929	277.849	0.576418	0.0173749	0.218475	Up
YRB1	85.1793	86.9631	131.491	125.085	0.575784	0.00456388	0.20652	Up
IMD3	24.6047	19.8016	33.9085	32.256	0.575293	0.0682569	0.272885	Up
EHT1	22.5661	18.455	31.3194	29.7954	0.575156	0.0600762	0.260103	Up
RPP2B	130.19	110.361	175.994	182.356	0.575027	0.0414935	0.236201	Up
PBI2	1104.8	931.021	1577.42	1448.2	0.57162	0.0529517	0.250463	Up
YOL163W	5.59054	7.16478	7.39264	11.5552	0.570934	0.276466	0.46472	Up
MIH1	85.8859	79.1392	130.188	114.863	0.570397	0.0341601	0.226459	Up
ETR1	596.214	571.223	895.859	837.704	0.570396	0.0100022	0.20652	Up
OCH1	37.0742	31.674	52.9951	49.0825	0.570272	0.0452207	0.241994	Up
BAR1	5.44379	5.89285	8.91482	7.89323	0.568159	0.0325311	0.224203	Up
YDR341C	50.4865	43.1283	72.0097	66.785	0.568144	0.0452838	0.241994	Up
ARN2	25.8952	19.9425	37.1033	30.8517	0.568045	0.130545	0.334251	Up
LSC1	343.941	319.602	493.882	488.814	0.566555	0.00875836	0.20652	Up
AIM41	341.941	306.329	524.758	434.472	0.565282	0.0706603	0.276852	Up
ATP16	217.453	209.076	316.432	312.049	0.559225	0.00287657	0.20652	Up
KGD1	303.603	277.116	448.594	406.659	0.558511	0.0287075	0.220555	Up
CAT5	23.6459	20.9946	34.0699	31.6721	0.558462	0.0308129	0.220555	Up
SIM1	16.4699	14.8633	22.5022	23.6276	0.558007	0.0208042	0.218475	Up
YOR238W	14.2085	10.6415	18.533	18.0422	0.55762	0.11181	0.316063	Up
HEM15	75.0299	71.9504	116.825	99.4658	0.557349	0.0439423	0.240845	Up
LYS12	40.9881	29.3829	51.7353	51.7056	0.555754	0.138694	0.339055	Up
ABP1	104.767	96.5894	147.453	148.494	0.555588	0.0109859	0.20652	Up
IDP1	112.143	98.4866	149.813	159.495	0.554336	0.0331732	0.224313	Up
GAL2	4.49784	4.14358	5.65946	7.01629	0.552731	0.0813572	0.285682	Up
TIR1	4.12049	2.89646	4.8837	5.37765	0.548305	0.16356	0.361988	Up
ERG13	98.5964	83.8803	139.993	126.777	0.547884	0.0564997	0.255911	Up
GPM2	26.7349	24.7237	43.6479	31.4982	0.546286	0.160716	0.359717	Up
CPR1	1270.98	1147.38	1765.3	1765.96	0.546154	0.0176547	0.218475	Up
EFT1	142.92	115.773	193.338	184.241	0.545538	0.0710643	0.276852	Up
YPL113C	127.586	128.17	190.442	181.43	0.540038	0.00421007	0.20652	Up
RPS1A	152.696	151.267	235.642	206.255	0.539814	0.0307405	0.220555	Up
IRT1	31.1001	20.415	38.2486	36.5907	0.538801	0.202804	0.395955	Up
PEP4	793.638	756.307	1167.62	1083.54	0.538453	0.0139246	0.214072	Up
YMR196W	202.762	175.725	292.838	255.837	0.535708	0.0635073	0.267124	Up
IDP2	1030.94	919.669	1408.76	1415.66	0.53403	0.0228299	0.218475	Up
RPS24A	113.379	95.2087	163.322	138.12	0.531226	0.0930577	0.295649	Up
MIC60	24.5999	22.4548	36.32	31.5518	0.528473	0.048977	0.24817	Up
IRC8	8.37441	7.33519	12.0242	10.624	0.52775	0.056218	0.255911	Up
DPS1	145.273	116.335	190.525	186.402	0.526878	0.0797	0.284728	Up
DAL4	3.82341	2.8305	4.96128	4.61513	0.525283	0.136328	0.338519	Up
YPT7	80.5935	77.4658	114.1	113.197	0.524113	0.00306992	0.20652	Up
STF2	2814.64	2464.29	4109.61	3475.77	0.522976	0.0775699	0.282865	Up
EDC2	155.047	148.621	204.179	232.147	0.522912	0.0333764	0.224635	Up
YPT53	28.3069	18.915	37.6331	30.118	0.520788	0.245026	0.434887	Up
RPP0	171.56	152.272	221.304	243.091	0.520107	0.0414303	0.236201	Up
YIG2	141.134	114.934	177.171	189.573	0.518246	0.0780554	0.282865	Up
YPR127W	60.0419	54.3445	87.9705	75.8395	0.518108	0.0571659	0.255911	Up
ERG20	193.056	176.932	268.312	261.097	0.516904	0.0158002	0.217897	Up
SNO2	10.6656	7.41357	14.5133	11.3543	0.516818	0.236202	0.425625	Up
FKS1	16.078	14.1237	23.0249	20.1802	0.516572	0.0606829	0.260837	Up
RHO5	58.156	62.1789	103.322	68.7932	0.516319	0.242787	0.432332	Up
GRX2	469.487	431.19	651.915	635.805	0.515737	0.0149754	0.214072	Up
CRR1	10.4413	6.83132	12.5633	12.1271	0.515463	0.216575	0.409909	Up
EDS1	6.54651	6.64236	9.75583	9.04678	0.511612	0.0115799	0.210381	Up
GSP2	254.223	229.143	363.289	325.042	0.509986	0.0433962	0.240017	Up
DDI2	19.1563	11.8254	25.134	18.9547	0.508993	0.314855	0.494551	Up
APE3	1005.54	918.661	1449.96	1283.8	0.506627	0.0437571	0.24051	Up
IPP1	339.67	319.701	487.711	448.228	0.505324	0.0213536	0.218475	Up
ATP15	263.252	202.297	336.336	324.379	0.505095	0.114324	0.318274	Up
YOP1	217.596	198.279	326.824	262.716	0.50344	0.101189	0.305677	Up
ECM33	52.4944	47.1218	69.0746	72.0984	0.503012	0.026466	0.219835	Up
REV1	13.6945	11.7553	19.1185	16.8918	0.500755	0.0713146	0.276852	Up
SLP1	32.8244	28.2271	24.4421	18.7189	-0.500298	0.14792	0.345629	Down
RNA15	23.8725	25.4885	18.9396	15.9537	-0.500422	0.0624464	0.265038	Down
GIP3	40.9995	43.1913	33.2614	26.2344	-0.500875	0.100423	0.305677	Down
RSC58	31.3657	33.9555	27.2183	18.938	-0.501024	0.189834	0.384152	Down
SHE4	62.57	56.0743	45.9084	37.9102	-0.5013	0.0863623	0.290625	Down
HAP5	26.7488	29.4296	19.9578	19.7167	-0.501803	0.01874	0.218475	Down
SNU23	7.7458	8.22391	6.52061	4.75569	-0.502044	0.154333	0.353279	Down
STI1	606.272	560.717	430.795	392.584	-0.503162	0.0289127	0.220555	Down
MRPL33	68.55	63.8774	50.0775	43.3089	-0.503917	0.0489666	0.24817	Down
SPT8	31.1187	25.3259	21.0339	18.7512	-0.504607	0.0991204	0.303332	Down
PEX10	33.3668	32.4922	24.0977	22.3165	-0.504814	0.0131663	0.214072	Down
PDE2	9.78018	8.19591	6.75252	5.91438	-0.505016	0.0875317	0.291823	Down
ZRT1	11.9239	12.4317	8.26835	8.88916	-0.505413	0.0138896	0.214072	Down
JID1	36.0438	35.7041	27.8372	22.6966	-0.505688	0.0735436	0.277447	Down
ADE2	83.8739	72.4555	62.4264	47.6643	-0.505897	0.145481	0.344872	Down
COS2	59.6804	55.6495	43.93	37.2758	-0.506112	0.0582231	0.257519	Down
FIG2	7.71017	9.65116	6.00392	6.21901	-0.506287	0.0936212	0.295904	Down
YOR131C	24.53	23.7618	18.3943	15.5804	-0.507317	0.0522944	0.250463	Down
PAM18	21.0145	23.2469	16.2437	14.8928	-0.507442	0.034075	0.226459	Down
FOB1	24.6851	24.3157	17.9592	16.504	-0.507749	0.0144768	0.214072	Down
HEL2	13.9716	14.1147	10.9021	8.84806	-0.508002	0.0758369	0.281617	Down
BOR1	19.9044	17.977	13.7995	12.837	-0.508085	0.0301404	0.220555	Down
SIW14	39.4521	29.7071	27.0453	21.5792	-0.508238	0.194402	0.388466	Down
FYV4	28.5909	25.6027	22.6272	15.4549	-0.509009	0.203768	0.396978	Down
CTS2	19.7455	17.4044	14.214	11.8892	-0.509132	0.0832444	0.28718	Down
TRP3	24.4876	24.766	19.3778	15.2292	-0.509165	0.0962064	0.299686	Down
MMS4	13.6716	13.1972	10.1586	8.7119	-0.509799	0.0456478	0.242204	Down
MES1	21.9771	19.095	16.7668	12.0782	-0.509837	0.177932	0.372574	Down
YDR042C	3.01344	3.20692	2.08576	2.28148	-0.510276	0.0229309	0.218475	Down
RTT103	29.4663	27.9044	22.6792	17.5971	-0.510383	0.108331	0.311178	Down
CAT9	9.90596	8.90717	7.99098	5.21104	-0.510981	0.230407	0.420996	Down
FCY22	15.324	13.839	10.494	9.96948	-0.511088	0.0250989	0.218475	Down
ISU2	16.8661	11.9037	8.61893	11.5644	-0.511391	0.264326	0.454954	Down
AGE1	21.0082	21.8988	14.9592	15.1263	-0.512145	0.00364864	0.20652	Down
SUT2	23.1154	24.3779	16.1225	17.162	-0.512874	0.013047	0.214072	Down
ATO3	33.7531	25.9896	23.022	18.8446	-0.512963	0.165899	0.363659	Down
DAL5	11.3176	10.6743	8.71187	6.69877	-0.513045	0.113963	0.31822	Down
ECM16	23.452	19.3555	15.7928	14.1983	-0.513329	0.0847417	0.289068	Down
YKR075C	61.0669	51.9412	44.0925	35.0755	-0.513437	0.124442	0.328622	Down
YHL026C	14.238	14.1924	9.95587	9.96052	-0.513478	2.07379e-05	0.0396855	Down
IPL1	7.9252	6.97459	6.15907	4.27551	-0.513919	0.19524	0.389735	Down
DPB11	19.4058	18.1803	15.0348	11.2804	-0.514303	0.130781	0.334251	Down
ICR1	8.50396	7.24064	5.49376	5.52853	-0.514433	0.0481507	0.247582	Down
YEF3	32.8574	29.7297	21.6388	22.1729	-0.514549	0.0203343	0.218475	Down
TRM732	13.966	11.8284	9.64309	8.40672	-0.515074	0.0806802	0.285682	Down
VRG4	20.1247	21.0625	14.3726	14.4404	-0.515476	0.00408644	0.20652	Down
FZF1	29.9591	25.0319	20.5799	17.8807	-0.515814	0.089171	0.294721	Down
SLM3	23.3659	21.073	15.6031	15.4692	-0.516194	0.0204863	0.218475	Down
THP2	11.3766	10.6717	9.1435	6.27195	-0.51629	0.188825	0.382783	Down
EOS1	34.9218	36.3789	25.3002	24.5388	-0.516641	0.00504194	0.20652	Down
GLT1	207.023	194.269	142.226	138.272	-0.516662	0.00932038	0.20652	Down
RPB8	30.6801	37.1512	25.0034	22.4066	-0.51676	0.0844131	0.288805	Down
POC4	11.1497	8.71781	6.44268	7.44331	-0.516781	0.131604	0.334556	Down
LSM6	131.025	107.858	89.2282	77.7332	-0.51679	0.0963347	0.29976	Down
ESC2	21.9926	20.6754	17.1421	12.6778	-0.516879	0.138691	0.339055	Down
YJU3	144.373	123.792	100.314	87.0279	-0.517447	0.0758174	0.281617	Down
ESA1	58.9764	51.6391	41.588	35.6733	-0.517736	0.0712222	0.276852	Down
PIB2	61.0577	57.2197	43.7993	38.7725	-0.518453	0.0347565	0.22738	Down
TWF1	50.0946	44.181	36.4079	29.3969	-0.518692	0.0994794	0.30401	Down
CRS6	57.1665	39.1059	32.3311	34.8499	-0.519069	0.218698	0.411815	Down
RPA190	23.3162	20.5097	16.7276	13.8498	-0.519318	0.0865032	0.290758	Down
BDS1	15.1075	14.7509	9.63409	11.1967	-0.519419	0.0412942	0.236201	Down
THI6	38.1172	29.6641	25.2225	22.0559	-0.519706	0.130094	0.333574	Down
ARO2	36.5952	30.3998	25.3732	21.3557	-0.519738	0.10479	0.309307	Down
PDC2	27.7729	26.5521	20.8561	17.027	-0.520062	0.0721983	0.277251	Down
CAF40	29.5315	26.0067	20.4313	18.2934	-0.520226	0.0505839	0.248419	Down
UTP20	28.5916	23.4999	20.6546	15.6438	-0.521142	0.164235	0.362771	Down
RNH202	19.0472	16.0927	13.4344	11.0474	-0.5214	0.106831	0.310068	Down
YIH1	26.8347	24.314	16.9073	18.7252	-0.521504	0.0364575	0.230986	Down
PRP40	37.4363	34.1684	25.3217	24.56	-0.521544	0.0173721	0.218475	Down
CSE4	55.4122	56.555	40.9395	37.0482	-0.521758	0.019167	0.218475	Down
SKO1	28.6152	25.3233	18.4075	19.1523	-0.522126	0.030363	0.220555	Down
STE14	9.69575	9.57634	6.59547	6.8123	-0.523444	0.00226954	0.20652	Down
YBR063C	25.2419	24.6584	19.4161	15.298	-0.523527	0.0907795	0.295098	Down
RDN5-6	8701.75	6629.03	4804.64	5858.76	-0.523764	0.166801	0.364546	Down
SNU71	29.8186	27.5577	21.2874	18.6167	-0.523918	0.0425996	0.238973	Down
UNG1	8.03494	7.63279	6.01894	4.87452	-0.524334	0.076807	0.282478	Down
HSL7	22.3905	19.9691	14.8833	14.5554	-0.524975	0.0249279	0.218475	Down
UBA4	53.9161	46.5441	35.6991	34.1104	-0.525129	0.0424432	0.238973	Down
RSA1	75.1478	74.0113	53.061	50.5852	-0.525185	0.0047054	0.20652	Down
KTR7	23.8998	22.7754	16.6775	15.7542	-0.525252	0.0103287	0.20652	Down
CIK1	10.0881	9.53634	8.17516	5.44722	-0.526673	0.200973	0.394457	Down
RSM10	42.3211	44.7225	29.6271	30.7937	-0.526693	0.00841307	0.20652	Down
DAM1	25.5304	21.51	16.1922	16.4559	-0.526901	0.0522426	0.250463	Down
RRP3	9.19974	7.10079	6.64916	4.66257	-0.527099	0.231902	0.421838	Down
SMC6	13.1501	11.8139	9.75894	7.56048	-0.527458	0.114889	0.318274	Down
MRP49	47.2226	44.4653	29.4888	34.0988	-0.527986	0.0426934	0.238979	Down
SDT1	17.3366	17.0042	15.2718	8.53892	-0.528312	0.295923	0.480728	Down
PAC10	22.8491	19.3666	15.7434	13.5223	-0.528569	0.0827421	0.28718	Down
GCD10	9.41745	6.8813	5.85269	5.44115	-0.529225	0.158178	0.356537	Down
YNG2	35.4042	34.0309	23.8462	24.252	-0.529682	0.00341621	0.20652	Down
COG6	24.2765	22.4141	18.7206	13.6214	-0.529723	0.146951	0.345545	Down
ZRG17	25.0395	24.3933	18.3604	15.8791	-0.529807	0.0375643	0.233896	Down
RAD33	16.6471	16.6263	10.1285	12.9134	-0.53011	0.0909197	0.295098	Down
STU2	24.3107	19.9174	15.3785	15.2348	-0.530805	0.0679436	0.272201	Down
YNL018C	10.9312	9.06668	6.56615	7.27356	-0.531033	0.0757078	0.281502	Down
IZH3	59.307	54.9349	42.7406	36.306	-0.531317	0.054285	0.252188	Down
TOF2	17.4399	15.1986	10.9954	11.586	-0.53144	0.0380583	0.234365	Down
SDS3	24.4227	17.9667	16.1283	13.1982	-0.531499	0.187248	0.381337	Down
SSN3	28.0604	22.8065	18.4747	16.7168	-0.5315	0.0869749	0.291172	Down
SUI1	167.206	165.865	131.889	98.5115	-0.531686	0.121718	0.325771	Down
BUB2	12.5197	9.65196	7.52007	7.80975	-0.532376	0.11106	0.315019	Down
ASF1	14.4019	12.7288	10.1813	8.57666	-0.532423	0.0724886	0.277438	Down
CNN1	15.9649	13.9813	10.1652	10.5321	-0.53293	0.0332063	0.224313	Down
POP6	40.6666	33.3232	29.1542	21.9794	-0.533055	0.16257	0.361559	Down
HIS7	25.6734	20.6708	17.6626	14.3509	-0.533708	0.132886	0.335341	Down
DAD2	17.6205	15.696	11.8476	11.1584	-0.534227	0.0297593	0.220555	Down
JJJ2	7.72308	6.69644	5.09991	4.85651	-0.534324	0.0394782	0.235647	Down
RRN10	31.9692	24.6406	21.2834	17.7962	-0.534636	0.146363	0.345408	Down
PPM2	7.99521	6.8432	5.35914	4.88126	-0.535064	0.0554944	0.25552	Down
RIM9	25.7477	20.715	18.6304	13.4233	-0.535582	0.194051	0.388466	Down
LDB19	44.7631	40.7888	31.9626	27.0142	-0.536652	0.059999	0.260103	Down
SIT1	138.094	116.591	93.6303	81.8606	-0.537318	0.075311	0.280912	Down
DIS3	48.6855	41.7815	33.9617	28.3725	-0.537368	0.0869814	0.291172	Down
JHD1	24.9202	22.4846	16.8569	15.8013	-0.537588	0.0256659	0.219102	Down
SMC5	21.2071	19.2404	15.3026	12.5556	-0.537948	0.0760603	0.281899	Down
THI80	6.23375	7.81305	5.88424	3.78482	-0.538794	0.255184	0.444689	Down
RER2	43.4348	33.295	26.7293	26.0757	-0.539112	0.111814	0.316063	Down
SNC2	396.907	330.484	263.827	236.655	-0.539413	0.0733579	0.277447	Down
TIM17	58.6155	46.3773	34.9849	37.2224	-0.540074	0.0934127	0.295798	Down
STP1	79.5346	73.6816	54.2966	51.0593	-0.540298	0.0167444	0.218475	Down
ATP10	23.1733	19.8178	16.6967	12.8645	-0.540333	0.129681	0.333259	Down
PEX31	10.3648	12.7785	8.7087	7.2038	-0.540434	0.118144	0.322675	Down
CKI1	24.3322	23.168	15.733	16.9216	-0.540647	0.0134201	0.214072	Down
ISY1	32.6445	32.7463	26.1149	18.8361	-0.540734	0.140743	0.339981	Down
DML1	21.2856	20.7014	15.8619	12.9911	-0.541221	0.0636981	0.267124	Down
ECM3	20.1804	16.0746	12.724	12.1891	-0.541275	0.0859185	0.290412	Down
HED1	10.5407	8.27936	8.14638	4.78217	-0.541711	0.301853	0.48412	Down
PEX15	42.644	35.7322	30.4165	23.3887	-0.54267	0.137978	0.339055	Down
ICT1	31.454	27.3049	23.0454	17.2771	-0.543222	0.138888	0.339055	Down
HTA2	44.9723	50.3921	34.8273	30.6001	-0.543556	0.0484046	0.247851	Down
PUS7	18.1905	15.1003	12.7693	10.0591	-0.544294	0.128629	0.332189	Down
GTT3	42.7509	39.8124	27.3395	29.2736	-0.544365	0.0166861	0.218475	Down
SLK19	22.6038	17.9311	16.2794	11.512	-0.544526	0.205413	0.398404	Down
ANR2	27.7936	28.1945	21.9527	16.4326	-0.544566	0.115922	0.319521	Down
TOH1	25.138	24.4852	16.2887	17.7199	-0.545115	0.0133041	0.214072	Down
MUS81	12.296	12.0727	9.54859	7.15129	-0.545192	0.115537	0.31936	Down
COA2	56.2635	57.0559	37.9128	39.7353	-0.545372	0.00416694	0.20652	Down
LCB3	16.7313	12.3113	10.2622	9.63694	-0.545465	0.143853	0.342973	Down
NEM1	36.8048	34.7731	26.7959	22.2039	-0.546738	0.0598838	0.260103	Down
MRPS16	95.6674	83.5442	66.9201	55.7494	-0.546887	0.0787162	0.283061	Down
MED11	54.5748	57.4582	38.0145	38.6192	-0.547873	0.00499716	0.20652	Down
SDH6	232.239	220.867	154.56	155.375	-0.547883	0.00439553	0.20652	Down
EFM2	13.6034	13.4736	9.14343	9.37385	-0.548196	0.00122899	0.20652	Down
YPL088W	11.1702	11.8653	7.7529	7.9989	-0.548342	0.00791448	0.20652	Down
ARP6	31.5631	27.5209	22.9663	17.4348	-0.548373	0.128238	0.331669	Down
NCS6	31.6528	29.8127	22.1671	19.8606	-0.548436	0.0258968	0.219835	Down
RSC4	27.3805	24.2469	20.9941	14.2809	-0.549491	0.187992	0.38205	Down
RXT2	42.372	37.7919	28.7461	26.0139	-0.54983	0.0375463	0.233896	Down
ORM2	238.679	214.884	160.796	149.019	-0.549896	0.0278285	0.219835	Down
MDM20	15.8155	14.3928	12.1966	8.43519	-0.550076	0.172217	0.368599	Down
SEC72	37.9457	29.5016	24.5142	21.5497	-0.550124	0.117356	0.321441	Down
YPL077C	18.1807	14.5795	11.8077	10.5619	-0.550405	0.0928459	0.295649	Down
CDC16	32.7295	29.4595	25.0198	17.4433	-0.55045	0.169381	0.366534	Down
RPO26	60.9011	53.0186	47.1122	30.6517	-0.550845	0.216751	0.410003	Down
XBP2	119.809	114.699	88.733	71.3347	-0.550955	0.0734596	0.277447	Down
YSF3	43.7599	35.55	34.6841	19.4386	-0.551267	0.307067	0.487941	Down
NTR2	25.4254	21.4156	18.3668	13.5818	-0.552019	0.153538	0.352314	Down
COG4	27.3992	24.8425	20.4161	15.1897	-0.55309	0.12764	0.331111	Down
SFC1	1035.35	938.314	673.033	671.698	-0.55356	0.0161563	0.217897	Down
RCM1	22.5918	21.165	16.5827	13.2281	-0.553672	0.0803122	0.285682	Down
VMA21	52.1961	52.9584	40.3088	31.3209	-0.553881	0.0901432	0.294872	Down
YPS3	33.82	29.9739	24.0254	19.4261	-0.554012	0.0865786	0.290841	Down
RTT102	53.5116	47.1622	35.6142	32.9268	-0.554649	0.0356349	0.229607	Down
SKI8	28.1658	22.9284	20.2569	14.5252	-0.554814	0.182148	0.376935	Down
CUS1	13.3881	13.0693	10.0206	7.98451	-0.555265	0.0756662	0.281502	Down
BUD9	29.4744	27.5425	21.1979	17.5914	-0.555731	0.0593308	0.260103	Down
YLL058W	20.3969	16.9602	14.1201	11.2897	-0.555997	0.11618	0.319744	Down
TPO5	29.693	30.0711	22.1768	18.4703	-0.556127	0.0511336	0.249079	Down
GPM1	1177.05	912.427	711.51	708.977	-0.556757	0.0972965	0.301121	Down
BRE5	36.0041	36.328	27.1842	21.9572	-0.557697	0.066866	0.271158	Down
YPL229W	32.0392	32.9516	25.6423	18.5045	-0.557927	0.1346	0.336877	Down
VPS9	13.6294	13.4972	10.7233	7.68382	-0.559444	0.137646	0.339055	Down
EMI2	173.244	150.901	115.402	104.537	-0.559536	0.0449948	0.241994	Down
IGO1	132.488	122.827	103.848	69.2802	-0.560438	0.18597	0.381034	Down
POL3	19.9603	18.5701	14.1552	11.9715	-0.560472	0.0502732	0.248401	Down
RSM19	71.377	55.0959	46.9378	38.7923	-0.560955	0.138906	0.339055	Down
YCR101C	17.3784	15.1495	14.2492	7.79514	-0.561269	0.297738	0.481497	Down
SGF29	85.2815	76.8277	56.8764	52.826	-0.563371	0.0258683	0.219835	Down
YCG1	13.814	10.6356	8.4476	8.09248	-0.563845	0.101941	0.30641	Down
UFO1	19.5844	18.6289	14.9329	10.9176	-0.563883	0.126317	0.32978	Down
VTS1	8.70692	7.39219	5.09693	5.7934	-0.563933	0.064362	0.267755	Down
MAL31	68.5207	70.7686	49.9264	44.2122	-0.565226	0.0245976	0.218475	Down
ALR2	12.682	12.6954	9.5025	7.64679	-0.565395	0.0671562	0.271319	Down
YLR177W	45.1379	44.6131	31.6203	28.9956	-0.566232	0.0121265	0.214072	Down
KSS1	12.5079	9.73322	9.45241	5.56391	-0.566698	0.288606	0.474687	Down
DUG3	39.947	36.9691	27.7644	24.1608	-0.566851	0.0383483	0.234783	Down
JLP2	7.43151	6.78794	4.54913	5.04796	-0.567197	0.0293823	0.220555	Down
YGR054W	20.6993	20.3184	13.558	14.1222	-0.567392	0.00322593	0.20652	Down
HXK2	71.0682	55.466	42.8305	42.5464	-0.56761	0.089614	0.294872	Down
IRR1	26.357	21.9508	18.0365	14.5559	-0.567721	0.107162	0.310364	Down
LGE1	36.2976	38.8219	24.089	26.5909	-0.567774	0.0222174	0.218475	Down
AUR1	57.0473	44.0723	37.225	30.9657	-0.568416	0.133034	0.335419	Down
GPI15	23.0051	23.5308	18.4669	12.9146	-0.56843	0.149427	0.347452	Down
RRP42	27.2083	26.0931	19.3885	16.5256	-0.569623	0.0404945	0.236003	Down
YDR524C-B	158.902	112.902	92.294	90.8038	-0.569952	0.156101	0.355343	Down
AIM22	18.2295	16.6199	15.091	8.38008	-0.57025	0.280001	0.467429	Down
RDN5-4	8990.21	7750.23	5340.88	5931.14	-0.570591	0.0492434	0.248257	Down
MRPL7	28.4804	28.198	20.5397	17.624	-0.570598	0.0351286	0.228655	Down
SLF1	10.1566	12.057	8.41649	6.5314	-0.571501	0.120289	0.324673	Down
RPG1	33.6547	28.4742	22.8299	18.9599	-0.572114	0.0862587	0.290625	Down
TRM10	11.8387	13.2064	9.07714	7.76634	-0.572338	0.0526991	0.250463	Down
RAM1	35.9095	32.4736	24.7718	21.2101	-0.572574	0.0498355	0.248401	Down
ADA2	18.2032	15.0553	12.571	9.78806	-0.572864	0.125539	0.328944	Down
VBA2	21.1248	18.4063	14.8785	11.6932	-0.573098	0.101303	0.305677	Down
MRPS17	37.7535	36.3443	30.3312	19.4417	-0.57407	0.19904	0.392731	Down
MTC2	30.399	23.4062	20.1926	15.944	-0.574285	0.153274	0.352284	Down
YNR014W	5.01654	4.56527	3.85666	2.57825	-0.574378	0.18117	0.375486	Down
MRC1	14.629	12.2634	9.89782	8.15588	-0.574904	0.0928157	0.295649	Down
DAD4	137.307	103.454	86.6939	74.8869	-0.575346	0.133336	0.335886	Down
YDR391C	45.0769	43.2353	32.2042	27.0612	-0.575423	0.0460379	0.24297	Down
TCO89	44.2709	38.9288	32.0762	23.7518	-0.575589	0.129807	0.333311	Down
AMF1	19.5749	19.2329	14.0911	11.9477	-0.575684	0.0399838	0.235647	Down
YLR225C	57.3385	53.955	43.272	31.3893	-0.575937	0.128005	0.331472	Down
RDN5-1	8983.19	7772.86	5067.15	6173.01	-0.576019	0.0816867	0.285779	Down
BRE2	33.9128	27.341	22.7581	18.3173	-0.576525	0.120463	0.324698	Down
HAP1	158.606	155.707	112.872	97.8466	-0.576884	0.0305751	0.220555	Down
YPR014C	20.3404	17.7602	13.6104	11.9313	-0.576959	0.0516105	0.249287	Down
SPE2	17.7092	15.1173	11.993	10.0019	-0.577692	0.0794174	0.284426	Down
HNM1	29.0166	21.8045	16.5595	17.4785	-0.578281	0.114924	0.318274	Down
PGA1	41.9388	32.4968	28.5323	21.3217	-0.578284	0.172644	0.368822	Down
DPA10	986.31	1153.11	749.614	683.192	-0.578377	0.0481583	0.247582	Down
SLD7	26.0958	21.7571	18.3431	13.7019	-0.578507	0.141198	0.339981	Down
MRPL1	36.7339	29.356	22.0839	22.1716	-0.578573	0.0720536	0.277193	Down
MAD3	20.7942	17.2543	14.0911	11.3827	-0.578825	0.104868	0.309376	Down
MRPL31	60.9731	57.4582	47.8117	31.4677	-0.579032	0.183421	0.378105	Down
LST7	22.6819	17.5043	14.2791	12.619	-0.579196	0.110579	0.314898	Down
SPO11	3.00687	2.64698	1.51357	2.27058	-0.579264	0.186888	0.381337	Down
RRP40	33.1988	36.7389	27.878	18.9309	-0.579287	0.171311	0.368599	Down
SLT2	22.768	21.0343	15.8159	13.4987	-0.579387	0.0448535	0.241994	Down
IKI3	51.4742	43.3926	33.4036	30.0825	-0.579463	0.057532	0.256359	Down
CCA1	19.6697	17.3605	12.5207	12.256	-0.579718	0.0241826	0.218475	Down
EDC3	43.8864	38.2653	30.4005	24.5646	-0.579775	0.0854422	0.289814	Down
FPY1	44.1769	34.4288	29.1495	23.4424	-0.579793	0.136937	0.339055	Down
PLP2	35.9419	30.6378	21.9893	22.5564	-0.579796	0.0387262	0.234859	Down
STN1	26.0848	22.3831	19.2174	13.1928	-0.580582	0.176329	0.371487	Down
NCB2	88.5592	78.9453	63.1649	48.8132	-0.580983	0.101121	0.305677	Down
PAL1	19.7438	15.3296	12.3242	11.1218	-0.581035	0.101135	0.305677	Down
EMP65	12.4995	12.6537	8.73112	8.0828	-0.581086	0.00924179	0.20652	Down
PRP46	29.4176	26.9016	20.2114	17.4279	-0.581387	0.0427957	0.238998	Down
RHO4	29.2213	31.9888	21.786	19.1075	-0.581898	0.0366898	0.230986	Down
BET5	19.1712	13.9551	12.9967	9.13099	-0.582124	0.229042	0.419506	Down
BNI4	16.6962	14.0595	10.8019	9.73794	-0.582429	0.0572203	0.255911	Down
RPM1	328.106	339.579	260.928	184.725	-0.583247	0.137144	0.339055	Down
MPC2	250.999	198.487	148.794	151.184	-0.583419	0.0775087	0.282865	Down
NAR1	72.56	67.7721	45.5667	48.0209	-0.584456	0.0111156	0.20652	Down
TAL1	201.296	192.183	134.288	128.1	-0.584585	0.00659065	0.20652	Down
PSR1	34.7078	32.9169	24.9543	20.1406	-0.584586	0.0652761	0.269024	Down
YDL242W	6.40511	6.13149	4.29367	4.06462	-0.584866	0.00738348	0.20652	Down
THI74	20.0918	16.2348	12.8785	11.3311	-0.585447	0.0837259	0.287378	Down
DIA1	9.62745	8.51141	6.92243	5.15923	-0.586265	0.121129	0.32558	Down
NSL1	32.6221	30.953	19.9358	22.3994	-0.586604	0.0236695	0.218475	Down
ACK1	27.8927	24.2675	19.2897	15.4434	-0.586638	0.0887938	0.293982	Down
PAD1	37.8547	36.1616	26.6101	22.674	-0.586721	0.0389029	0.234859	Down
NUP100	26.6334	23.6167	18.0733	15.3589	-0.587888	0.0560821	0.255911	Down
YHR214W	12.2049	15.7139	10.6255	7.94751	-0.588029	0.166811	0.364546	Down
TTI2	22.4683	21.7384	17.8529	11.5521	-0.588204	0.186959	0.381337	Down
GLK2	74.2968	66.8799	51.913	41.9931	-0.588211	0.0735541	0.277447	Down
TCD2	18.9581	16.0448	11.9229	11.3582	-0.588315	0.0431448	0.239318	Down
CDC31	102.82	81.199	66.8989	55.4923	-0.588355	0.114769	0.318274	Down
VTC5	13.5659	9.42743	8.05693	7.22376	-0.589506	0.174045	0.370059	Down
RSA3	23.4123	23.0456	17.2567	13.6094	-0.589901	0.0729993	0.277447	Down
DAL7	8.46519	9.05371	6.49809	5.13742	-0.590378	0.0766572	0.282232	Down
RBG2	28.4002	26.8805	18.7089	17.9917	-0.590972	0.00672042	0.20652	Down
YML096W	12.9418	11.0023	8.78354	7.11208	-0.591041	0.0905137	0.294981	Down
YAR068W	16.092	11.0279	7.65457	10.341	-0.59171	0.236588	0.425917	Down
DAL82	29.5738	27.9132	20.8018	17.3426	-0.591764	0.0492535	0.248257	Down
MRP17	45.5419	48.7247	30.5685	31.9444	-0.592593	0.00951204	0.20652	Down
PET100	67.0182	52.728	49.9531	29.447	-0.592767	0.270087	0.45902	Down
MRX1	19.3422	17.7557	15.14	9.4579	-0.592802	0.208849	0.40181	Down
RIM101	90.7474	82.4627	64.2152	50.6001	-0.593208	0.0831141	0.28718	Down
YBL071C	54.0715	47.6033	31.0486	36.3044	-0.594148	0.0548164	0.253587	Down
SDO1	17.5625	13.6618	10.2756	10.4049	-0.594398	0.084675	0.289068	Down
IPI1	8.95809	9.73493	6.0075	6.36904	-0.594892	0.0148838	0.214072	Down
FBP2	27.6069	26.3651	21.1376	14.5796	-0.595592	0.148527	0.346482	Down
SMC1	24.5704	23.3631	17.1711	14.5478	-0.595692	0.0407383	0.236003	Down
FAR10	17.7876	16.9437	13.9439	9.03867	-0.595696	0.183706	0.37842	Down
MNP1	35.3759	39.8307	22.8196	26.9443	-0.59576	0.055594	0.25552	Down
DBP8	18.5825	15.8507	11.5336	11.2467	-0.596014	0.0364426	0.230986	Down
SEC59	8.33612	7.84771	6.06313	4.64266	-0.596162	0.0911511	0.295112	Down
ISR1	41.343	35.7888	27.4741	23.5219	-0.596942	0.059683	0.260103	Down
YGR016W	28.2169	19.2998	18.34	13.0497	-0.598143	0.248255	0.437455	Down
MLH3	27.3831	22.3977	16.6572	16.228	-0.598151	0.0560851	0.255911	Down
NTC20	38.5168	32.2235	25.313	21.3814	-0.599283	0.077522	0.282865	Down
SNL1	27.5061	18.7199	16.4622	14.0471	-0.599455	0.194369	0.388466	Down
DUS4	13.9627	11.1587	10.1667	6.41276	-0.59952	0.231226	0.421593	Down
YPT32	50.1771	45.5507	29.2071	33.9508	-0.599975	0.0429641	0.239318	Down
ELP4	42.7338	36.9066	26.8174	25.7247	-0.600027	0.032326	0.224135	Down
TFB5	36.8046	39.0079	29.8951	20.0923	-0.600871	0.162239	0.361292	Down
ILT1	32.1369	25.9538	20.2975	17.9865	-0.601566	0.0780945	0.282865	Down
MRX11	10.164	12.7198	6.36981	8.70901	-0.601803	0.159013	0.357634	Down
YOR292C	23.2428	25.912	18.6986	13.6883	-0.601922	0.122267	0.326387	Down
PTH4	28.5346	26.5251	20.7752	15.5005	-0.601993	0.105405	0.309664	Down
BUB3	18.9207	15.9591	10.5503	12.4278	-0.602132	0.0716742	0.277193	Down
MTR4	14.8422	13.2579	10.0607	8.44943	-0.60226	0.0562087	0.255911	Down
IMO32	79.2103	75.3521	50.0167	51.7294	-0.603216	0.00515096	0.20652	Down
RRP1	16.0436	16.8305	9.54474	12.0933	-0.603382	0.0720993	0.277193	Down
snR55	825.324	647.136	592.202	376.214	-0.60453	0.231516	0.421692	Down
PUS9	9.64003	8.48953	6.90711	5.01561	-0.604631	0.129888	0.333342	Down
SLX4	20.663	19.1772	14.541	11.6473	-0.605302	0.068187	0.272796	Down
IOC4	29.9259	28.9296	21.9734	16.7025	-0.605742	0.089928	0.294872	Down
RMD8	23.6251	24.2808	18.3075	13.1687	-0.605942	0.119861	0.324127	Down
MRL1	16.8006	20.2565	14.2252	10.1178	-0.606243	0.15725	0.355842	Down
ORC6	15.9833	12.7208	9.96642	8.88393	-0.606666	0.0829558	0.28718	Down
ATS1	33.6303	32.3021	20.3863	22.9012	-0.607037	0.020596	0.218475	Down
CCT2	87.7658	81.9322	58.6931	52.7158	-0.607105	0.0221165	0.218475	Down
ELG1	11.7009	9.23032	7.82573	5.91459	-0.607241	0.147225	0.345629	Down
RTT106	22.0472	21.8174	15.4282	13.3586	-0.60765	0.0278287	0.219835	Down
SHB17	22.1202	24.3792	16.3232	14.1908	-0.607741	0.0383602	0.234783	Down
WHI4	42.2559	42.3707	31.1253	24.4074	-0.607774	0.0718777	0.277193	Down
OCA2	31.7739	22.904	15.9615	19.9176	-0.607814	0.17109	0.368427	Down
REX3	27.268	22.5776	17.9294	14.7669	-0.608339	0.0893416	0.294872	Down
NUT2	67.951	69.0089	46.5042	43.3056	-0.608809	0.0073606	0.20652	Down
FRT2	41.8248	39.7259	27.6046	25.8318	-0.609874	0.00971822	0.20652	Down
ENA5	53.0994	48.6097	35.3147	31.328	-0.60993	0.0295074	0.220555	Down
PAU18	2.55171	3.37701	1.36832	2.51549	-0.610248	0.304433	0.485497	Down
MDJ1	102.284	92.9256	67.7811	60.0932	-0.610298	0.0314576	0.2222	Down
ARG4	49.0123	48.9103	37.3445	26.7944	-0.610442	0.11914	0.323205	Down
TRM9	30.2428	21.4289	15.2035	18.6366	-0.610641	0.17463	0.370185	Down
EKI1	8.7548	8.28823	6.89568	4.26539	-0.610707	0.202753	0.395955	Down
SFM1	79.1972	70.0833	53.2606	44.4721	-0.611112	0.0596595	0.260103	Down
ZAP1	25.658	23.5201	16.6787	15.5174	-0.61113	0.0173639	0.218475	Down
FIP1	32.9595	34.4685	22.624	21.4975	-0.611866	0.00634777	0.20652	Down
SHQ1	8.29475	6.76574	5.00583	4.84742	-0.612097	0.0555316	0.25552	Down
YJL118W	6.94188	5.46842	2.95579	5.16291	-0.612217	0.27188	0.460568	Down
SAG1	25.0432	20.4761	16.1544	13.6207	-0.612372	0.0850601	0.28981	Down
SSF2	19.5636	18.1804	13.1259	11.5609	-0.612507	0.028371	0.220555	Down
RRP4	29.0393	25.2813	18.9575	16.571	-0.612523	0.0480735	0.247582	Down
REC104	8.68971	7.8558	4.75041	6.06311	-0.613604	0.0822315	0.286463	Down
LAC1	30.7713	24.3179	20.2703	15.7333	-0.613628	0.132516	0.334938	Down
CLP1	24.4985	22.4645	17.0744	13.604	-0.614301	0.0711068	0.276852	Down
EFM1	17.7843	13.9606	12.1809	8.55384	-0.614475	0.179918	0.373972	Down
ZEO1	2193.29	2032.1	1356.07	1403.79	-0.614489	0.00956506	0.20652	Down
MRPL15	32.5295	30.372	20.5493	20.497	-0.615842	0.00642575	0.20652	Down
YLR112W	1.70972	1.25443	1.06787	0.866127	-0.616033	0.153346	0.352284	Down
ZDS2	22.7355	18.7101	15.6889	11.3305	-0.617223	0.148128	0.345833	Down
YIL161W	20.9513	21.9643	16.5117	11.4658	-0.617235	0.137053	0.339055	Down
HSH155	20.7895	22.1113	15.8963	12.0698	-0.617325	0.0903907	0.294981	Down
RPB9	17.8415	20.7217	13.2808	11.8518	-0.617665	0.0452245	0.241994	Down
NAT2	64.9772	64.477	42.9513	41.3976	-0.618001	0.0019238	0.20652	Down
MSB1	13.9393	11.6652	8.10658	8.57021	-0.618556	0.0449252	0.241994	Down
BER1	28.6484	23.3921	16.6573	17.2026	-0.620057	0.0537027	0.2509	Down
HSP30	58.585	54.2456	38.6078	34.7416	-0.621301	0.0221628	0.218475	Down
APC9	60.5546	55.79	36.7505	38.8514	-0.62191	0.0129643	0.214072	Down
RRP6	45.9004	41.0815	30.9868	25.5076	-0.622607	0.0604051	0.260837	Down
EAF7	46.6046	42.5198	31.6078	26.263	-0.622985	0.0520704	0.250156	Down
snR84	2720.13	2377.59	1819.8	1490.03	-0.623095	0.0690136	0.274572	Down
PYC1	228.865	199.743	149.093	129.128	-0.623427	0.0486158	0.247993	Down
PTH1	43.0788	43.6217	29.075	27.1857	-0.623913	0.00617057	0.20652	Down
MRS1	6.30725	5.88686	4.06027	3.84955	-0.624468	0.00999765	0.20652	Down
PSH1	31.0591	27.3127	23.4804	14.3664	-0.6251	0.211021	0.404092	Down
SOH1	26.1668	24.1954	14.0411	18.5911	-0.626045	0.0932957	0.295798	Down
RTG3	29.9204	27.438	20.423	16.7091	-0.627338	0.0567787	0.255911	Down
BMT5	12.1387	9.02222	7.37481	6.32408	-0.627343	0.125112	0.328809	Down
SGD1	18.1719	16.1084	12.7096	9.48103	-0.627429	0.107333	0.310428	Down
PCT1	56.3952	50.9044	37.0714	32.3642	-0.627897	0.0359734	0.230443	Down
YDL129W	32.9516	25.2546	17.1454	20.517	-0.628048	0.115372	0.319358	Down
WSS1	21.5024	18.5367	14.3439	11.5613	-0.628168	0.0787404	0.283061	Down
POP2	53.347	39.514	30.5392	29.5375	-0.628267	0.106715	0.310068	Down
RTG1	56.3599	53.9604	39.5231	31.8314	-0.628622	0.0572357	0.255911	Down
MEU1	27.8406	24.9152	17.1821	16.9345	-0.628856	0.0162066	0.217897	Down
ERG5	24.4566	17.0425	13.9933	12.8425	-0.628921	0.151651	0.350154	Down
DEG1	8.00107	8.07855	4.7363	5.65669	-0.629623	0.0384423	0.234859	Down
BRN1	8.67768	8.4626	5.96003	5.10919	-0.630837	0.0300229	0.220555	Down
ALG5	9.3796	7.00943	6.33513	4.24636	-0.631188	0.212699	0.405414	Down
RRP17	18.84	15.1756	12.1313	9.82799	-0.631365	0.101324	0.305677	Down
RTT105	17.5294	24.1064	13.6454	13.2192	-0.632118	0.117121	0.320989	Down
snR6	2271.64	1511.61	989.276	1450.52	-0.632866	0.258877	0.448329	Down
YEA6	32.6576	32.0745	22.9625	18.773	-0.633206	0.0481708	0.247582	Down
YPR114W	41.1302	35.6186	24.0098	25.4689	-0.633337	0.0302475	0.220555	Down
HUA2	12.1379	10.9074	6.61835	8.23807	-0.633386	0.0678273	0.271942	Down
DPH6	13.5195	10.9475	8.79706	6.96503	-0.634378	0.107257	0.310364	Down
OCA4	26.6494	25.9821	20.363	13.5145	-0.635599	0.153734	0.352471	Down
SNU66	16.9958	16.8544	11.1001	10.6869	-0.635697	0.00193574	0.20652	Down
CIN8	19.1819	17.7987	12.5226	11.2671	-0.636432	0.0207993	0.218475	Down
RBG1	36.0911	30.6072	21.078	21.8283	-0.63646	0.0350693	0.228527	Down
DGK1	29.8436	23.0549	20.9716	13.0545	-0.636585	0.229873	0.420717	Down
SVF1	87.6195	77.035	56.243	49.6649	-0.636632	0.0387885	0.234859	Down
YHR127W	15.7167	15.691	10.9761	9.21867	-0.637137	0.0362912	0.230986	Down
GPI11	12.8149	11.3732	10.1581	5.38734	-0.637806	0.268357	0.457979	Down
SUR1	144.706	140.14	97.4956	85.563	-0.637877	0.022146	0.218475	Down
NMD4	18.8006	14.9615	13.5637	8.1294	-0.638168	0.236748	0.426073	Down
SGV1	36.8841	30.4194	24.7641	18.4648	-0.638685	0.124978	0.328809	Down
PAR32	167.3	137.746	101.297	94.5722	-0.639136	0.0509795	0.249079	Down
ADY4	12.3313	11.0512	7.46775	7.54418	-0.63932	0.0151763	0.214072	Down
IPA1	15.0102	16.7522	10.7529	9.63829	-0.639374	0.0292541	0.220555	Down
LCL1	17.5814	19.1276	15.8424	7.71944	-0.639682	0.297133	0.481287	Down
JEM1	7.41669	8.28473	5.34446	4.72623	-0.640733	0.032925	0.224313	Down
snR42	3606.52	3299.77	2367.6	2060.91	-0.641089	0.0324963	0.224203	Down
PEX21	44.2	30.9991	24.4135	23.7921	-0.641515	0.137285	0.339055	Down
ATR1	14.1301	11.8179	8.1645	8.46659	-0.641741	0.0401843	0.235647	Down
ADH5	25.2448	23.3848	16.3761	14.7635	-0.643084	0.0202048	0.218475	Down
DBP9	21.3813	17.5839	12.9434	11.9965	-0.643731	0.0519288	0.24987	Down
CAF120	20.7224	19.6514	12.4785	13.3373	-0.645165	0.00892904	0.20652	Down
ORC3	6.05951	6.76023	4.41943	3.77707	-0.645287	0.0425844	0.238973	Down
YGR126W	32.7269	30.1724	23.5596	16.6308	-0.646193	0.122738	0.326738	Down
SPC34	19.2012	13.2486	11.1575	9.55053	-0.648019	0.163057	0.361675	Down
SGF73	32.5623	29.3893	21.3573	18.1561	-0.6488	0.0423417	0.238786	Down
UPF3	18.6285	18.583	14.7971	8.93156	-0.649118	0.196717	0.391073	Down
YDL177C	16.1236	10.8107	8.90012	8.27454	-0.649163	0.168068	0.365612	Down
UTP9	10.1706	9.1113	7.64883	4.64509	-0.649302	0.201316	0.394498	Down
YJR056C	77.5318	59.7754	46.4146	41.1306	-0.649307	0.0905855	0.294981	Down
YER145C-A	10.2231	15.986	10.5664	6.14237	-0.649462	0.319406	0.499045	Down
NRG1	52.4684	45.925	36.3465	26.3757	-0.649585	0.117441	0.321521	Down
OMS1	21.2052	18.8875	13.5896	11.9555	-0.650293	0.0347233	0.22738	Down
RRN6	22.3026	23.7392	15.9264	13.3963	-0.650926	0.0385936	0.234859	Down
PRP21	23.0716	17.8063	12.569	13.4646	-0.650946	0.0804732	0.285682	Down
SSK1	34.3505	32.6653	22.9783	19.6979	-0.65107	0.0304123	0.220555	Down
DPH1	15.8542	14.043	10.3165	8.7216	-0.651121	0.0485142	0.247993	Down
RED1	5.40668	4.5435	3.05683	3.27815	-0.651383	0.0410342	0.236201	Down
RAD55	25.519	20.2778	16.3496	12.782	-0.652662	0.11473	0.318274	Down
RET1	20.9642	17.5902	12.643	11.8802	-0.652748	0.0403834	0.236003	Down
DPH2	51.1676	45.5427	32.4315	29.0764	-0.652898	0.0297569	0.220555	Down
WRS1	21.8178	20.5323	14.3383	12.5945	-0.653001	0.0239506	0.218475	Down
GCN5	32.2494	31.7092	22.1116	18.5489	-0.65351	0.0353568	0.229101	Down
YAR028W	19.9234	15.2586	11.8594	10.4998	-0.653969	0.0931015	0.295649	Down
LIA1	13.8253	13.0039	8.68791	8.36123	-0.654105	0.00629718	0.20652	Down
RPC25	10.0321	11.1835	5.97728	7.49844	-0.654763	0.0675587	0.271942	Down
YMR320W	22.4312	13.9782	10.7732	12.3505	-0.654939	0.223771	0.415347	Down
GCV2	151.887	141.79	100.555	85.8277	-0.655962	0.0338508	0.225449	Down
SNN1	61.7958	45.4395	34.7743	33.2791	-0.656041	0.103969	0.308259	Down
YDL186W	3.03886	2.27654	1.37047	1.99765	-0.658235	0.190119	0.384425	Down
SDL1	11.5343	10.2391	5.81564	7.98024	-0.658329	0.109855	0.313359	Down
TRP4	54.5398	49.2308	36.3272	29.4181	-0.658438	0.0591049	0.260016	Down
SAP185	28.7674	25.6337	17.5471	16.8902	-0.659664	0.0173021	0.218475	Down
CRP1	192.82	176.081	123.928	109.429	-0.660695	0.0270365	0.219835	Down
DIP2	17.1745	16.137	10.0452	11.0244	-0.660857	0.0145708	0.214072	Down
CLB5	7.68181	5.54799	4.26041	4.10081	-0.662006	0.112646	0.317167	Down
SAP30	20.747	15.4337	13.0465	9.81645	-0.662209	0.155201	0.35442	Down
EST3	11.4925	16.073	10.7425	6.67487	-0.662337	0.245598	0.435447	Down
PUF6	24.3025	20.4551	14.6696	13.6089	-0.662427	0.0399303	0.235647	Down
MRPL4	19.367	22.6148	14.8821	11.6327	-0.662966	0.0858582	0.290412	Down
HAS1	5.11729	4.20715	3.32966	2.55869	-0.663154	0.105817	0.309884	Down
LDB18	39.0881	34.1671	24.0685	22.1658	-0.663968	0.0283068	0.220555	Down
BCP1	27.532	19.7926	15.6065	14.2615	-0.66399	0.120225	0.324673	Down
YDR476C	112.145	100.665	59.5245	74.7333	-0.66456	0.0659867	0.270014	Down
ALK2	6.52446	5.34743	3.89559	3.59317	-0.664751	0.0510802	0.249079	Down
ZIM17	28.2646	26.8924	15.6942	19.0794	-0.665552	0.0437648	0.24051	Down
RPS28B	46.6464	38.5721	30.4206	23.2521	-0.666978	0.105067	0.30962	Down
SKP2	15.7138	15.2662	10.7731	8.72198	-0.668227	0.0480318	0.247582	Down
MMS21	9.81506	9.35474	6.30767	5.74804	-0.669119	0.0124345	0.214072	Down
ADE3	108.512	99.0772	65.9116	64.624	-0.669288	0.00995553	0.20652	Down
HPR1	24.8745	21.4773	15.1609	13.982	-0.669481	0.0313672	0.222045	Down
SPG5	1067.26	992.285	682.928	610.873	-0.670711	0.0198331	0.218475	Down
JJJ1	11.102	12.4004	7.95006	6.80737	-0.671367	0.0392205	0.235647	Down
PIH1	24.9341	20.9352	16.2421	12.556	-0.671555	0.0943465	0.296791	Down
ENA2	59.6121	54.5968	38.5605	33.125	-0.671922	0.0334603	0.224674	Down
URB1	11.7152	9.66738	7.59725	5.82298	-0.672027	0.103293	0.307735	Down
ENP2	11.886	8.34129	7.60905	5.07691	-0.67307	0.221726	0.413424	Down
EMC6	45.6505	44.5325	31.5876	24.966	-0.673237	0.0571088	0.255911	Down
ENT4	30.7874	29.2406	20.7092	16.9043	-0.674385	0.045822	0.242903	Down
MED8	39.2813	40.1591	24.3469	25.4234	-0.674588	0.00268604	0.20652	Down
HPM1	10.9729	11.267	7.48499	6.44518	-0.674937	0.0250738	0.218475	Down
YLR146W-A	33.5057	56.9857	25.4809	31.1912	-0.675142	0.262951	0.453334	Down
RRP15	22.8159	20.8615	14.4789	12.864	-0.675721	0.0240975	0.218475	Down
TOM20	32.9021	32.8523	21.6808	19.48	-0.675816	0.0127291	0.214072	Down
COX18	17.1108	15.5249	10.5014	9.92269	-0.676179	0.0141647	0.214072	Down
MAL32	12.5677	11.0587	6.42048	8.35922	-0.676783	0.0832876	0.28718	Down
SLX5	42.4481	39.1138	26.6967	24.3166	-0.677022	0.0170324	0.218475	Down
URB2	5.4825	5.13413	4.00229	2.63003	-0.67874	0.146683	0.345408	Down
IRS4	17.7866	12.9575	10.7662	8.42932	-0.67954	0.145302	0.344872	Down
KAR3	7.59369	6.17506	5.04438	3.53235	-0.682898	0.143314	0.342105	Down
ATX2	9.33738	6.02933	4.83964	4.73228	-0.682928	0.176398	0.371497	Down
COS1	64.8873	65.7088	42.1106	39.1896	-0.683781	0.00585994	0.20652	Down
MRPL3	23.2106	23.6187	16.3962	12.7245	-0.685366	0.0627498	0.265801	Down
CTK2	22.0418	20.6617	15.2303	11.3225	-0.68549	0.0853315	0.289814	Down
YGR068C	154.383	138.803	95.629	86.6081	-0.686	0.0225971	0.218475	Down
CDC7	17.111	12.4836	9.60485	8.79028	-0.68601	0.105217	0.30962	Down
ROK1	9.7507	8.23296	6.43115	4.74501	-0.686262	0.108719	0.311597	Down
NOP53	24.7016	24.4535	16.3446	14.1935	-0.686731	0.0211644	0.218475	Down
MIM1	123.313	110.95	68.1349	77.3703	-0.687058	0.0287463	0.220555	Down
GCD14	19.3026	16.9263	12.5579	9.9436	-0.68712	0.0695569	0.27543	Down
CBP1	11.3037	13.0936	8.38171	6.76555	-0.687665	0.0661396	0.270101	Down
ARP1	15.0377	13.3462	8.71792	8.89979	-0.688046	0.0158518	0.217897	Down
ISC10	28.6138	26.1915	19.351	14.6298	-0.689596	0.0800425	0.285475	Down
RGI3	31.1726	34.9926	18.0053	22.989	-0.690649	0.0697738	0.275876	Down
LOT5	16.4976	12.3888	8.61155	9.2831	-0.690862	0.0867482	0.2909	Down
FIT4	48.273	44.0432	31.4571	25.7145	-0.691285	0.048708	0.247993	Down
UTP14	15.7865	13.7702	9.9137	8.3787	-0.692241	0.0471878	0.245914	Down
RAD54	21.7054	18.4684	13.997	10.8607	-0.692562	0.0842218	0.288323	Down
THI7	99.5345	78.6795	55.8426	54.4059	-0.692852	0.0571213	0.255911	Down
MUD2	18.7675	19.828	13.7995	10.0719	-0.693149	0.0911664	0.295112	Down
HHF2	316.937	288.62	195.102	179.42	-0.693212	0.0166765	0.218475	Down
LYS14	37.2419	34.782	25.7576	18.7781	-0.693513	0.0929559	0.295649	Down
DEP1	48.5721	43.4704	30.698	26.1652	-0.694805	0.038202	0.234365	Down
YPL071C	26.0133	33.2586	19.6142	16.9847	-0.695548	0.0786696	0.283061	Down
FLX1	8.83581	6.64081	4.63923	4.9134	-0.696121	0.0832318	0.28718	Down
AQY2	6.43731	5.25267	2.55095	4.65258	-0.698497	0.240684	0.430457	Down
ZTA2	21.4445	20.2946	14.0031	11.7151	-0.69861	0.0347282	0.22738	Down
YPL277W	71.3485	65.8879	42.678	41.8741	-0.698751	0.00708763	0.20652	Down
AIR1	7.52645	8.79669	5.79942	4.25145	-0.699598	0.104666	0.309134	Down
RRM3	14.9237	16.2297	9.76545	9.40945	-0.700171	0.00884131	0.20652	Down
YTH1	32.3904	23.1702	17.6003	16.5839	-0.700733	0.108986	0.311597	Down
FES1	180.056	179.36	118.058	103.013	-0.701145	0.0189466	0.218475	Down
ACL4	34.5063	32.2461	21.9654	19.0901	-0.701244	0.0245519	0.218475	Down
MRPL27	24.6708	25.9288	17.1079	14.0045	-0.701636	0.0413879	0.236201	Down
SPT14	13.5211	11.2656	7.84947	7.3842	-0.702303	0.0374593	0.233754	Down
YHL042W	20.9329	24.5085	16.4055	11.5104	-0.70292	0.123348	0.327199	Down
SNU56	14.858	12.4919	10.0026	6.79682	-0.703124	0.141145	0.339981	Down
RPL15B	58.3703	52.4752	38.9709	29.11	-0.703228	0.0854192	0.289814	Down
ARF3	34.7173	29.2331	19.7956	19.48	-0.70332	0.0304002	0.220555	Down
MTW1	12.5401	8.02661	7.41076	5.2129	-0.704181	0.23395	0.423559	Down
snR40	14985.8	21224.8	10519.7	11702.1	-0.704436	0.120939	0.325509	Down
DBP3	14.574	10.7377	8.29822	7.22167	-0.705686	0.10359	0.308119	Down
MET8	2.94606	2.80135	1.66663	1.85607	-0.70623	0.0143553	0.214072	Down
BUD31	9.62724	5.54937	5.00451	4.29567	-0.706519	0.252309	0.441886	Down
SSO2	48.5519	49.5291	30.6813	29.4197	-0.706585	0.00224222	0.20652	Down
CBF5	21.6488	20.2329	16.2097	9.45399	-0.706591	0.192982	0.387431	Down
CMI7	61.6859	50.4756	30.9173	37.7978	-0.706878	0.0746518	0.279749	Down
AQY3	85.538	78.9345	54.8993	45.8528	-0.707036	0.0376942	0.233896	Down
YTM1	22.5781	19.3058	13.2775	12.37	-0.707578	0.0296249	0.220555	Down
EXP1	72.3329	57.7694	38.569	41.0899	-0.707739	0.0534272	0.250798	Down
RKM4	11.8328	9.28542	7.17233	5.75127	-0.70848	0.0961516	0.299678	Down
YIL054W	3.92613	3.40714	2.34372	2.1407	-0.709535	0.0282	0.220555	Down
YHL050C	17.0815	14.4928	9.88995	9.40688	-0.710387	0.0294612	0.220555	Down
CDD1	20.1521	14.9496	10.9992	10.4517	-0.710503	0.0862821	0.290625	Down
NOP6	35.3911	27.6616	19.2518	19.2796	-0.710524	0.0589094	0.259355	Down
BUD20	62.0619	59.4472	40.6464	33.605	-0.710574	0.0364382	0.230986	Down
HST4	10.3735	8.17545	5.32628	5.9993	-0.711753	0.0669859	0.271189	Down
CCC2	41.6347	34.2526	25.9726	20.3594	-0.71185	0.0863206	0.290625	Down
YRF1-1	27.5211	24.1123	16.0748	15.4393	-0.712307	0.0191915	0.218475	Down
CDC6	8.83135	8.74451	4.8071	5.91925	-0.712436	0.0408938	0.236201	Down
KRE33	13.4659	10.7787	7.68888	7.10487	-0.712676	0.0537548	0.2509	Down
MAK31	80.4564	57.5141	42.1846	41.9911	-0.712884	0.103587	0.308119	Down
IRC10	3.00571	1.92286	1.32618	1.68037	-0.71306	0.200075	0.393772	Down
YRF1-5	26.9578	23.682	15.6401	15.226	-0.714248	0.0175286	0.218475	Down
HIP1	24.1597	20.8229	15.1328	12.275	-0.714781	0.0604318	0.260837	Down
TAF13	51.1823	44.6761	29.0099	29.3921	-0.714887	0.0186362	0.218475	Down
COX11	34.5115	31.2746	22.1115	17.9593	-0.715231	0.0491019	0.248257	Down
LSG1	13.6447	14.153	9.36625	7.5622	-0.715516	0.0437786	0.24051	Down
CAR1	418.57	351.536	241.775	227.139	-0.715734	0.0336005	0.224892	Down
snR83	7110.97	6990.05	4340.55	4245.14	-0.715793	0.0007994	0.199537	Down
ATG9	38.386	36.6483	24.4287	21.2031	-0.717511	0.0215222	0.218475	Down
RFC3	29.7173	23.2585	17.5374	14.6793	-0.717525	0.0825406	0.287079	Down
COA4	32.1573	34.9056	20.8221	19.9506	-0.717911	0.00854587	0.20652	Down
YGR128W	7.4982	6.18921	4.22501	4.0911	-0.718869	0.0366781	0.230986	Down
YAE1	36.0794	27.7798	18.0752	20.7164	-0.71915	0.0791794	0.284077	Down
SAS2	11.2226	9.72718	6.56939	6.14894	-0.720026	0.0242097	0.218475	Down
YFL052C	15.6992	15.4986	11.5993	7.33597	-0.720368	0.148937	0.346781	Down
NCA3	193.523	185.316	133.884	95.9575	-0.720946	0.0924426	0.295649	Down
TAF7	16.3488	16.8969	11.5529	8.61315	-0.721239	0.0745113	0.279405	Down
SWD3	9.71834	7.51408	6.32527	4.12709	-0.721297	0.175116	0.37035	Down
snR10	11047.3	10904	6330.28	6982.61	-0.721483	0.00960008	0.20652	Down
YOR283W	27.8848	22.7835	16.8038	13.8942	-0.722939	0.0689617	0.274556	Down
YRF1-8	27.455	24.1302	16.0111	15.2416	-0.722976	0.0186058	0.218475	Down
NBL1	55.6207	52.042	37.2228	27.9865	-0.723369	0.0732115	0.277447	Down
DRS1	11.6313	9.22008	7.11956	5.49733	-0.724787	0.101199	0.305677	Down
PMS1	14.0789	9.91758	7.83034	6.68814	-0.724932	0.125296	0.328859	Down
YDL012C	44.3159	51.8968	29.3436	28.8592	-0.725139	0.0243409	0.218475	Down
SPC72	13.9192	12.4127	9.17653	6.75251	-0.725152	0.0886143	0.293727	Down
MAK21	22.6587	19.5659	13.5281	12.0136	-0.725229	0.0336104	0.224892	Down
QDR2	20.7398	19.6709	12.9998	11.441	-0.725446	0.0182607	0.218475	Down
TLG2	57.5365	52.0122	35.3373	30.892	-0.726031	0.0266841	0.219835	Down
RSC2	33.0497	28.7484	21.1362	16.2046	-0.72681	0.0766701	0.282232	Down
BOS1	43.497	39.2129	28.0982	21.8517	-0.727578	0.0641165	0.267566	Down
CTS1	408.298	362.907	244.582	220.89	-0.72842	0.0230217	0.218475	Down
GIS3	35.7897	34.6884	20.8585	21.6789	-0.728443	0.00240799	0.20652	Down
CMR3	34.2035	33.2794	20.1088	20.6165	-0.728597	0.00134211	0.20652	Down
YFR018C	47.6801	41.6729	26.1387	27.7827	-0.728658	0.020898	0.218475	Down
NHP2	41.4491	37.8096	27.935	19.8755	-0.729242	0.0986625	0.302957	Down
PTP3	25.914	24.2841	17.1334	13.1317	-0.729978	0.06413	0.267566	Down
MKK1	28.6722	24.2686	17.2095	14.6723	-0.731647	0.0481075	0.247582	Down
YLR108C	10.3632	9.56263	6.89515	5.09408	-0.732901	0.080359	0.285682	Down
HVG1	15.087	11.69	7.55408	8.55663	-0.732974	0.071524	0.276912	Down
PUT1	324.614	298.024	200.334	174.115	-0.733624	0.0249598	0.218475	Down
LSM8	21.3835	16.4916	14.1547	8.6173	-0.733989	0.198529	0.392731	Down
HMX1	112.477	93.208	63.2303	60.4355	-0.73399	0.0347744	0.22738	Down
SIS1	292.011	276.257	194.819	146.759	-0.734356	0.0694708	0.27543	Down
MTC3	52.7687	52.6147	33.6023	29.7377	-0.734459	0.0140031	0.214072	Down
YER156C	20.0544	13.5665	9.47672	10.7272	-0.734723	0.138367	0.339055	Down
CLA4	4.85271	6.17489	3.50488	3.12132	-0.734865	0.0637549	0.267124	Down
BUL2	17.1846	15.7191	10.3823	9.38055	-0.735459	0.0170792	0.218475	Down
AME1	28.953	30.273	19.0241	16.508	-0.737108	0.0203517	0.218475	Down
INO2	17.8078	16.2615	11.3693	9.05997	-0.737835	0.0516725	0.249287	Down
POL32	8.87594	7.98545	4.96104	5.1476	-0.738135	0.0118209	0.212306	Down
ATG5	34.5078	28.7216	20.1149	17.7873	-0.738314	0.04394	0.240845	Down
RRS1	46.8483	38.1955	30.853	20.1156	-0.738597	0.155062	0.354294	Down
DAS2	9.57757	5.88736	5.31111	3.95595	-0.738817	0.224788	0.415623	Down
STB1	9.28689	7.46551	6.27454	3.76025	-0.739357	0.192418	0.386925	Down
FUN30	16.1922	12.1039	8.77865	8.16802	-0.739601	0.0785644	0.283061	Down
ATG36	97.1691	98.8139	59.4433	57.9304	-0.739619	0.000898831	0.201829	Down
RPF2	17.1998	19.6816	12.34	9.73756	-0.740313	0.062781	0.265801	Down
GRC3	7.68538	6.51085	5.14609	3.35069	-0.74052	0.146533	0.345408	Down
YRF1-4	32.9136	28.4266	18.7241	17.9845	-0.740715	0.0214168	0.218475	Down
KIN4	14.1421	13.8747	9.54078	7.19161	-0.743649	0.0656227	0.269103	Down
PHO13	18.8599	17.1702	11.1372	10.3636	-0.744812	0.0128945	0.214072	Down
RDS1	12.2287	9.87408	7.05925	6.13018	-0.744846	0.0570677	0.255911	Down
MTR3	21.0147	19.5692	10.587	13.6206	-0.745447	0.0571306	0.255911	Down
PCL2	12.4218	12.5782	8.18315	6.7253	-0.745798	0.0337134	0.225057	Down
DED1	92.3161	91.3719	51.6121	57.8751	-0.746495	0.0120486	0.214072	Down
IML3	18.0176	15.7185	12.1398	7.9583	-0.747234	0.136309	0.338519	Down
NUC1	6.00869	7.66403	4.22601	3.91799	-0.747491	0.0568233	0.255911	Down
NMA111	19.683	17.1565	11.9766	9.95927	-0.747962	0.0455312	0.242032	Down
BMT2	7.61257	5.90849	4.10717	3.93902	-0.748831	0.0576851	0.256522	Down
TUB4	16.1638	13.9827	9.13879	8.79104	-0.749629	0.0204045	0.218475	Down
LST8	90.6921	86.1451	52.8969	52.1864	-0.750888	0.00260335	0.20652	Down
snR17a	16637.4	16810	9997.9	9872.87	-0.751246	0.000244127	0.175192	Down
MPS3	36.458	34.5096	22.9993	19.1544	-0.751501	0.0315664	0.222201	Down
UCC1	22.2175	20.5592	11.3651	14.0413	-0.751633	0.0429383	0.239318	Down
YNL050C	27.9473	30.8646	18.9427	15.9736	-0.752207	0.0336854	0.225057	Down
snR43	1748.71	1710.19	1000.45	1052.39	-0.752692	0.00279398	0.20652	Down
MEP1	44.8421	40.0552	28.3972	21.9175	-0.754739	0.0642913	0.267655	Down
SCW11	85.3213	81.2983	54.6337	44.0831	-0.755191	0.0406155	0.236003	Down
CAC2	21.3581	19.1996	13.2438	10.7839	-0.755277	0.0449343	0.241994	Down
TAT2	65.1499	54.6416	35.9525	35.0138	-0.75532	0.0280516	0.220307	Down
LCB5	19.8406	19.0538	13.2746	9.76697	-0.755323	0.0744285	0.279277	Down
STD1	9.5521	11.0277	6.75358	5.43704	-0.755457	0.0558597	0.25553	Down
YPL108W	17.9393	18.849	13.0484	8.74183	-0.755566	0.114689	0.318274	Down
YLR152C	63.0567	55.7477	38.402	31.9483	-0.75596	0.0415131	0.236201	Down
DYS1	16.411	15.8503	10.3859	8.7083	-0.75667	0.0276985	0.219835	Down
TPC1	13.9521	10.3359	8.23049	6.14241	-0.756893	0.129517	0.33321	Down
IES5	43.5839	48.2087	30.5534	23.7522	-0.757277	0.0593647	0.260103	Down
AKR1	74.4904	70.8127	45.1456	40.8166	-0.757291	0.0113093	0.208768	Down
BIO2	51.0603	39.5621	25.5472	28.0219	-0.758467	0.0621244	0.264049	Down
SRO9	10.6578	10.3568	6.44716	5.97111	-0.758928	0.00598837	0.20652	Down
YGL117W	37.3935	30.0412	22.4269	17.4046	-0.759581	0.0874454	0.291705	Down
TAD3	19.2619	20.8735	10.952	12.7504	-0.759842	0.0254383	0.218964	Down
SYS1	67.7131	64.3032	40.4559	37.4986	-0.760012	0.00749953	0.20652	Down
PHD1	107.697	123.942	75.8986	60.869	-0.760152	0.0557552	0.25553	Down
NCE103	998.735	1047.98	708.941	498.525	-0.761328	0.0925235	0.295649	Down
YEH2	12.4734	14.4788	8.42171	7.45984	-0.763051	0.0315659	0.222201	Down
MET16	10.2391	6.82327	5.75193	4.30108	-0.763191	0.173097	0.36915	Down
SMX3	170.94	165.451	93.7806	104.384	-0.76344	0.0109574	0.20652	Down
MAL11	32.0321	30.1576	19.2021	17.4239	-0.763808	0.0114348	0.210336	Down
RRP45	23.1405	21.5481	13.8812	12.4262	-0.764438	0.0150451	0.214072	Down
DXO1	17.8297	16.8136	10.4976	9.8745	-0.765982	0.00631298	0.20652	Down
ANP1	33.0975	31.6532	21.3639	16.6867	-0.766977	0.0502027	0.248401	Down
snR11	1862.88	1591.09	1066.74	962.736	-0.767148	0.0300911	0.220555	Down
MPE1	35.1391	33.1474	21.2856	18.8378	-0.767157	0.0157386	0.217897	Down
NME1	4217.16	4187.57	2353.11	2583.54	-0.767669	0.00763035	0.20652	Down
PXP2	16.0822	13.7759	10.4047	7.13127	-0.767805	0.115624	0.31936	Down
SRP40	21.6577	18.0019	11.132	12.1482	-0.768567	0.035331	0.229101	Down
ARP9	21.9108	23.4831	15.2781	11.3504	-0.769527	0.0704954	0.276848	Down
CIN4	17.3219	18.8994	10.4364	10.7962	-0.770557	0.00759976	0.20652	Down
RTS2	38.8026	37.349	25.6951	18.9431	-0.770595	0.070962	0.276852	Down
FRE6	28.6781	22.4994	15.9873	13.9812	-0.772063	0.0620849	0.264049	Down
SMC2	17.1156	14.7336	10.7001	7.94973	-0.772095	0.082349	0.286698	Down
SEN34	10.6623	8.52851	5.52812	5.70907	-0.772134	0.0425715	0.238973	Down
SHU2	23.9863	20.7209	15.8709	10.3014	-0.772466	0.135118	0.337551	Down
BAS1	12.6453	12.2728	7.74096	6.84124	-0.772986	0.013693	0.214072	Down
SUN4	82.7666	89.6746	53.0333	47.8553	-0.773341	0.0144278	0.214072	Down
GIR2	71.298	59.7381	41.6697	34.9839	-0.773539	0.049838	0.248401	Down
snR33	1600.44	1512.54	837.797	983.077	-0.773666	0.0238633	0.218475	Down
KRI1	25.4694	21.6937	15.2417	12.3406	-0.773916	0.0555658	0.25552	Down
NCL1	22.8967	19.8982	13.7757	11.232	-0.775066	0.0488037	0.248168	Down
GID10	9.28777	11.7371	7.44628	4.83563	-0.775562	0.152741	0.35174	Down
REC102	4.34667	2.9329	1.60004	2.65039	-0.776244	0.227564	0.417528	Down
FET3	81.5588	65.1564	44.7778	40.8812	-0.776342	0.0479954	0.247582	Down
EGT2	105.659	97.9134	60.8516	57.9966	-0.776422	0.00693489	0.20652	Down
CDC27	53.5337	49.4965	32.2849	27.778	-0.778521	0.0236344	0.218475	Down
MAC1	24.9127	22.7788	16.1935	11.5765	-0.780205	0.0858775	0.290412	Down
LHP1	51.0418	49.8541	31.3674	27.3662	-0.78061	0.0158539	0.217897	Down
BUD21	51.922	40.575	27.4178	26.3794	-0.781875	0.0504166	0.248401	Down
EPL1	87.2326	103.856	59.6215	51.4765	-0.782409	0.0416304	0.236634	Down
CRF2	15.5272	16.1617	9.62442	8.77958	-0.783958	0.00837168	0.20652	Down
YCL001W-A	3.82748	5.40685	2.75543	2.60617	-0.784344	0.0941233	0.296666	Down
UTP4	8.53712	5.6228	5.22652	2.99332	-0.784631	0.248733	0.437896	Down
RTT10	9.58538	7.52003	4.99305	4.93603	-0.784721	0.0476134	0.246927	Down
snR86	6564.04	5678.07	4037.29	3063.74	-0.785752	0.0714146	0.276852	Down
ARO10	933.613	760.129	525	456.223	-0.787561	0.048726	0.247993	Down
SUC2	83.1372	106.656	59.7478	50.1415	-0.788377	0.0705596	0.276848	Down
RLP7	32.2492	24.3974	17.6824	15.1062	-0.788795	0.0778249	0.282865	Down
MRK1	72.3997	63.3278	42.0832	36.4611	-0.789135	0.0306515	0.220555	Down
CSL4	28.2328	30.7891	17.4589	16.6883	-0.789483	0.00789858	0.20652	Down
CHS1	28.5559	24.8868	16.9008	14.0164	-0.789583	0.0418965	0.237676	Down
LRP1	38.7327	32.3288	24.3221	16.7731	-0.790098	0.113178	0.317658	Down
DBP10	33.21	28.0447	19.7636	15.6433	-0.79079	0.0621374	0.264049	Down
NBP1	15.6942	13.0211	9.57569	7.00807	-0.792048	0.092183	0.295649	Down
TRM7	15.5507	16.7356	10.5074	8.12347	-0.793227	0.0530726	0.250463	Down
PEX9	86.827	94.6235	59.8805	44.8175	-0.793342	0.0658452	0.269627	Down
URN1	14.9661	11.444	7.45303	7.78497	-0.793416	0.057667	0.256522	Down
YLL056C	22.4703	20.3745	14.6527	10.0423	-0.794901	0.100697	0.305677	Down
PUS2	6.3553	8.52085	4.45487	4.11748	-0.795239	0.0704483	0.276848	Down
GZF3	24.5935	24.825	16.0948	12.3577	-0.796496	0.0513272	0.249287	Down
CWC21	35.8233	33.269	21.6279	18.1447	-0.79675	0.0281856	0.220555	Down
PHO4	60.5781	50.5235	31.3957	32.5281	-0.797455	0.0272309	0.219835	Down
COQ2	12.9087	12.4723	7.69836	6.89673	-0.798266	0.0106145	0.20652	Down
TGS1	24.0684	20.0359	12.5324	12.8061	-0.799588	0.0270296	0.219835	Down
DPI34	12.0354	12.5474	8.53033	5.56887	-0.802036	0.11421	0.318274	Down
YRF1-7	30.6321	25.8544	16.8717	15.5213	-0.802224	0.0279431	0.21994	Down
SUA5	11.6803	9.79438	6.91447	5.39928	-0.802366	0.0662903	0.270101	Down
MED7	16.435	12.4627	9.07121	7.4964	-0.802589	0.0816552	0.285779	Down
DUS3	12.108	10.4159	7.14234	5.76255	-0.803539	0.0506881	0.248506	Down
NRP1	10.3358	8.52125	6.08853	4.70546	-0.804876	0.0732765	0.277447	Down
POP1	33.9008	29.5003	19.1344	17.1547	-0.804972	0.0242724	0.218475	Down
SOF1	11.9002	10.9845	7.6066	5.47505	-0.806839	0.0774997	0.282865	Down
YAR1	51.4133	46.1169	29.396	26.3533	-0.806895	0.0184624	0.218475	Down
YPL034W	16.8374	17.0887	8.74915	10.6373	-0.807347	0.0288478	0.220555	Down
CTH1	40.4941	41.8249	26.0617	20.9701	-0.807589	0.0357382	0.22976	Down
SAM3	40.1555	36.6538	22.7169	21.1634	-0.807708	0.0104905	0.20652	Down
UGA3	35.6449	34.1829	22.4329	17.4309	-0.808722	0.0470825	0.245728	Down
MCM7	30.7247	31.9099	20.0139	15.7319	-0.809186	0.043077	0.239318	Down
SNU13	18.0825	11.7694	8.37229	8.65888	-0.809645	0.129604	0.33321	Down
ENO2	754.482	539.884	377.596	360.655	-0.810062	0.0833499	0.287185	Down
VBA3	1.2086	1.4447	0.683263	0.829671	-0.810439	0.0507942	0.248814	Down
YLR236C	17.835	9.85463	9.59378	6.18489	-0.81137	0.279024	0.466339	Down
ECM19	26.2629	33.7716	16.5447	17.6232	-0.81315	0.0502549	0.248401	Down
ESF2	10.9197	10.3964	6.88462	5.24532	-0.813371	0.0535764	0.2509	Down
INO4	45.0453	40.4378	26.2314	22.4058	-0.813579	0.0273558	0.219835	Down
YCR102C	5.45515	5.56227	3.89849	2.3682	-0.814011	0.139826	0.339637	Down
OTU2	27.7371	21.8101	13.772	14.383	-0.815412	0.0446902	0.241994	Down
SKI6	20.9886	20.9129	13.1893	10.6202	-0.815465	0.0341551	0.226459	Down
EST1	11.436	8.72761	5.61125	5.83261	-0.81718	0.0550544	0.254278	Down
MRS3	13.1581	10.8945	6.93728	6.7137	-0.817188	0.0278384	0.219835	Down
NOC2	21.0436	15.937	12.1557	8.80072	-0.819376	0.115474	0.31936	Down
DUO1	10.2123	5.99887	5.53373	3.65057	-0.819747	0.242145	0.431993	Down
SKT5	12.8734	12.2409	7.78689	6.43989	-0.8199	0.0282115	0.220555	Down
YML018C	16.645	14.2835	8.84859	8.66442	-0.82051	0.0181186	0.218475	Down
AFT1	37.3513	36.7208	23.3374	18.5627	-0.821977	0.0374517	0.233754	Down
PKR1	26.337	17.0956	15.9367	8.61974	-0.822677	0.254866	0.444466	Down
KRR1	18.9118	18.7128	11.2015	10.0644	-0.823134	0.00872605	0.20652	Down
VAM7	32.532	23.2868	17.5017	14.0331	-0.823806	0.106684	0.310068	Down
AMN1	89.8589	87.7503	55.6587	44.6643	-0.824054	0.0348569	0.227623	Down
EBP2	34.1532	26.9588	18.9623	15.5544	-0.824161	0.0662476	0.270101	Down
YRF1-6	30.2274	25.717	16.4725	15.0947	-0.825567	0.0250007	0.218475	Down
GAT1	32.5694	29.5233	18.0077	16.9746	-0.827799	0.00985141	0.20652	Down
BUR2	11.7831	10.5705	7.89937	4.68898	-0.828418	0.150578	0.34914	Down
BUD22	14.8897	11.6141	9.16009	5.76307	-0.828646	0.152636	0.351639	Down
FSF1	32.8514	38.4608	22.8479	17.2798	-0.82955	0.068326	0.272971	Down
YRF1-3	31.1268	26.5205	17.2435	15.1942	-0.829582	0.0302022	0.220555	Down
YAF9	31.4298	26.8736	20.7358	12.0614	-0.830007	0.163632	0.361992	Down
SFP1	57.2132	51.5948	32.0305	29.1296	-0.831122	0.0145251	0.214072	Down
MIG3	11.2963	8.45985	4.86193	6.23351	-0.832335	0.0948	0.297565	Down
SAM1	3.42278	2.77493	1.77363	1.70091	-0.834913	0.033087	0.224313	Down
SRB7	35.1382	29.7448	19.6881	16.6777	-0.835258	0.0388632	0.234859	Down
ADH7	11.2526	9.59764	6.47816	5.20604	-0.835505	0.0499564	0.248401	Down
SNP1	13.6614	10.6222	8.32349	5.28285	-0.835703	0.148368	0.346253	Down
ADH3	10.8453	10.2086	6.63569	5.15874	-0.835982	0.0453762	0.242032	Down
HIS6	14.9315	12.9458	8.25874	7.34697	-0.837017	0.0244357	0.218475	Down
snR37	23373.1	19908.4	14372.7	9849.78	-0.837404	0.101267	0.305677	Down
RAD27	24.4037	20.0843	12.3161	12.5803	-0.837479	0.0277512	0.219835	Down
URK1	7.81	6.52954	4.52449	3.49717	-0.838026	0.0649274	0.268577	Down
NCS2	16.6435	15.2885	10.4684	7.37467	-0.839639	0.0804648	0.285682	Down
YHL049C	9.77145	11.2189	6.35399	5.37203	-0.840013	0.0330087	0.224313	Down
SET2	14.6172	15.2379	8.98958	7.68041	-0.840724	0.0187766	0.218475	Down
YRF1-2	30.7775	26.421	16.6854	15.2257	-0.841919	0.0226111	0.218475	Down
snR4	6065.37	5231.38	3150.63	3150.67	-0.842186	0.0158199	0.217897	Down
RAI1	18.806	16.8341	10.3859	9.48972	-0.842502	0.0146619	0.214072	Down
MPP6	35.4925	28.3107	18.1987	17.3614	-0.843369	0.037609	0.233896	Down
REV7	10.3182	10.9843	7.98706	3.88261	-0.843743	0.215332	0.408097	Down
TLC1	316.298	290.016	186.787	150.858	-0.844558	0.0361065	0.230833	Down
LAS1	23.442	22.1488	14.909	10.4662	-0.845324	0.0785224	0.283061	Down
RRP43	30.0638	26.3412	16.8342	14.5435	-0.846083	0.0270654	0.219835	Down
GIM3	39.3884	37.718	18.9017	23.975	-0.846657	0.0390211	0.234859	Down
HHT2	460.144	516.933	282.939	260.374	-0.846689	0.0145615	0.214072	Down
DPB2	6.11145	4.9507	3.33312	2.81602	-0.847175	0.0492395	0.248257	Down
BUD17	14.0184	14.2237	9.76434	5.93149	-0.847466	0.131391	0.334521	Down
RMI1	48.2761	52.0139	31.1554	24.5783	-0.847556	0.0411263	0.236201	Down
MED6	33.9989	30.4104	19.2713	16.4816	-0.849209	0.0254778	0.218964	Down
MDJ2	15.4987	13.9323	7.89649	8.4031	-0.852501	0.0107548	0.20652	Down
INN1	20.7266	22.7751	13.194	10.8938	-0.852769	0.0307558	0.220555	Down
CUL3	26.7507	24.9574	17.1588	11.4448	-0.854194	0.0966706	0.30048	Down
YKL069W	65.0239	56.1228	36.1807	30.7879	-0.855198	0.0322598	0.223985	Down
YML037C	8.4619	7.88058	5.13361	3.8979	-0.855588	0.0515505	0.249287	Down
COS8	31.1165	28.6035	19.185	13.8122	-0.855871	0.070222	0.276848	Down
NSA2	26.4494	21.3425	13.1249	13.2596	-0.857075	0.0317375	0.222201	Down
NOP10	110.903	101.583	50.8352	66.4323	-0.857565	0.050537	0.248401	Down
CDC45	6.06281	5.08913	3.65353	2.50003	-0.857802	0.100392	0.305677	Down
SPO24	6128.49	6779.94	3732.1	3390.01	-0.857937	0.0134763	0.214072	Down
DPC29	13.9858	11.989	5.04948	9.27996	-0.85813	0.179372	0.373772	Down
KSH1	63.6995	30.5281	20.9269	31.0512	-0.858246	0.319538	0.499045	Down
SWM2	16.7638	14.3193	9.54138	7.6029	-0.858403	0.0494417	0.248401	Down
MMT1	3.63413	3.20125	2.21824	1.55147	-0.858568	0.0848379	0.289225	Down
PRO1	13.5939	12.3726	8.3512	5.96713	-0.858788	0.073397	0.277447	Down
SAS10	31.631	28.642	17.8098	15.4018	-0.859825	0.021004	0.218475	Down
RTP1	21.909	19.1888	12.514	10.1309	-0.859875	0.0406634	0.236003	Down
ENA1	86.2352	79.0042	49.013	42.002	-0.860381	0.0212927	0.218475	Down
ROX1	31.9736	28.6184	18.2218	15.151	-0.860455	0.0307965	0.220555	Down
TSC3	61.5999	45.2314	37.3324	21.4428	-0.862055	0.188346	0.382353	Down
SQT1	17.9553	16.6239	10.3154	8.68192	-0.864109	0.0237308	0.218475	Down
FAP1	20.8936	19.9667	11.8914	10.554	-0.86428	0.0111052	0.20652	Down
YNL108C	19.0863	16.9424	11.8749	7.90141	-0.865373	0.100287	0.305677	Down
TRM5	11.2351	10.0015	6.88548	4.76707	-0.865907	0.0857562	0.290412	Down
MSW1	10.3605	7.95106	4.89699	5.14762	-0.866333	0.0480448	0.247582	Down
ESF1	91.5127	83.6248	49.2993	46.574	-0.869287	0.00774646	0.20652	Down
ARO7	6.11964	6.27298	3.47594	3.30539	-0.869841	0.00215323	0.20652	Down
NOP1	10.1587	8.51806	5.04077	5.17104	-0.871006	0.0213016	0.218475	Down
DUS1	8.49095	7.60274	5.55997	3.2259	-0.873238	0.147583	0.345629	Down
TSR1	16.6334	14.001	9.36212	7.35971	-0.87342	0.0542945	0.252188	Down
HTB1	557.03	552.969	316.649	289.161	-0.873621	0.00559244	0.20652	Down
BUR6	140.728	134.942	79.7379	70.6476	-0.874277	0.0109325	0.20652	Down
DSE3	91.5035	85.5636	51.2211	45.301	-0.875365	0.0129877	0.214072	Down
RLF2	13.5167	12.5722	7.60918	6.61054	-0.875543	0.0164797	0.218475	Down
TKL1	19.636	15.5296	9.21004	9.93544	-0.877161	0.0394888	0.235647	Down
NOP9	14.567	12.0022	8.61858	5.84219	-0.87761	0.103249	0.307735	Down
SED5	20.3278	15.6331	11.2286	8.31438	-0.879779	0.0917579	0.295447	Down
UTP30	14.4586	13.6733	8.19033	7.08401	-0.881097	0.0157083	0.217897	Down
POR2	16.8715	15.6526	9.1503	8.50152	-0.881692	0.00730394	0.20652	Down
YOL036W	83.6481	82.2828	45.7706	44.2032	-0.883006	0.000989169	0.201829	Down
TPA1	22.9883	18.7637	12.4728	10.1617	-0.883322	0.0512576	0.24917	Down
MNN1	10.0864	8.52231	5.50294	4.57808	-0.884336	0.0389289	0.234859	Down
SRD1	74.2158	69.3762	43.0666	34.5961	-0.886682	0.0324943	0.224203	Down
NOP7	20.7948	19.3558	11.573	10.136	-0.887128	0.0146195	0.214072	Down
DST1	39.5468	41.1455	21.3355	22.2793	-0.887613	0.0022667	0.20652	Down
MEI4	1.41998	1.44123	1.12513	0.421133	-0.88784	0.275005	0.462992	Down
COX10	12.0317	10.7234	7.73284	4.55974	-0.888402	0.13849	0.339055	Down
RPA34	12.1518	9.48851	6.30374	5.38301	-0.888847	0.0530336	0.250463	Down
RPC11	24.0911	11.8475	9.6298	9.77	-0.889492	0.258406	0.447919	Down
GPX2	11.6217	11.9218	7.58463	5.12368	-0.889557	0.0837704	0.287378	Down
UPC2	14.4946	16.1449	9.10946	7.41822	-0.890509	0.0331491	0.224313	Down
VAM3	27.9179	26.7592	15.8733	13.6133	-0.890877	0.0161012	0.217897	Down
TOS4	5.91661	4.69622	3.24042	2.48143	-0.891256	0.0723434	0.277417	Down
RPC40	36.5428	31.5572	21.1125	15.6003	-0.891372	0.0650547	0.268577	Down
YBR085C-A	991.274	1224.82	723.658	468.791	-0.894092	0.118504	0.323043	Down
DBP6	23.38	20.7755	12.1576	11.5917	-0.894708	0.0104284	0.20652	Down
HPT1	143.682	115.41	72.0811	66.9735	-0.897813	0.0333314	0.224635	Down
MAK5	14.4656	12.5628	8.53317	5.95876	-0.899226	0.0807863	0.285682	Down
RKI1	32.6054	22.1844	16.4585	12.908	-0.899736	0.114822	0.318274	Down
YMR310C	14.5791	12.2905	7.32351	7.0611	-0.901449	0.0191774	0.218475	Down
NOP12	12.9965	14.3126	8.09239	6.52221	-0.901971	0.033433	0.224674	Down
SMD2	36.3925	36.1641	19.2586	19.539	-0.903139	0.000158529	0.151685	Down
RRG9	26.0533	22.3167	16.3749	9.48796	-0.903231	0.145493	0.344872	Down
BSC1	2.26205	2.78557	1.34006	1.35659	-0.904435	0.027011	0.219835	Down
snR190	24396.1	21816.4	11907.7	12759.2	-0.905707	0.0108051	0.20652	Down
YPL162C	61.9927	51.7927	34.4407	26.2594	-0.906545	0.0600714	0.260103	Down
AGX2	4467.61	5490.34	1973.67	3336.29	-0.907148	0.144967	0.344477	Down
TIR3	9.03982	7.4153	4.97131	3.79693	-0.908177	0.0631283	0.266289	Down
NCW1	179.366	201.846	94.6524	108.398	-0.908756	0.0197341	0.218475	Down
UTP10	12.7539	10.43	6.66193	5.67557	-0.910073	0.0393452	0.235647	Down
COS7	47.9766	46.3041	27.5626	22.5978	-0.910414	0.0242595	0.218475	Down
HOT13	15.7967	13.5826	6.78357	8.84613	-0.91051	0.052941	0.250463	Down
PPH3	29.6021	28.8714	15.884	15.2038	-0.911434	0.00158656	0.20652	Down
BRX1	15.2951	10.4085	6.44626	7.20508	-0.912928	0.0915039	0.295292	Down
MRH4	12.0265	11.4496	6.95268	5.50717	-0.913906	0.0329363	0.224313	Down
PAU6	2.55171	3.91007	0.912549	2.51549	-0.914548	0.313385	0.493186	Down
DBP7	16.2782	13.5515	8.42645	7.36359	-0.917735	0.0307145	0.220555	Down
FMP47	32.0106	23.2224	14.274	14.9517	-0.918293	0.061376	0.262367	Down
NOC3	11.2831	10.9211	7.40222	4.34228	-0.918847	0.128375	0.331833	Down
SYO1	6.59226	6.45456	4.33412	2.56641	-0.918919	0.12482	0.328809	Down
NOP8	10.7311	7.71886	5.34388	4.4137	-0.919022	0.0809628	0.285682	Down
PRS4	12.7987	11.4874	6.97007	5.87271	-0.919173	0.0241892	0.218475	Down
BAG7	119.61	116.128	75.2787	49.1233	-0.922175	0.0905615	0.294981	Down
STB6	13.0678	9.91257	6.89371	5.23251	-0.922272	0.0819393	0.286146	Down
YBL028C	17.6136	12.7091	6.8984	9.10003	-0.922468	0.0971169	0.300796	Down
PAN6	21.9709	27.051	13.9044	11.941	-0.923519	0.038509	0.234859	Down
YFL051C	36.8852	29.3389	17.1673	17.7429	-0.923708	0.031703	0.222201	Down
HTL1	19.0192	10.7599	7.06623	8.62661	-0.924194	0.182608	0.37731	Down
CYK3	14.2684	11.624	7.0529	6.59172	-0.924196	0.0276126	0.219835	Down
YAL064W-B	23.507	21.0861	13.8136	9.67746	-0.924709	0.072017	0.277193	Down
REI1	20.305	20.0824	12.2793	8.99341	-0.924901	0.0524674	0.250463	Down
MGA2	88.5471	84.2907	51.1553	39.8753	-0.924995	0.0362501	0.230986	Down
MAL12	11.0597	10.0942	4.85899	6.25211	-0.928922	0.039917	0.235647	Down
DUT1	23.785	21.8289	10.0913	13.8559	-0.929617	0.0573416	0.256047	Down
EPT1	8.85423	7.8864	4.8142	3.97223	-0.930005	0.0287332	0.220555	Down
PIS1	61.3893	52.1775	26.8024	32.7951	-0.930217	0.0378912	0.233907	Down
CAR2	681.844	590.854	314.52	352.277	-0.932571	0.0194417	0.218475	Down
YAP7	14.3219	12.878	5.11208	9.12279	-0.934172	0.144651	0.344206	Down
AQR1	3.84035	2.81516	1.72949	1.75034	-0.935532	0.0547543	0.253587	Down
snR7-S	24377	22337.2	11438.4	12966.6	-0.936684	0.0135323	0.214072	Down
MND2	14.8589	12.5139	6.72417	7.57602	-0.936709	0.0251073	0.218475	Down
MEP3	55.0093	49.5523	27.6769	26.9436	-0.936839	0.00685452	0.20652	Down
SHE3	20.873	18.9528	11.6369	9.12255	-0.939935	0.0374162	0.233754	Down
snR13	6160.45	7019.82	2558.45	4310	-0.940323	0.126152	0.32965	Down
snR9	6100.11	6248.16	2899.53	3530.25	-0.941467	0.021998	0.218475	Down
KTI12	12.07	9.25378	7.08193	4.01542	-0.942248	0.160661	0.359717	Down
KTR6	38.3885	31.612	21.4838	14.8978	-0.944156	0.084596	0.289068	Down
VHT1	17.5213	14.2288	8.75898	7.73652	-0.944689	0.032913	0.224313	Down
NSE4	19.3583	20.509	12.051	8.65485	-0.945167	0.0577709	0.256705	Down
ADE8	88.4319	69.8784	45.8861	36.3291	-0.945278	0.0585069	0.258481	Down
YCR087C-A	8.83135	8.28996	3.67357	5.21134	-0.946364	0.0635638	0.267124	Down
snR128	19065.6	21420.3	7604.3	13389.5	-0.947456	0.13801	0.339055	Down
YPR202W	12.8664	14.7748	8.19738	6.12734	-0.948313	0.0539207	0.25147	Down
RRP46	28.1577	20.0801	11.3624	13.5888	-0.951055	0.0769581	0.282491	Down
snR46	1287.42	1294.91	607.838	727.802	-0.951143	0.0179572	0.218475	Down
RPC37	39.0221	32.5998	19.2915	17.7417	-0.951582	0.0220769	0.218475	Down
TOF1	10.8985	9.52807	5.70482	4.84922	-0.952652	0.0244833	0.218475	Down
ZPR1	55.3212	55.7193	29.7831	27.5607	-0.953377	0.00344663	0.20652	Down
NSR1	6.2395	3.23852	2.72215	2.17007	-0.954096	0.218321	0.411484	Down
URM1	46.7541	55.1674	28.4093	24.1463	-0.955542	0.0293358	0.220555	Down
SPC24	14.5849	13.836	7.66426	6.98599	-0.956027	0.00639407	0.20652	Down
YLR407W	49.3102	32.3817	21.3754	20.6529	-0.958832	0.0929414	0.295649	Down
COS5	41.8121	40.7453	22.9553	19.4964	-0.959575	0.0149584	0.214072	Down
CAX4	9.69575	5.27721	4.28741	3.40665	-0.960542	0.19369	0.388123	Down
UTR2	3.36623	2.03141	1.78086	0.991817	-0.961049	0.222058	0.413639	Down
YEL075C	6.25226	7.79717	2.17003	5.04656	-0.961122	0.22908	0.419506	Down
YFL068W	20.246	20.1216	10.5821	10.1069	-0.964334	0.00119936	0.20652	Down
YBL111C	13.0867	12.3136	7.26901	5.73244	-0.966173	0.0313198	0.221984	Down
LEA1	28.6025	22.3975	15.4158	10.6759	-0.966906	0.0912538	0.295148	Down
PFK27	3.18785	3.07921	1.78566	1.41006	-0.971648	0.0294236	0.220555	Down
STB5	27.6494	24.6751	14.0231	12.6506	-0.972069	0.0127386	0.214072	Down
GND1	38.4864	35.299	19.7192	17.8772	-0.972741	0.00926072	0.20652	Down
TIM23	33.5683	31.1553	19.0484	13.8895	-0.974543	0.0514863	0.249287	Down
IRC4	8.66101	4.59476	4.3769	2.36525	-0.97534	0.26698	0.456986	Down
snR31	1260.28	1304	578.103	724.647	-0.976995	0.0268255	0.219835	Down
RMD6	6.97451	6.94062	4.13509	2.93152	-0.977564	0.0565467	0.255911	Down
SKG1	53.8428	52.677	29.8789	24.1973	-0.978056	0.023231	0.218475	Down
DCD1	3.087	3.51928	2.48888	0.864551	-0.9782	0.267948	0.457605	Down
MIF2	9.86564	9.29211	5.51105	4.21169	-0.978493	0.0379469	0.233999	Down
UTP23	8.97561	7.42061	4.42595	3.89444	-0.97864	0.0275821	0.219835	Down
BTN2	131.975	117.135	69.7369	56.297	-0.982971	0.0305184	0.220555	Down
YHR218W	12.2871	10.729	6.6279	5.01569	-0.983107	0.0470739	0.245728	Down
KTR5	19.1569	20.6623	11.7859	8.35029	-0.983674	0.0586639	0.258671	Down
snR8	1761.99	2003.35	805.485	1095.83	-0.985783	0.0533122	0.250463	Down
NAF1	9.59052	7.24572	4.33737	4.16344	-0.985898	0.0414765	0.236201	Down
BCD1	23.7547	20.1721	10.4933	11.6743	-0.986649	0.0198717	0.218475	Down
MRPL44	38.7248	43.8176	20.2517	21.3834	-0.987335	0.0096298	0.20652	Down
LSR1	29642	24656.9	14897.3	12480.7	-0.987906	0.0330942	0.224313	Down
FUI1	49.7587	40.6558	23.7423	21.8322	-0.988327	0.0248518	0.218475	Down
MPP10	52.3423	42.4811	26.1612	21.619	-0.98883	0.040106	0.235647	Down
CUP2	69.0632	62.5014	34.2246	32.0598	-0.98903	0.00750337	0.20652	Down
snR39B	4771.55	4009.43	2561	1861.33	-0.989575	0.0621085	0.264049	Down
YML133C	26.8911	22.7179	12.8153	12.1062	-0.993211	0.0164495	0.218475	Down
SPC29	7.09813	8.18481	5.06141	2.60959	-0.994436	0.160376	0.359375	Down
NOG2	18.4867	17.3919	9.71563	8.26892	-0.996366	0.015105	0.214072	Down
RAD53	6.1057	5.58031	2.84072	3.01233	-0.997522	0.00598882	0.20652	Down
NOP19	24.5638	12.9253	12.0012	6.77301	-0.997719	0.253965	0.443281	Down
MRX15	15.7346	12.1866	7.55521	6.42621	-0.99785	0.0452271	0.241994	Down
snR5	5850.41	5247.81	2654.11	2899.42	-0.998851	0.0100979	0.20652	Down
BUD27	20.4082	15.4771	9.75748	8.18417	-1.00008	0.0523836	0.250463	Down
snR191	2789.31	2754.18	1268.05	1503.46	-1.00012	0.0146827	0.214072	Down
RPB10	40.2565	33.3511	14.7344	22.0126	-1.00223	0.0851467	0.289814	Down
CLB4	8.52202	7.54336	4.14992	3.84914	-1.00605	0.0104299	0.20652	Down
LTV1	24.0761	21.4828	12.5814	10.0967	-1.00643	0.0297597	0.220555	Down
UTP25	13.1473	9.92075	6.94393	4.52387	-1.00831	0.108933	0.311597	Down
HCH1	107.143	101.271	58.15	45.4054	-1.00905	0.0307528	0.220555	Down
RPR1	8157.79	7739.71	3562.08	4336.13	-1.0092	0.0202668	0.218475	Down
RGS2	59.4353	51.1112	31.1637	23.7354	-1.0098	0.0452859	0.241994	Down
PNO1	43.7753	39.2059	20.9601	20.2382	-1.0102	0.00678032	0.20652	Down
VPS20	47.4844	48.4123	23.9061	23.5079	-1.01617	0.000330753	0.179632	Down
snR63	6675.12	5606.2	3148.61	2916.11	-1.01795	0.0179145	0.218475	Down
TAH11	30.0371	30.0817	15.607	14.0803	-1.01797	0.00526061	0.20652	Down
RCL1	11.0383	8.48554	4.88835	4.75046	-1.01831	0.0341523	0.226459	Down
HOM3	12.3244	9.95309	6.41438	4.56437	-1.02087	0.0704483	0.276848	Down
ULI1	6.86089	7.47625	4.48878	2.5686	-1.02255	0.118302	0.3228	Down
TOP3	8.905	7.58783	4.27933	3.83597	-1.02312	0.0182602	0.218475	Down
snR189	378.126	415.989	150.333	240.166	-1.02403	0.0913104	0.295165	Down
ADE4	22.6432	18.8024	11.6919	8.65101	-1.02669	0.0556349	0.25552	Down
snR70	3492.59	3180.76	1440.37	1833.33	-1.02749	0.0309326	0.220562	Down
RRP12	17.1304	12.5413	8.10658	6.44621	-1.02779	0.0674415	0.271942	Down
KAR1	9.67192	7.21139	5.33306	2.94484	-1.02826	0.153294	0.352284	Down
TRM3	18.4845	16.4104	9.08725	7.98578	-1.0313	0.0147518	0.214072	Down
TRF5	13.0444	11.4956	6.93592	5.06691	-1.03176	0.0503472	0.248401	Down
YLL067C	26.7643	22.5389	12.8264	11.2764	-1.03248	0.021871	0.218475	Down
FTR1	69.1392	55.8703	32.0972	29.0016	-1.03282	0.0264171	0.219835	Down
OYE2	94.4406	74.5056	41.9322	40.6182	-1.03322	0.0272802	0.219835	Down
snR3	2776.87	2782.07	1241.65	1474.5	-1.03325	0.0139555	0.214072	Down
KTI11	112.496	78.9501	48.3134	45.1549	-1.03439	0.0600568	0.260103	Down
PDR12	13.3801	10.4624	6.11226	5.52806	-1.0344	0.0332112	0.224313	Down
RRP8	14.6838	10.8789	7.69754	4.73043	-1.04045	0.122648	0.326738	Down
snR17b	5088.34	4721.65	2205.07	2557.35	-1.04256	0.0128672	0.214072	Down
YLR287C	15.3003	11.4786	7.31805	5.67971	-1.04283	0.0639869	0.267357	Down
ARL3	30.3346	24.7478	15.6404	11.0467	-1.04545	0.0676798	0.271942	Down
IZH1	95.568	79.1449	46.0862	38.5538	-1.04557	0.0306527	0.220555	Down
GPP2	22.5157	16.6155	11.521	7.37829	-1.04999	0.110885	0.315019	Down
MET30	87.8258	77.9931	39.8164	40.2215	-1.05085	0.00665643	0.20652	Down
SPI2	40.0038	34.8622	17.2152	18.9178	-1.05099	0.0128968	0.214072	Down
DSE1	203.375	193.739	104.352	87.2869	-1.05116	0.0155915	0.217897	Down
YEF1	33.7394	31.348	17.3678	14.0067	-1.05279	0.0230945	0.218475	Down
TIR2	15.3834	7.71566	6.04176	5.08259	-1.05411	0.197727	0.392243	Down
RPP1	13.5651	10.626	6.52048	5.12612	-1.05457	0.0508579	0.248913	Down
YCR016W	10.8642	7.37824	4.53169	4.2473	-1.05517	0.0680032	0.27225	Down
NUG1	25.0164	23.6475	13.1514	10.2228	-1.05793	0.0290339	0.220555	Down
YLL066C	26.4482	22.5092	12.3742	11.1221	-1.05909	0.0169872	0.218475	Down
SGF11	44.8587	38.311	23.7847	16.0978	-1.0603	0.0704238	0.276848	Down
YPR204W	36.8448	31.4714	17.6216	15.1342	-1.06048	0.0215092	0.218475	Down
TRM44	11.4248	8.75442	5.31825	4.35454	-1.06087	0.0480853	0.247582	Down
NOP58	7.51037	6.22791	3.48722	3.09518	-1.06152	0.0221606	0.218475	Down
YFL064C	9.64149	7.16209	4.91568	3.13458	-1.06166	0.108604	0.311593	Down
IPI3	7.38505	6.41276	3.24308	3.34417	-1.06669	0.00946963	0.20652	Down
MRX12	14.1898	11.1433	6.39259	5.68304	-1.06893	0.0318178	0.222492	Down
RKM3	10.8167	8.72338	4.67795	4.63482	-1.06915	0.0207643	0.218475	Down
HIT1	13.5374	6.8316	4.966	4.69622	-1.07595	0.182458	0.37731	Down
HMT1	20.5814	24.2394	11.8608	9.3529	-1.07917	0.0348909	0.227623	Down
ECO1	9.60422	7.34766	3.76836	4.25126	-1.07984	0.0370708	0.232673	Down
SSK22	12.5452	10.6429	6.03515	4.90517	-1.08373	0.0294999	0.220555	Down
NOP14	10.5453	10.5473	4.78907	5.12564	-1.08909	0.00201451	0.20652	Down
YEL073C	9.18824	9.19772	4.51525	4.1236	-1.08969	0.00357897	0.20652	Down
SWC7	12.6376	9.98843	3.09667	7.53308	-1.08988	0.207751	0.400638	Down
NSA1	32.4626	28.5245	15.8763	12.7343	-1.09195	0.027083	0.219835	Down
snR161	497.578	558.489	191.446	301.963	-1.09785	0.0791514	0.284077	Down
IMP4	13.2366	12.7575	7.89734	4.2473	-1.09786	0.12144	0.32558	Down
SOL3	45.259	38.5931	17.6819	21.4851	-1.09821	0.0261521	0.219835	Down
BUD7	16.27	14.7944	8.20056	6.29844	-1.09931	0.0316487	0.222201	Down
MCM22	15.5762	15.2434	8.57381	5.81064	-1.09934	0.0569894	0.255911	Down
TEN1	34.4079	25.9667	16.309	11.8289	-1.10143	0.069613	0.27543	Down
YLR363W-A	21.4339	18.3141	9.3748	9.14812	-1.10157	0.010777	0.20652	Down
SAH1	17.1411	18.64	8.76167	7.91093	-1.10172	0.00739402	0.20652	Down
IBD2	19.6792	16.6512	9.2699	7.63246	-1.10395	0.0268378	0.219835	Down
NAN1	20.2783	17.8603	9.73032	8.01025	-1.1042	0.0221114	0.218475	Down
YHR219W	30.5243	25.9319	13.9752	12.257	-1.10579	0.0181853	0.218475	Down
EFM6	2.4521	3.20372	1.27216	1.35253	-1.10759	0.0311121	0.220784	Down
EMG1	11.2943	11.3326	5.2409	5.24435	-1.10968	5.02585e-06	0.0288534	Down
ALB1	18.8512	15.4128	8.53666	7.32579	-1.11108	0.0260519	0.219835	Down
snR34	5226.69	4185.7	2175.15	2181.39	-1.11138	0.0204747	0.218475	Down
NOG1	27.6165	22.1811	12.4616	10.5499	-1.11372	0.0305375	0.220555	Down
SKS1	13.5373	14.1691	7.79691	4.98442	-1.11618	0.0710079	0.276852	Down
snR82	10853.3	11763.3	4571.03	5858.67	-1.11668	0.0267934	0.219835	Down
RPS29A	74.5268	35.3468	35.9582	14.6929	-1.11718	0.301869	0.48412	Down
NOP15	36.7986	34.1331	18.1746	14.5018	-1.11818	0.0224437	0.218475	Down
BMT6	5.4125	2.92518	2.1652	1.67396	-1.11886	0.157644	0.356164	Down
PPT1	5.35077	3.18046	2.53755	1.37922	-1.12309	0.18718	0.381337	Down
SPT4	64.7667	46.1608	26.7019	24.2033	-1.12373	0.0491271	0.248257	Down
CGR1	19.2407	18.1249	10.4838	6.65702	-1.12427	0.072378	0.277417	Down
TRM2	25.5632	22.358	12.1075	9.86643	-1.12487	0.0235627	0.218475	Down
RRP36	15.0994	12.3924	6.0876	6.49013	-1.12813	0.0173707	0.218475	Down
SSF1	9.7082	6.57849	3.99219	3.45032	-1.12983	0.0662	0.270101	Down
RRP5	24.7688	21.1811	11.3858	9.59526	-1.13097	0.0211459	0.218475	Down
COX17	74.6722	83.4783	44.6579	27.2987	-1.1361	0.0837957	0.287378	Down
RIO2	20.3951	21.6041	10.4816	8.62136	-1.13657	0.0161304	0.217897	Down
PRP43	9.47569	8.05252	4.25989	3.71017	-1.13702	0.0178947	0.218475	Down
UTP18	10.6912	10.4831	5.62073	3.99949	-1.13817	0.0421876	0.23862	Down
DSE4	125.654	118.693	60.2027	50.7697	-1.13873	0.0126097	0.214072	Down
EMW1	13.6364	11.9677	6.35408	5.2611	-1.14036	0.0203146	0.218475	Down
NOP16	47.4873	45.3126	21.705	20.3053	-1.14338	0.00263102	0.20652	Down
SPH1	4.22804	4.44755	2.12536	1.79924	-1.14442	0.0117373	0.212306	Down
GPD2	107.984	102.811	49.899	45.2875	-1.14701	0.00462954	0.20652	Down
SNG1	42.5603	40.721	20.5142	17.0629	-1.14814	0.0137357	0.214072	Down
CPA2	78.739	88.6444	40.8189	34.5389	-1.15133	0.0160035	0.217897	Down
MID2	19.0777	18.3081	9.59873	7.1577	-1.15778	0.0316408	0.222201	Down
RPF1	29.474	24.2382	12.8056	11.2448	-1.15919	0.0208274	0.218475	Down
POP8	17.6205	22.4225	11.8476	6.04459	-1.16222	0.139454	0.339527	Down
HTA1	1222.77	1157.63	503.434	555.492	-1.1686	0.00478678	0.20652	Down
snR30	28524.9	26141.8	11250.3	12953.7	-1.17542	0.010157	0.20652	Down
SNT309	62.8352	59.5737	32.1352	21.9754	-1.17773	0.0490748	0.248257	Down
YPL068C	6.41311	5.46531	3.06899	2.1753	-1.17952	0.0485945	0.247993	Down
MSL1	11.0865	15.3286	5.25911	6.40231	-1.17962	0.0506878	0.248506	Down
COX27	38.6308	30.1546	14.2748	16.0823	-1.18007	0.0274743	0.219835	Down
HFD2	276.795	237.919	116.418	110.693	-1.18037	0.00942852	0.20652	Down
snR19	28701.2	25367.3	11503	12310.6	-1.183	0.00732342	0.20652	Down
NAT4	3.95489	2.51266	1.72003	1.12559	-1.18448	0.118947	0.323205	Down
UTP5	12.3688	10.6698	6.09132	3.98364	-1.19328	0.0638186	0.267124	Down
GLY1	88.2601	61.9773	33.6369	31.8161	-1.19871	0.0449018	0.241994	Down
RPA49	7.61392	6.66003	2.79944	3.40012	-1.20315	0.01933	0.218475	Down
ECM1	16.348	14.6067	6.17006	7.26415	-1.20425	0.0137645	0.214072	Down
CDA2	0.915371	0.845387	0.474882	0.28885	-1.20506	0.0752493	0.280888	Down
YDJ1	127.268	118.693	63.1205	43.258	-1.20922	0.0469334	0.245619	Down
OLE1	846.585	739.098	373.17	311.891	-1.2108	0.0174249	0.218475	Down
PDR16	25.046	16.5288	9.68186	8.25799	-1.21254	0.0660633	0.270101	Down
MUP1	21.8591	23.1012	10.3748	9.02066	-1.21293	0.00786602	0.20652	Down
snR73	507.611	1341.78	275.286	521.681	-1.21446	0.312743	0.493176	Down
AAD3	18.235	16.5991	9.70365	5.29276	-1.21588	0.10167	0.306153	Down
HBN1	11.5952	9.31698	3.94062	5.05562	-1.21695	0.0363783	0.230986	Down
GPI19	13.8532	9.08939	3.86811	5.9875	-1.21901	0.108087	0.311178	Down
YLR460C	6.69618	6.10336	2.37668	3.11763	-1.22008	0.0270623	0.219835	Down
ARG1	30.6848	35.134	14.8902	13.3108	-1.22275	0.0106034	0.20652	Down
YGR035W-A	20.3497	22.7689	11.4539	6.99738	-1.22459	0.0738998	0.278385	Down
snR85	197.494	256.258	75.9106	117.536	-1.22997	0.0762694	0.282185	Down
NOP2	33.2838	28.9502	14.0247	12.3453	-1.23881	0.0119086	0.212982	Down
CNS1	19.5436	15.3955	7.58225	7.18845	-1.2421	0.0198668	0.218475	Down
UTP21	12.3279	8.80829	4.68169	4.25341	-1.24216	0.0399515	0.235647	Down
SPB1	14.6499	12.9686	6.78377	4.87676	-1.244	0.0382103	0.234365	Down
ACM1	14.578	10.4658	5.30597	5.25445	-1.24579	0.0360054	0.230443	Down
ENP1	21.7178	15.1324	7.42701	8.0664	-1.25002	0.0442825	0.24143	Down
FYV5	5.64952	2.70751	1.2375	2.2565	-1.25811	0.215206	0.408024	Down
IMP3	13.6152	10.3018	5.65659	4.29784	-1.26463	0.0464406	0.244601	Down
ERB1	10.2724	8.74354	4.23777	3.66188	-1.26735	0.0149998	0.214072	Down
RSR1	4.59385	4.6551	1.96194	1.873	-1.27009	0.000749573	0.199537	Down
YBL113C	32.4462	26.9133	13.5137	11.0433	-1.27334	0.0234089	0.218475	Down
ERO1	30.2959	28.8333	12.465	11.9208	-1.27783	0.00141245	0.20652	Down
COQ21	60.5347	79.0314	18.0583	39.2671	-1.2837	0.145683	0.344898	Down
MRD1	17.9705	15.7687	6.99917	6.79956	-1.28989	0.00558299	0.20652	Down
RRT14	7.72105	9.72025	4.20777	2.92261	-1.29046	0.0523832	0.250463	Down
snR44	578.328	613.43	187.587	299.566	-1.29064	0.0597419	0.260103	Down
ARX1	11.4249	10.2314	4.5506	4.28316	-1.29369	0.00490082	0.20652	Down
RPC17	9.5465	8.3547	4.53645	2.75833	-1.29512	0.0693806	0.275269	Down
RNT1	7.37637	7.87039	3.30633	2.85581	-1.307	0.00768946	0.20652	Down
SYG1	72.6727	65.0664	28.2592	27.374	-1.30792	0.0040142	0.20652	Down
snR32	1929.22	1926.71	718.768	838.462	-1.3081	0.0070922	0.20652	Down
TSR2	6.80022	5.01151	1.81573	2.9418	-1.31194	0.0832431	0.28718	Down
YBR242C	9.85622	6.25012	2.55654	3.88261	-1.32269	0.0980738	0.302349	Down
PWP2	14.6352	12.0438	6.00354	4.58885	-1.33268	0.0305301	0.220555	Down
HCA4	17.2159	16.4965	7.45503	5.87964	-1.3381	0.0162567	0.21806	Down
ARG80	31.1529	24.5015	13.0927	8.70933	-1.35203	0.056718	0.255911	Down
ACC1	446.067	496.202	205.328	162.436	-1.35736	0.0179994	0.218475	Down
RSA4	6.73954	4.67048	2.59305	1.85759	-1.35822	0.0632029	0.266408	Down
OGG1	4.12816	3.27819	1.61646	1.27074	-1.35909	0.0298534	0.220555	Down
HPF1	432.444	506.451	203.813	161.807	-1.36062	0.0211336	0.218475	Down
snR81	312.128	386.121	74.2367	196.331	-1.36775	0.167871	0.365611	Down
YEL077C	20.6278	18.6666	7.78918	7.43027	-1.36841	0.00338155	0.20652	Down
UTP13	9.36129	8.72526	3.37824	3.61398	-1.37109	0.00261969	0.20652	Down
RRP14	27.771	25.2194	9.91197	10.571	-1.37131	0.00370126	0.20652	Down
snR45	2517.83	2556.42	679.457	1280.12	-1.37265	0.0872889	0.291352	Down
YBL081W	0.65926	0.464439	0.195874	0.23772	-1.37384	0.0423149	0.238786	Down
FCY2	25.1742	19.0098	8.57332	8.431	-1.37762	0.0214471	0.218475	Down
UTP15	9.21808	7.23427	3.40532	2.91959	-1.37918	0.0220034	0.218475	Down
RPA12	10.5912	6.95881	4.66873	2.06632	-1.38171	0.156869	0.355697	Down
PSK2	16.4853	14.0933	6.83124	4.87771	-1.38491	0.0347062	0.22738	Down
DIM1	22.7914	16.9217	7.87488	7.31583	-1.38643	0.0250574	0.218475	Down
snR35	4639.42	5037.81	1144.54	2539.02	-1.39349	0.121337	0.32558	Down
snR49	762.335	781.143	158.171	429.093	-1.3941	0.16158	0.361085	Down
SUR2	60.7339	51.273	20.5302	22.0423	-1.39559	0.0089439	0.20652	Down
MET6	142.994	128.671	53.7749	49.3173	-1.39789	0.0049281	0.20652	Down
EFG1	8.86784	11.9109	4.77064	3.10601	-1.39945	0.0636637	0.267124	Down
CIC1	14.4002	16.274	6.74792	4.84909	-1.40327	0.03057	0.220555	Down
YAL065C	25.2356	22.9255	7.74297	10.412	-1.4075	0.0240613	0.218475	Down
RRB1	19.2276	16.0473	7.17456	6.10793	-1.40912	0.0150363	0.214072	Down
YIL177C	26.1851	22.015	9.15759	8.94814	-1.41259	0.00795101	0.20652	Down
ALD5	31.7464	24.1173	10.587	10.3825	-1.41362	0.0195635	0.218475	Down
YJL225C	27.2524	22.9807	9.36934	9.33545	-1.42523	0.00742056	0.20652	Down
YML108W	39.2523	34.0624	12.3003	14.9789	-1.4263	0.0146724	0.214072	Down
GDB2	12.5805	15.8275	3.17661	7.24504	-1.44671	0.127846	0.33136	Down
MMO1	10.4585	13.378	5.17405	3.50063	-1.45829	0.0474248	0.246171	Down
UTP11	23.1161	16.4309	7.16209	7.18913	-1.46239	0.0279666	0.21994	Down
ALD6	571.596	469.713	191.649	183.877	-1.47141	0.00962106	0.20652	Down
BAP3	22.5011	21.1837	8.64001	7.10834	-1.47193	0.0097897	0.20652	Down
YNL143C	1.52579	0.93197	0.397951	0.483936	-1.47868	0.0637192	0.267124	Down
JJJ3	3.46901	3.34212	1.80249	0.626753	-1.48739	0.158487	0.356824	Down
VHR2	14.366	11.487	4.68829	4.37382	-1.51241	0.0123766	0.214072	Down
YPR174C	21.9841	20.1004	7.30025	7.31918	-1.5254	0.00179455	0.20652	Down
MUP3	5.59484	5.2682	2.18105	1.58961	-1.52654	0.021893	0.218475	Down
YGR283C	10.4891	7.22014	2.87808	3.23715	-1.53402	0.0331859	0.224313	Down
snR14	514.775	472.06	124.562	215.342	-1.53768	0.0578166	0.256709	Down
BFR2	10.7275	8.2122	3.95906	2.55963	-1.53876	0.0516445	0.249287	Down
YFL066C	30.1489	25.2446	9.47076	9.56985	-1.54064	0.00691236	0.20652	Down
FCF2	32.7846	26.5611	9.72087	10.6777	-1.54068	0.0115408	0.210336	Down
MRT4	20.6759	15.0935	7.206	4.88768	-1.56447	0.0486731	0.247993	Down
YLR462W	6.03468	6.97675	2.08185	2.30093	-1.56986	0.00650916	0.20652	Down
UTP8	6.20422	5.10402	2.09515	1.69643	-1.5765	0.0168463	0.218475	Down
YGL039W	19.9791	16.5721	6.13899	6.0671	-1.58232	0.00727176	0.20652	Down
FYV7	10.5113	12.8672	4.37273	3.41868	-1.58523	0.0202849	0.218475	Down
SER2	9.82963	9.25494	4.31583	2.03954	-1.58636	0.0899056	0.294872	Down
RMT2	10.8139	9.86912	4.19094	2.5976	-1.60727	0.0426246	0.238973	Down
YFL065C	9.2009	10.2066	3.88195	2.45904	-1.61383	0.0394734	0.235647	Down
CLD2	17.982	17.6877	7.0849	4.46263	-1.62711	0.0378754	0.233907	Down
RAS1	29.9494	23.3494	9.22995	8.00955	-1.62839	0.0158713	0.217897	Down
YDR274C	74.5459	74.5797	22.6928	25.4896	-1.62995	0.00262736	0.20652	Down
GRX8	10.4315	8.88058	4.90037	1.32659	-1.6329	0.181083	0.375486	Down
PWP1	18.7136	17.4874	5.99014	5.63457	-1.63883	0.00161169	0.20652	Down
FAL1	3.51201	5.27775	1.59792	1.1864	-1.6585	0.0456426	0.242204	Down
NIP7	13.1352	8.76435	3.35147	3.49207	-1.67809	0.0302195	0.220555	Down
APT2	40.786	40.1428	13.6422	11.347	-1.69535	0.00608916	0.20652	Down
CIS1	64.2604	66.9443	19.0107	20.0689	-1.74733	0.000784294	0.199537	Down
GLN1	421.347	356.683	120.062	109.264	-1.76243	0.00610533	0.20652	Down
RIX7	10.9396	9.99813	3.48804	2.66542	-1.76664	0.0129816	0.214072	Down
NOP13	10.414	7.51314	2.98298	2.23819	-1.7797	0.0298299	0.220555	Down
FAF1	24.057	23.0342	7.64722	5.59951	-1.82982	0.0147711	0.214072	Down
YGR035C	8.82799	9.62132	4.36122	0.590675	-1.89751	0.222773	0.414433	Down
MNC1	17.0261	9.03304	2.00737	4.90926	-1.91365	0.12905	0.332999	Down
UTP6	5.20871	4.34377	1.82557	0.67548	-1.93334	0.102454	0.306831	Down
TRM11	8.65803	5.38476	1.53599	2.06169	-1.96469	0.0405558	0.236003	Down
AAC2	455.989	451.625	143.628	78.6371	-2.0298	0.0404655	0.236003	Down
TMA23	7.47818	2.29741	0.971	1.41565	-2.0342	0.178365	0.372904	Down
DPI8	190.084	143.675	45.3154	33.5494	-2.08135	0.0196313	0.218475	Down
YMC2	10.0853	7.00342	1.89114	2.02703	-2.12479	0.0158472	0.217897	Down
GDH1	48.8598	42.1018	11.2557	9.48623	-2.13271	0.00582336	0.20652	Down
REX4	5.51822	3.55079	0.780974	1.26449	-2.14852	0.0446141	0.241994	Down
PHO92	4.32989	2.73784	1.21375	0.29567	-2.22725	0.142642	0.340787	Down
YOL131W	10.0864	8.391	1.1093	2.69992	-2.27819	0.0666002	0.270893	Down
AGP1	274.27	256.982	57.1879	51.9603	-2.28311	0.00133676	0.20652	Down
RTS3	249.442	239.472	51.7056	45.4323	-2.33147	0.00175201	0.20652	Down
IZH4	41.7192	44.3313	11.0188	5.47016	-2.38368	0.0396608	0.235647	Down
YFL067W	20.9054	22.5309	4.86298	3.44467	-2.38639	0.011001	0.20652	Down
DLD3	130.167	125.52	22.5269	17.8474	-2.66287	0.00402238	0.20652	Down
SRL4	6.61943	4.15346	0.94284	0.654886	-2.75331	0.0234396	0.218475	Down
GPP1	289.54	356.66	33.3157	27.8077	-3.40218	0.00340862	0.20652	Down
