# Supplementary material for: Trans-histone crosstalk establishes distinct H3K79 methylation zones with differential transcriptional functions
Source: Nucleic Acids Res. 2026 Apr 2;54(6):gkag291. doi: 10.1093/nar/gkag291 (PMC13044951; doi:10.1093/nar/gkag291)
Supplement: gkag291_Supplemental_Files [file gkag291_supplemental_files.zip › Supplementary Table S6. H3K79 methylation zones in the +N and -N conditions(Stable, Dynamic).xlsx]

## Sheet: Sheet1
Gene	H3K79me3(+N)_r1	H3K79me3(+N)_r2	H3K79me3(-N)_r1	H3K79me3(-N)_r2	H3K79me2(+N)_r1	H3K79me2(+N)_r2	H3K79me2(-N)_r1	H3K79me2(-N)_r2	H3K79me1(+N)_r1	H3K79me1(+N)_r2	H3K79me1(-N)_r1	H3K79me1(-N)_r2	log2_H3K79me3/H3K79me2 (+N)	log2_H3K79me3/H3K79me1 (+N)	log2_H3K79me2/H3K79me1 (+N)	log2_H3K79me2/H3K79me3 (+N)	log2_H3K79me1/H3K79me2 (+N)	log2_H3K79me1/H3K79me3 (+N)	log2_H3K79me3/H3K79me2 (-N)	log2_H3K79me3/H3K79me1 (-N)	log2_H3K79me2/H3K79me1 (-N)	log2_H3K79me2/H3K79me3 (-N)	log2_H3K79me1/H3K79me2 (-N)	log2_H3K79me1/H3K79me3 (-N)	pval_log2_H3K79me3 vs log2_H3K79me2 (+N)	pval_log2_H3K79me3 vs log2_H3K79me1 (+N)	pval_log2_H3K79me2 vs log2_H3K79me1 (+N)	pval_log2_H3K79me3 vs log2_H3K79me2 (-N)	pval_log2_H3K79me3 vs log2_H3K79me1 (-N)	pval_log2_H3K79me2 vs log2_H3K79me1 (-N)	FDR(BH)_log2_H3K79me3 vs log2_H3K79me2 (+N)	FDR(BH)_log2_H3K79me3 vs log2_H3K79me1 (+N)	FDR(BH)_log2_H3K79me2 vs log2_H3K79me1 (+N)	FDR(BH)_log2_H3K79me3 vs log2_H3K79me2 (-N)	FDR(BH)_log2_H3K79me3 vs log2_H3K79me1 (-N)	FDR(BH)_log2_H3K79me2 vs log2_H3K79me1 (-N)	Zone (+N)	Zone (-N)	Zone stability	Zone transition
AAC1	0.10294	0.0964226	0.149719	0.113563	1.14861	1.29698	2.49405	2.44027	2.99171	3.23199	4.08353	4.69	-3.61671	-4.9643	-1.34759	3.61671	1.34759	4.9643	-4.22817	-5.05847	-0.830308	4.22817	0.830308	5.05847	0.000757216	0.000216297	0.00587281	0.00221574	0.00193001	0.0146242	0.00578988	0.00244204	0.0169862	0.00712555	0.00418618	0.0200547	me1 zone	me1 zone	Stable	me1 zone to me1 zone
AAC3	0.159682	0.176295	0.224471	0.190747	1.3739	1.32727	1.62321	1.61106	2.10653	2.24454	2.70364	2.6414	-3.00715	-3.69493	-0.687788	3.00715	0.687788	3.69493	-2.9615	-3.68626	-0.724763	2.9615	0.724763	3.68626	0.000630978	0.000526103	0.00569976	0.00156696	0.0010314	0.00059284	0.00553068	0.00290236	0.0167361	0.0062038	0.00304278	0.00443483	me1 zone	me1 zone	Stable	me1 zone to me1 zone
AAD15	0.00983493	0.0142455	0.0228243	0.015857	0.147501	0.139514	0.200749	0.215008	0.410043	0.437289	1.11725	1.11029	-3.57519	-5.13699	-1.5618	3.57519	1.5618	5.13699	-3.42603	-5.84767	-2.42163	3.42603	2.42163	5.84767	0.00559099	0.00275126	0.00154078	0.00595486	0.00199679	0.000420675	0.0127168	0.00609598	0.0104778	0.0122462	0.00426981	0.00420538	me1 zone	me1 zone	Stable	me1 zone to me1 zone
AAD3	0.178279	0.179429	0.148211	0.146688	0.743018	0.745167	0.932532	0.930617	1.55903	1.66492	3.26359	3.39554	-2.0567	-3.17197	-1.11528	2.0567	1.11528	3.17197	-2.65945	-4.49704	-1.83759	2.65945	1.83759	4.49704	6.11157e-06	0.000225501	0.00180761	8.16555e-06	4.3169e-05	0.000242712	0.00307916	0.00244462	0.0109396	0.0033121	0.00165126	0.0041071	me1 zone	me1 zone	Stable	me1 zone to me1 zone
AAD4	0.298507	0.318311	0.509336	0.490315	0.992131	1.04622	1.35291	1.33656	1.29857	1.36314	1.36034	1.29361	-1.72448	-2.10944	-0.384955	1.72448	0.384955	2.10944	-1.42783	-1.40864	0.0191818	1.42783	-0.0191818	1.40864	0.00121244	0.000756811	0.017674	0.000407055	0.00104208	0.651774	0.00661947	0.00325355	0.0320889	0.00429826	0.00304633	0.661086	me1 zone	Mixed II	Dynamic	me1 zone to Mixed II
AAR2	1.64607	0.453744	0.31653	0.468597	2.91011	4.70191	2.88724	2.35326	9.57163	8.45815	3.57071	3.71539	-1.85802	-3.10205	-1.24403	1.85802	1.24403	3.10205	-2.73871	-3.21415	-0.475443	2.73871	0.475443	3.21415	0.168732	0.0685673	0.0696544	0.0131198	0.00761294	0.0847791	0.187952	0.0784445	0.0918396	0.0209786	0.0109876	0.0937642	me1 zone	me1 zone	Stable	me1 zone to me1 zone
ACA1	0.470577	0.48666	0.566533	0.560784	0.957381	0.982034	1.24908	1.22915	1.54973	1.60542	1.73934	1.68093	-1.01867	-1.72076	-0.702088	1.01867	0.702088	1.72076	-1.13642	-1.60122	-0.464799	1.13642	0.464799	1.60122	0.000889092	0.000417307	0.00199311	0.000146086	0.00025782	0.00341742	0.00602434	0.00271029	0.0111482	0.00395561	0.00193281	0.00784847	me1 zone	me1 zone	Stable	me1 zone to me1 zone
ACB1	0.264841	0.23133	0.457907	0.357277	1.62993	1.64261	2.40042	1.93664	1.99795	2.20827	1.87102	1.62189	-2.7215	-3.08362	-0.362112	2.7215	0.362112	3.08362	-2.41152	-2.09923	0.312287	2.41152	-0.312287	2.09923	0.00128436	0.00154457	0.0380953	0.00947571	0.00947799	0.239981	0.00673821	0.00443622	0.0565578	0.0166338	0.0130943	0.252635	me1 zone	me2 zone	Dynamic	me1 zone to me2 zone
ACM1	0.262714	0.300904	0.392833	0.413535	1.24908	1.2636	1.97955	2.1441	1.60417	1.65931	1.88981	2.10095	-2.15643	-2.53362	-0.377189	2.15643	0.377189	2.53362	-2.35441	-2.30716	0.0472559	2.35441	-0.0472559	2.30716	0.00206358	0.00157826	0.00463893	0.000845502	0.00135352	0.664882	0.00809384	0.00448147	0.0154006	0.00509072	0.00342852	0.673907	me1 zone	Mixed II	Dynamic	me1 zone to Mixed II
ACS1	0.0936949	0.0833239	0.189799	0.20337	1.05644	1.0918	2.38314	2.06976	2.24531	2.29123	7.42076	5.89552	-3.60118	-4.67962	-1.07844	3.60118	1.07844	4.67962	-3.50152	-5.0819	-1.58037	3.50152	1.58037	5.0819	0.000594363	0.000336206	0.000667624	0.001046	0.00116471	0.0149439	0.00548798	0.00260528	0.00940768	0.00540873	0.0032001	0.0203764	me1 zone	me1 zone	Stable	me1 zone to me1 zone
ADD37	0.487258	0.38142	0.647754	0.708867	1.85103	1.49577	2.71164	2.70348	2.4593	1.73041	1.02095	1.07811	-1.94589	-2.26996	-0.324067	1.94589	0.324067	2.26996	-1.99698	-0.629721	1.36726	1.99698	-1.36726	0.629721	0.0141378	0.0182119	0.405465	0.00105853	0.0142085	0.000826939	0.0231405	0.0242967	0.440057	0.005433	0.0184048	0.00472001	me1 zone	me2 zone	Dynamic	me1 zone to me2 zone
ADE17	0.313262	0.328935	0.632442	0.640982	1.02648	1.05747	1.24919	1.28844	1.60206	1.7511	1.1583	1.19965	-1.69823	-2.38444	-0.686207	1.69823	0.686207	2.38444	-0.994775	-0.888822	0.105953	0.994775	-0.105953	0.888822	0.000588904	0.000941791	0.00961721	0.000597499	0.000927747	0.088103	0.0054816	0.00352093	0.0219288	0.00469793	0.00290929	0.0972719	me1 zone	Mixed II	Dynamic	me1 zone to Mixed II
ADF1	0.385034	0.418101	0.321812	0.320996	1.72248	2.11827	2.95039	2.59016	2.99623	2.81682	4.04978	3.59729	-2.25767	-2.85558	-0.597907	2.25767	0.597907	2.85558	-3.10757	-3.57245	-0.464877	3.10757	0.464877	3.57245	0.00505109	0.000675507	0.0603235	0.000914545	0.000572932	0.0670558	0.0119325	0.00311731	0.0815137	0.00516565	0.00238749	0.0756022	me1 zone	me1 zone	Stable	me1 zone to me1 zone
ADH1	0.133964	0.0838735	0.423092	0.350722	1.32115	1.28914	1.8233	1.54911	4.56544	3.97581	1.26897	1.22182	-3.58288	-5.29312	-1.71024	3.58288	1.71024	5.29312	-2.12372	-1.68654	0.437177	2.12372	-0.437177	1.68654	0.00860865	0.00433991	0.0035043	0.00703858	0.00658638	0.0697654	0.0166086	0.00809204	0.0135165	0.0136152	0.00980116	0.0784724	me1 zone	me2 zone	Dynamic	me1 zone to me2 zone
ADH5	0.20756	0.280423	0.405721	0.442755	1.07018	1.1266	1.56688	1.61142	1.74119	1.93395	1.3287	1.42223	-2.17049	-2.9129	-0.742411	2.17049	0.742411	2.9129	-1.90531	-1.69697	0.208336	1.90531	-0.208336	1.69697	0.00999063	0.00611048	0.0127056	0.0012026	0.00220618	0.0588395	0.0181792	0.0102233	0.0257154	0.00567345	0.00453379	0.0670751	me1 zone	Mixed II	Dynamic	me1 zone to Mixed II
ADH7	0.27675	0.295304	0.512049	0.475006	0.921055	0.894388	1.13235	1.14992	1.26574	1.2508	1.44106	1.43179	-1.6661	-2.13722	-0.471121	1.6661	0.471121	2.13722	-1.20927	-1.54128	-0.332012	1.20927	0.332012	1.54128	0.000949089	0.000495037	0.00234458	0.00208095	0.00124033	0.00131264	0.00605522	0.00286514	0.0116208	0.00691982	0.00329266	0.00551617	me1 zone	me1 zone	Stable	me1 zone to me1 zone
ADI1	0.390303	0.315166	0.483467	0.457483	1.79647	1.72214	2.58641	2.41577	2.6281	2.51738	1.35283	1.67866	-2.31835	-2.86665	-0.548299	2.31835	0.548299	2.86665	-2.41037	-1.68784	0.722529	2.41037	-0.722529	1.68784	0.00453689	0.00298244	0.00623847	0.000689981	0.00902408	0.046545	0.0112378	0.0063487	0.017473	0.00482651	0.0125851	0.0542208	me1 zone	me2 zone	Dynamic	me1 zone to me2 zone
ADY2	0.0853463	0.0716998	0.165439	0.13789	0.79249	0.837037	1.79651	1.29643	2.46232	2.63401	12.0592	8.61923	-3.37519	-5.0202	-1.64501	3.37519	1.64501	5.0202	-3.35002	-6.0911	-2.74107	3.35002	2.74107	6.0911	0.00151526	0.000718436	0.0014461	0.00646071	0.00205034	0.0148561	0.00725047	0.00319638	0.0104778	0.0129169	0.00433914	0.0202807	me1 zone	me1 zone	Stable	me1 zone to me1 zone
AFR1	0.390757	0.417131	0.952575	0.894573	0.991386	1.0549	0.982277	0.963769	1.74099	1.84868	0.444385	0.477141	-1.34078	-2.15162	-0.810843	1.34078	0.810843	2.15162	-0.0752463	1.0032	1.07845	0.0752463	-1.07845	-1.0032	0.00234246	0.00088309	0.00585076	0.250147	0.00462171	0.00241237	0.00850575	0.00345092	0.016948	0.270112	0.00754538	0.00676279	me1 zone	Mixed I	Dynamic	me1 zone to Mixed I
AGA2	0.0563166	0.0486552	0.188415	0.111807	0.922374	1.30257	2.42134	1.86897	3.33549	3.92623	7.01298	5.55031	-4.4057	-6.11224	-1.70654	4.4057	1.70654	6.11224	-3.83698	-5.38704	-1.55006	3.83698	1.55006	5.38704	0.0037754	0.000667693	0.024598	0.0115665	0.00573127	0.0253006	0.010352	0.00311271	0.0405268	0.0191664	0.00882324	0.0315777	me1 zone	me1 zone	Stable	me1 zone to me1 zone
AGP1	0.368066	0.357414	0.491368	0.432468	1.28096	1.14825	1.5583	1.38588	1.61728	1.60907	1.009	0.990266	-1.74348	-2.15289	-0.409417	1.74348	0.409417	2.15289	-1.67216	-1.11376	0.558403	1.67216	-0.558403	1.11376	0.00219304	9.97054e-05	0.0349071	0.00554327	0.00687872	0.0229228	0.0082988	0.00208818	0.0526398	0.0116939	0.0101261	0.0290322	me1 zone	me2 zone	Dynamic	me1 zone to me2 zone
AGP2	0.80289	0.818412	1.25943	1.23568	0.87818	0.87463	0.859128	0.833763	1.24931	1.22669	0.191274	0.174175	-0.112517	-0.610855	-0.498339	0.112517	0.498339	0.610855	0.559618	2.77137	2.21175	-0.559618	-2.21175	-2.77137	0.0153658	0.00097541	0.000733231	0.00208731	0.000617386	0.00102537	0.024728	0.0035548	0.00946528	0.0069252	0.00245321	0.00509061	me1 zone	me3 zone	Dynamic	me1 zone to me3 zone
AGP3	0.159036	0.181418	0.726731	0.735041	1.12071	1.08566	1.04891	1.22663	1.83406	1.76306	0.582378	0.620256	-2.69614	-3.40131	-0.705172	2.69614	0.705172	3.40131	-0.638495	0.28152	0.920015	0.638495	-0.920015	-0.28152	0.00130787	0.000847409	0.00267748	0.0304235	0.0257546	0.0171891	0.00678725	0.00340508	0.0121208	0.040825	0.0309485	0.0227946	me1 zone	me2 zone	Dynamic	me1 zone to me2 zone
AGX1	0.115791	0.106733	0.678343	0.657489	1.09006	1.1395	1.89326	1.69569	2.2487	2.22012	1.17854	1.06765	-3.32473	-4.32786	-1.00314	3.32473	1.00314	4.32786	-1.42582	-0.749736	0.676089	1.42582	-0.676089	0.749736	0.000404509	0.000188724	0.00109931	0.00335099	0.00983692	0.0240762	0.00528714	0.00240613	0.00992278	0.00873446	0.0134929	0.0302481	me1 zone	me2 zone	Dynamic	me1 zone to me2 zone
AHP1	0.0887707	0.0961853	0.0825345	0.0739668	0.883605	0.750737	2.28656	2.08286	4.31852	3.10871	5.20841	5.25719	-3.14346	-5.32757	-2.18411	3.14346	2.18411	5.32757	-4.80319	-6.06334	-1.26014	4.80319	1.26014	6.06334	0.00173668	0.00210655	0.0145564	0.000466845	0.00017108	0.00286186	0.00756509	0.00518506	0.0280587	0.00440058	0.00180201	0.00728129	me1 zone	me1 zone	Stable	me1 zone to me1 zone
AHT1	0.0958021	0.0545877	0.165372	0.151735	0.706979	0.809895	1.65517	2.28601	2.11984	2.72288	6.83891	11.1615	-3.33432	-5.00904	-1.67472	3.33432	1.67472	5.00904	-3.63558	-5.82691	-2.19133	3.63558	2.19133	5.82691	0.0148481	0.00763327	0.0148605	0.00440928	0.0038233	0.0360825	0.0240497	0.0120614	0.0284636	0.0101617	0.00659326	0.0431071	me1 zone	me1 zone	Stable	me1 zone to me1 zone
AIM11	0.292545	0.279759	0.502769	0.403922	1.30226	1.54659	2.70701	1.94356	2.5617	2.65928	1.30363	1.22038	-2.31553	-3.18947	-0.873943	2.31553	0.873943	3.18947	-2.35872	-1.47703	0.88169	2.35872	-0.88169	1.47703	0.00306248	0.000173583	0.0202233	0.0145639	0.0121134	0.0713482	0.00939955	0.00238528	0.0352667	0.0226392	0.0160563	0.0800024	me1 zone	me2 zone	Dynamic	me1 zone to me2 zone
AIM17	0.288606	0.307675	0.881725	0.833535	1.07895	1.22544	1.282	1.30716	2.08665	2.31334	0.477657	0.490134	-1.95033	-2.88344	-0.93311	1.95033	0.93311	2.88344	-0.594055	0.825661	1.41972	0.594055	-1.41972	-0.825661	0.00277181	0.000921369	0.0156341	0.00516555	0.00290915	0.000269006	0.00908661	0.00351616	0.0295032	0.0111956	0.00541521	0.0041071	me1 zone	me2 zone	Dynamic	me1 zone to me2 zone
AIM19	0.276149	0.323793	0.523122	0.480767	1.3382	1.53923	1.8538	2.06568	2.26474	2.37354	1.01169	1.13273	-2.26188	-2.9507	-0.688812	2.26188	0.688812	2.9507	-1.96506	-1.09499	0.870074	1.96506	-0.870074	1.09499	0.00453351	0.00163687	0.0228716	0.00253141	0.00854084	0.0164071	0.0112378	0.00458227	0.0384424	0.00754958	0.0120161	0.0219602	me1 zone	me2 zone	Dynamic	me1 zone to me2 zone
AIM26	0.251494	0.308251	0.408841	0.688214	0.875298	0.828584	1.36526	1.5774	2.19142	2.07089	1.70022	1.91916	-1.60598	-2.9288	-1.32281	1.60598	1.32281	2.9288	-1.42349	-1.72211	-0.298619	1.42349	0.298619	1.72211	0.00876807	0.00268267	0.00184116	0.0638342	0.0444485	0.158324	0.0167552	0.00599516	0.0109934	0.07702	0.0507303	0.169307	me1 zone	me1 zone	Stable	me1 zone to me1 zone
AIM29	0.310009	0.250227	0.717092	0.572815	1.6464	1.44892	2.53573	2.18043	2.55657	2.36626	1.06438	0.633341	-2.46598	-3.13538	-0.669402	2.46598	0.669402	3.13538	-1.87035	-0.396334	1.47401	1.87035	-1.47401	0.396334	0.00525949	0.00272231	0.0248089	0.0106651	0.47351	0.0601155	0.0122141	0.00605544	0.0406943	0.0181058	0.484808	0.0683941	me1 zone	me2 zone	Dynamic	me1 zone to me2 zone
AIM32	0.393486	0.409306	0.950654	0.876968	1.29737	1.47238	1.48919	1.47677	1.62572	1.77946	0.473828	0.495548	-1.78666	-2.08463	-0.297976	1.78666	0.297976	2.08463	-0.698533	0.91484	1.61337	0.698533	-1.61337	-0.91484	0.00285932	0.001163	0.116358	0.00692026	0.00526339	0.000415151	0.0091777	0.00388567	0.143575	0.0134476	0.00830529	0.00419611	me1 zone	me2 zone	Dynamic	me1 zone to me2 zone
AIM33	0.306593	0.246788	0.599848	0.592781	1.45778	1.2967	2.20925	2.15617	2.15935	2.00596	1.2651	1.15493	-2.31544	-2.91208	-0.596646	2.31544	0.596646	2.91208	-1.87197	-1.02088	0.851099	1.87197	-0.851099	1.02088	0.00581891	0.00319037	0.0267263	0.000108681	0.00420022	0.00630689	0.0130173	0.00662262	0.0428426	0.00388991	0.00703387	0.0110529	me1 zone	me2 zone	Dynamic	me1 zone to me2 zone
AIM4	0.246213	0.35924	0.687595	0.485185	1.3039	1.8899	2.17457	1.95315	2.07104	2.66667	0.914055	0.654601	-2.39919	-2.9681	-0.568916	2.39919	0.568916	2.9681	-1.81541	-0.419597	1.39582	1.81541	-1.39582	0.419597	0.0244132	0.0118744	0.214156	0.0199517	0.349838	0.0305611	0.0352261	0.0170184	0.246674	0.0289484	0.361143	0.0372696	me1 zone	me2 zone	Dynamic	me1 zone to me2 zone
AIM44	0.281271	0.28677	0.531753	0.50447	1.2549	1.31149	1.88224	1.80017	1.58346	1.60216	1.29073	1.31961	-2.17568	-2.48751	-0.311832	2.17568	0.311832	2.48751	-1.82931	-1.3329	0.496412	1.82931	-0.496412	1.3329	0.000254998	4.31134e-05	0.0109411	0.00073948	0.00095394	0.00519553	0.00489	0.00194016	0.0236154	0.00486862	0.00293852	0.00987906	me1 zone	me2 zone	Dynamic	me1 zone to me2 zone
ALD2	0.353863	0.382239	0.878951	0.748056	1.11977	1.20264	1.09321	1.04351	1.61139	1.73568	0.413288	0.42007	-1.65765	-2.18492	-0.527273	1.65765	0.527273	2.18492	-0.393175	0.965214	1.35839	0.393175	-1.35839	-0.965214	0.00208506	0.00124779	0.0193037	0.0815796	0.0144914	0.000684722	0.00813923	0.00398601	0.0340496	0.0954778	0.0187206	0.00449715	me1 zone	me2 zone	Dynamic	me1 zone to me2 zone
ALD3	0.276956	0.295431	0.805083	0.793712	1.27599	1.38626	1.32786	1.26872	1.99568	2.03437	0.322681	0.434935	-2.21758	-2.81574	-0.598154	2.21758	0.598154	2.81574	-0.69963	1.07745	1.77708	0.69963	-1.77708	-1.07745	0.0011667	0.000297629	0.0103247	0.00241492	0.0367464	0.0144462	0.00653851	0.00254668	0.0227809	0.00738605	0.0427197	0.0198485	me1 zone	me2 zone	Dynamic	me1 zone to me2 zone
ALD4	0.205721	0.206599	0.146859	0.136659	1.16246	1.15044	1.39808	1.32721	2.4252	2.4023	7.48353	6.24513	-2.48787	-3.54944	-1.06157	2.48787	1.06157	3.54944	-3.2649	-5.59761	-2.33271	3.2649	2.33271	5.59761	1.06055e-05	4.46526e-06	9.13985e-05	0.000384787	0.000630048	0.00338667	0.00307916	0.00154042	0.00803267	0.00426785	0.0024628	0.00782063	me1 zone	me1 zone	Stable	me1 zone to me1 zone
ALD6	0.0827078	0.0719259	0.236966	0.19633	0.936483	0.996045	2.26472	2.12856	3.44427	3.55158	2.00978	1.96896	-3.64356	-5.49957	-1.85601	3.64356	1.85601	5.49957	-3.34188	-3.19889	0.142988	3.34188	-0.142988	3.19889	0.000911053	0.000351227	0.00071535	0.00181681	0.00180888	0.0942753	0.00602434	0.00264792	0.00940768	0.00656159	0.00403925	0.103609	me1 zone	Mixed II	Dynamic	me1 zone to Mixed II
ALF1	0.132883	0.104282	0.156183	0.146761	1.37853	1.47036	3.33004	2.54635	4.42044	4.13566	11.6143	9.32887	-3.58643	-5.17299	-1.58656	3.58643	1.58656	5.17299	-4.27781	-6.11128	-1.83347	4.27781	1.83347	6.11128	0.00252131	0.00122166	0.00177185	0.00216266	0.000723986	0.0179919	0.00872092	0.00395785	0.0108814	0.00703753	0.00258961	0.0236681	me1 zone	me1 zone	Stable	me1 zone to me1 zone
ALG13	0.381636	0.29677	0.715338	0.559634	1.7599	1.424	2.07891	1.84941	2.83365	2.22856	0.924756	0.671603	-2.23057	-2.89955	-0.668974	2.23057	0.668974	2.89955	-1.62345	-0.324321	1.29913	1.62345	-1.29913	0.324321	0.0110857	0.00739808	0.102021	0.014143	0.389819	0.0331757	0.0195291	0.0117608	0.128111	0.0221104	0.401192	0.0400421	me1 zone	me2 zone	Dynamic	me1 zone to me2 zone
ALG14	0.043988	0.0564195	0.0591515	0.0795786	0.787759	0.958986	1.94751	2.07378	3.59798	3.44482	10.2741	10.6676	-4.12073	-6.13221	-2.01148	4.12073	2.01148	6.13221	-4.85731	-7.23795	-2.38064	4.85731	2.38064	7.23795	0.00306344	0.000879145	0.00514422	0.00200916	0.000883086	0.00049146	0.00939955	0.00344979	0.0160559	0.00681188	0.00282719	0.00432476	me1 zone	me1 zone	Stable	me1 zone to me1 zone
ALP1	0.076366	0.0843715	0.201077	0.187464	0.663091	0.801707	1.80917	1.6454	1.66063	1.82507	3.34607	3.04427	-3.18792	-4.43867	-1.25074	3.18792	1.25074	4.43867	-3.15237	-4.03975	-0.887385	3.15237	0.887385	4.03975	0.00235254	0.000497527	0.0145134	0.000728323	0.00044145	0.0116468	0.00851993	0.00286684	0.0280041	0.00485155	0.00222763	0.0168137	me1 zone	me1 zone	Stable	me1 zone to me1 zone
AMN1	0.290882	0.235865	0.704123	0.629733	1.30461	1.17628	1.63519	1.57169	1.85316	1.6837	1.33352	1.24924	-2.23568	-2.74728	-0.511607	2.23568	0.511607	2.74728	-1.26557	-0.953312	0.312255	1.26557	-0.312255	0.953312	0.00561441	0.00362798	0.0373557	0.00451514	0.00941463	0.0296512	0.0127449	0.00720335	0.0556753	0.0103116	0.0130224	0.0363063	me1 zone	me2 zone	Dynamic	me1 zone to me2 zone
ANB1	0.34014	0.324069	0.418462	0.477778	1.21251	1.11956	4.56615	4.14762	2.63561	2.30152	6.47538	6.92222	-1.8119	-2.89396	-1.08206	1.8119	1.08206	2.89396	-3.28134	-3.90195	-0.620606	3.28134	0.620606	3.90195	0.00137775	0.00128711	0.0108564	0.00129217	0.00075098	0.0179553	0.00694919	0.00405306	0.0235293	0.0057686	0.00264502	0.0236362	me1 zone	me1 zone	Stable	me1 zone to me1 zone
ANS1	0.0290456	0.0270409	0.0314289	0.0287448	0.283889	0.204081	0.609874	0.586677	2.12275	1.7144	7.79812	8.45703	-3.12106	-6.09624	-2.97517	3.12106	2.97517	6.09624	-4.3136	-8.07755	-3.76394	4.3136	3.76394	8.07755	0.00610966	0.000711668	0.00889845	0.000264664	0.000116002	0.000296905	0.0134189	0.00317462	0.0209097	0.00409115	0.00175308	0.00413749	me1 zone	me1 zone	Stable	me1 zone to me1 zone
APC11	0.140351	0.113761	0.417575	0.303592	0.763158	0.544037	2.9179	1.2465	1.20614	1.59358	6.10135	3.69868	-2.36294	-3.46174	-1.09881	2.36294	1.09881	3.46174	-2.5297	-3.76438	-1.23468	2.5297	1.23468	3.76438	0.0146188	0.00526138	0.072976	0.0660536	0.0128625	0.20561	0.0237452	0.00921504	0.0956053	0.0794745	0.0169011	0.217687	me1 zone	me1 zone	Stable	me1 zone to me1 zone
APE1	0.406296	0.357612	0.882352	0.937404	0.870166	0.777544	0.828345	0.954137	1.39952	1.33809	0.403735	0.46964	-1.10899	-1.84145	-0.732454	1.10899	0.732454	1.84145	0.0298571	1.05907	1.02921	-0.0298571	-1.02921	-1.05907	0.0120168	0.00278936	0.0138705	0.795366	0.0120067	0.0203878	0.0206629	0.00614044	0.0271646	0.805168	0.0159222	0.0262906	me1 zone	Mixed I	Dynamic	me1 zone to Mixed I
APS2	0.205075	0.236289	0.17	0.164252	1.60836	1.68225	2.01865	2.24541	3.13411	3.32308	4.2644	4.58854	-2.89832	-3.87087	-0.972547	2.89832	0.972547	3.87087	-3.67322	-4.72715	-1.05393	3.67322	1.05393	4.72715	0.00136249	0.000813851	0.00298383	0.000482834	0.000152535	0.00771715	0.00692225	0.00335699	0.0127118	0.00441948	0.00179131	0.0125918	me1 zone	me1 zone	Stable	me1 zone to me1 zone
AQY2	0.109559	0.122636	0.150477	0.161118	1.23636	1.20023	1.77454	1.8053	2.26174	2.15551	2.65761	2.44599	-3.39145	-4.24974	-0.858288	3.39145	0.858288	4.24974	-3.52215	-4.03378	-0.511624	3.52215	0.511624	4.03378	0.000613668	0.000432344	0.00224945	0.000208037	0.000369343	0.0140396	0.00549193	0.00273485	0.0115778	0.00409115	0.00215388	0.0194032	me1 zone	me1 zone	Stable	me1 zone to me1 zone
AQY3	0.477741	0.455249	1.04203	0.9314	0.840944	0.806557	0.745981	0.670068	1.18607	1.14601	0.271857	0.252261	-0.820344	-1.32169	-0.501341	0.820344	0.501341	1.32169	0.478832	1.91274	1.43391	-0.478832	-1.43391	-1.91274	0.00313036	0.00104238	0.00599556	0.0506463	0.00258097	0.0043097	0.00948343	0.00367368	0.017161	0.0628076	0.00502736	0.0089017	me1 zone	me3 zone	Dynamic	me1 zone to me3 zone
ARA2	0.254587	0.289892	0.800563	0.86174	1.25849	1.19379	1.1249	1.27952	1.91187	1.92443	0.771303	0.843363	-2.17118	-2.81677	-0.645594	2.17118	0.645594	2.81677	-0.532502	0.0419471	0.574449	0.532502	-0.574449	-0.0419471	0.00215689	0.00110461	0.00350641	0.0383682	0.662019	0.0368067	0.00825157	0.00379647	0.0135165	0.0495769	0.67219	0.0438993	me1 zone	me2 zone	Dynamic	me1 zone to me2 zone
ARG1	0.303041	0.240189	0.406932	0.393639	1.62658	1.3461	1.89044	1.95134	2.36531	1.97234	1.53605	1.60037	-2.45213	-2.99728	-0.54515	2.45213	0.54515	2.99728	-2.26267	-1.97002	0.292654	2.26267	-0.292654	1.97002	0.00766585	0.00499119	0.102189	0.000214218	0.000373291	0.0159274	0.0154068	0.00888784	0.128267	0.00409115	0.00215696	0.0214278	me1 zone	me2 zone	Dynamic	me1 zone to me2 zone
ARG3	0.300173	0.342777	0.49443	0.622955	1.15553	1.26018	1.3077	1.57307	1.63842	1.654	0.576024	0.764102	-1.90966	-2.35637	-0.446704	1.90966	0.446704	2.35637	-1.36633	-0.262241	1.10409	1.36633	-1.10409	0.262241	0.00355992	0.00165064	0.0191503	0.023424	0.431217	0.044742	0.0100599	0.00459437	0.03385	0.0329875	0.442768	0.052258	me1 zone	me2 zone	Dynamic	me1 zone to me2 zone
ARG7	0.296326	0.359557	0.58795	0.494242	1.29927	1.571	1.78613	1.80318	1.5871	1.95427	1.25361	1.30099	-2.12967	-2.43279	-0.303121	2.12967	0.303121	2.43279	-1.72975	-1.23914	0.490607	1.72975	-0.490607	1.23914	0.00832243	0.00702793	0.275818	0.00518447	0.0104271	0.00315297	0.0162658	0.0113545	0.31018	0.0112174	0.0141439	0.00757179	me1 zone	me2 zone	Dynamic	me1 zone to me2 zone
ARG80	0.0716046	0.0784812	0.108675	0.102076	1.65034	1.31884	2.6218	2.15276	6.5535	4.96054	20.9479	18.6775	-4.3062	-6.26146	-1.95526	4.3062	1.95526	6.26146	-4.50175	-7.55474	-3.05299	4.50175	3.05299	7.55474	0.00164854	0.00114347	0.0170407	0.00109959	0.000155796	0.00288244	0.00745797	0.00385868	0.0313066	0.00549317	0.00179354	0.00731744	me1 zone	me1 zone	Stable	me1 zone to me1 zone
ARP10	0.159098	0.19967	0.235043	0.24468	1.44592	1.62073	2.88203	3.1702	2.74294	3.19269	3.21281	3.42689	-3.09554	-4.04828	-0.952738	3.09554	0.952738	4.04828	-3.65719	-3.79085	-0.133652	3.65719	0.133652	3.79085	0.00347512	0.00235571	0.0201355	0.000416188	0.000209123	0.24652	0.00993222	0.00557478	0.0351806	0.00431304	0.00184413	0.259282	me1 zone	Mixed II	Dynamic	me1 zone to Mixed II
ARR1	0.446847	0.415509	0.69431	0.740311	1.50961	1.33857	1.92775	1.78835	1.8976	1.5318	1.23675	0.939723	-1.72368	-1.9916	-0.267918	1.72368	0.267918	1.9916	-1.37312	-0.601324	0.771794	1.37312	-0.771794	0.601324	0.00344716	0.00669124	0.276916	0.00268082	0.101627	0.0622393	0.00991058	0.0109396	0.311294	0.0077532	0.110485	0.0706846	me1 zone	me2 zone	Dynamic	me1 zone to me2 zone
ARR2	0.327372	0.222665	0.352066	0.320355	1.28455	1.44121	2.2354	2.54784	2.30441	2.64978	3.01232	3.51021	-2.30906	-3.17105	-0.861991	2.30906	0.861991	3.17105	-2.83055	-3.278	-0.447443	2.83055	0.447443	3.278	0.0151142	0.00846244	0.0222278	0.00168769	0.00156332	0.0915334	0.0243915	0.0130523	0.0377002	0.00640121	0.00371872	0.100846	me1 zone	me1 zone	Stable	me1 zone to me1 zone
ARR3	0.314795	0.341741	0.69406	0.60271	1.15176	1.25193	1.48763	1.3526	1.52223	1.61865	1.15237	1.04713	-1.8723	-2.25822	-0.385918	1.8723	0.385918	2.25822	-1.13108	-0.76225	0.368831	1.13108	-0.368831	0.76225	0.00202766	0.00107095	0.0353952	0.0115395	0.0249513	0.0631737	0.00805739	0.0037205	0.0532689	0.0191382	0.0301154	0.0716325	me1 zone	me2 zone	Dynamic	me1 zone to me2 zone
ASF1	0.36917	0.395856	0.569432	0.445367	1.14728	1.11743	1.56589	1.43399	1.40251	1.4281	1.33785	1.18296	-1.56575	-1.88753	-0.32178	1.56575	0.32178	1.88753	-1.56371	-1.31269	0.251017	1.56371	-0.251017	1.31269	0.0011782	0.000757638	0.00509505	0.014024	0.0217934	0.146871	0.00656456	0.00325355	0.0160128	0.0219962	0.0266735	0.157528	me1 zone	me2 zone	Dynamic	me1 zone to me2 zone
ASG7	0.151261	0.116272	0.221488	0.203023	1.26129	1.08467	2.50587	2.48318	3.17733	2.93194	5.31124	5.17364	-3.13239	-4.51321	-1.38083	3.13239	1.38083	4.51321	-3.55489	-4.62637	-1.07147	3.55489	1.07147	4.62637	0.00481619	0.00191782	0.0078468	0.000315041	0.000200812	0.000349669	0.0115871	0.00493619	0.0196255	0.00412873	0.00184413	0.00413749	me1 zone	me1 zone	Stable	me1 zone to me1 zone
ASH1	0.282922	0.248089	0.60391	0.603281	1.0877	0.987705	1.47151	1.51406	1.74788	1.72438	1.24971	1.11693	-1.96658	-2.70906	-0.742485	1.96658	0.742485	2.70906	-1.30635	-0.971189	0.335164	1.30635	-0.335164	0.971189	0.00354953	0.00123182	0.00879344	0.000247986	0.00692188	0.0562917	0.0100599	0.00396963	0.0207904	0.00409115	0.0101871	0.0643724	me1 zone	me2 zone	Dynamic	me1 zone to me2 zone
ASI1	0.640923	0.554649	0.974343	0.458679	1.7322	1.6925	1.2925	1.07759	2.38215	2.83442	9.02181	4.50884	-1.51827	-2.1254	-0.607126	1.51827	0.607126	2.1254	-0.725878	-3.2391	-2.51322	0.725878	2.51322	3.2391	0.00478159	0.00584608	0.0414634	0.28015	0.0478646	0.0423099	0.0115279	0.00991358	0.0603275	0.300391	0.0543593	0.0496899	me1 zone	me1 zone	Stable	me1 zone to me1 zone
ATF2	0.51751	0.454337	0.359534	0.377892	1.55065	1.51255	1.9709	1.99093	2.03494	1.95926	3.21011	3.16166	-1.65624	-2.03911	-0.382866	1.65624	0.382866	2.03911	-2.4256	-3.11112	-0.685527	2.4256	0.685527	3.11112	0.00330426	0.00228672	0.00722164	0.000228214	0.000145686	0.00036899	0.00968868	0.00548088	0.0187221	0.00409115	0.00178726	0.00413749	me1 zone	me1 zone	Stable	me1 zone to me1 zone
ATG10	0.310625	0.236258	0.23149	0.30557	1.04515	0.814821	1.94342	1.65414	3.90125	3.60702	8.59098	7.98334	-1.76597	-3.77918	-2.0132	1.76597	2.0132	3.77918	-2.74386	-4.94772	-2.20386	2.74386	2.20386	4.94772	0.0220261	0.00292048	0.00854852	0.00700114	0.00173921	0.00333131	0.0325084	0.00627024	0.0205322	0.0135726	0.00394963	0.00775899	me1 zone	me1 zone	Stable	me1 zone to me1 zone
ATG14	0.31741	0.39198	0.868527	0.945388	1.17996	1.53356	1.49144	1.71108	1.94569	2.2055	0.539642	0.655327	-1.93551	-2.54887	-0.613362	1.93551	0.613362	2.54887	-0.8201	0.602134	1.42223	0.8201	-1.42223	-0.602134	0.0154336	0.00477072	0.0970148	0.0196726	0.0578601	0.0141827	0.0247748	0.00861547	0.12244	0.0286591	0.0650304	0.0195655	me1 zone	me2 zone	Dynamic	me1 zone to me2 zone
ATG19	0.607291	0.590356	1.0761	1.07704	0.956801	0.947118	0.777624	0.789751	1.16468	1.18661	0.489023	0.449491	-0.66877	-0.97325	-0.304481	0.66877	0.304481	0.97325	0.458092	1.19799	0.739901	-0.458092	-0.739901	-1.19799	0.00104897	0.000630009	0.0025262	0.000595046	0.00256103	0.00688602	0.00621905	0.00305535	0.0119453	0.00469793	0.00500462	0.0116867	me1 zone	me3 zone	Dynamic	me1 zone to me3 zone
ATG22	0.503138	0.545931	1.12765	1.0292	1.03285	1.05782	0.924545	0.904716	1.52436	1.59397	0.267694	0.262252	-0.994851	-1.57167	-0.576815	0.994851	0.576815	1.57167	0.237668	2.02501	1.78735	-0.237668	-1.78735	-2.02501	0.0037733	0.00181672	0.00399029	0.0732693	0.00111222	0.000145244	0.010352	0.00480945	0.0142687	0.0870451	0.00314573	0.00378618	me1 zone	Mixed I	Dynamic	me1 zone to Mixed I
ATG23	0.408107	0.395	0.900333	0.845799	1.23645	1.2323	1.11817	1.28602	1.9432	1.99681	0.463073	0.491318	-1.62011	-2.29454	-0.674426	1.62011	0.674426	2.29454	-0.461385	0.87151	1.3329	0.461385	-1.3329	-0.87151	0.000213344	0.000178452	0.000859505	0.0534506	0.0050387	0.0067168	0.00468374	0.00239664	0.00958844	0.0658964	0.00806585	0.0115151	me1 zone	me2 zone	Dynamic	me1 zone to me2 zone
ATG31	0.340992	0.339193	0.58884	0.617184	1.25798	1.46061	1.58154	1.70735	2.83273	2.82075	0.991854	0.93111	-1.99886	-3.05514	-1.05628	1.99886	1.05628	3.05514	-1.44734	-0.673074	0.774271	1.44734	-0.774271	0.673074	0.00290725	2.55944e-06	0.0101738	0.00200022	0.00705747	0.00845135	0.00923574	0.00154042	0.0225612	0.00680549	0.0103416	0.0133284	me1 zone	me2 zone	Dynamic	me1 zone to me2 zone
ATG33	0.299108	0.24815	0.754596	0.861292	0.965561	0.918047	1.18729	1.40809	1.54415	1.57846	0.76521	0.890135	-1.78321	-2.51246	-0.729254	1.78321	0.729254	2.51246	-0.683622	-0.034804	0.648818	0.683622	-0.648818	0.034804	0.00603005	0.00288833	0.0029477	0.0484234	0.837105	0.0588186	0.0133297	0.00625267	0.0126111	0.0604373	0.842674	0.0670647	me1 zone	me2 zone	Dynamic	me1 zone to me2 zone
ATG36	0.248805	0.257882	1.06916	1.21096	1.08534	1.19842	0.967861	1.05199	2.11163	2.19531	0.276325	0.358171	-2.17225	-3.0875	-0.915251	2.17225	0.915251	3.0875	0.174859	1.84543	1.67057	-0.174859	-1.67057	-1.84543	0.00122416	0.000152521	0.00694316	0.250066	0.0122962	0.0133923	0.00664049	0.00236257	0.0183556	0.270075	0.0162499	0.0186907	me1 zone	Mixed I	Dynamic	me1 zone to Mixed I
ATG39	0.155543	0.161764	0.748222	0.716911	0.86206	0.839889	1.57399	1.51954	1.45182	1.508	1.21121	1.24299	-2.42323	-3.22155	-0.798318	2.42323	0.798318	3.22155	-1.07822	-0.74422	0.334001	1.07822	-0.334001	0.74422	0.000196354	0.000149342	0.00172733	0.00136945	0.00233763	0.00879795	0.00468374	0.00235068	0.0107958	0.00586399	0.0047038	0.0137058	me1 zone	me2 zone	Dynamic	me1 zone to me2 zone
ATG40	0.458137	0.402604	0.602904	0.686803	1.45188	1.38035	1.40563	1.46185	1.68931	1.68769	0.52681	0.523128	-1.71829	-1.97209	-0.253805	1.71829	0.253805	1.97209	-1.15274	0.296738	1.44948	1.15274	-1.44948	-0.296738	0.00336515	0.00221976	0.0199348	0.0071375	0.0891799	0.000392976	0.00976687	0.00537867	0.0349085	0.013726	0.0976732	0.00418447	me1 zone	me2 zone	Dynamic	me1 zone to me2 zone
ATG41	0.0888834	0.0620112	0.0686202	0.12431	1.26282	1.07501	3.27727	3.50619	5.79274	4.07092	9.00738	10.0471	-3.95356	-6.03051	-2.07695	3.95356	2.07695	6.03051	-5.13587	-6.62591	-1.49004	5.13587	1.49004	6.62591	0.00509035	0.0036139	0.017953	0.0068174	0.00422111	0.00384988	0.0119761	0.00719029	0.0323362	0.0133379	0.00706075	0.00838833	me1 zone	me1 zone	Stable	me1 zone to me1 zone
ATG8	0.639567	0.600099	1.01295	1.17379	1.22837	1.27222	0.781632	0.913903	1.57451	1.64883	0.142419	0.240485	-1.01232	-1.37861	-0.366291	1.01232	0.366291	1.37861	0.36704	2.51372	2.14668	-0.36704	-2.14668	-2.51372	0.00267157	0.00168809	0.0127852	0.141126	0.0227386	0.0308986	0.0089418	0.00465089	0.0258106	0.157794	0.0277007	0.0376173	me1 zone	me3 zone	Dynamic	me1 zone to me3 zone
ATO2	0.136379	0.122392	0.197935	0.199349	1.43336	1.32945	3.53299	3.08364	2.95672	2.81064	4.93807	4.81266	-3.41639	-4.47816	-1.06177	3.41639	1.06177	4.47816	-4.05785	-4.61727	-0.559414	4.05785	0.559414	4.61727	0.000773167	0.000369976	0.00377375	0.000586827	1.73893e-05	0.0300915	0.00582919	0.00266336	0.0139651	0.00467997	0.00156032	0.0367593	me1 zone	me1 zone	Stable	me1 zone to me1 zone
ATO3	0.250211	0.276436	0.228123	0.133972	1.85623	1.50309	3.48524	2.82288	2.59038	2.33378	10.6747	8.02662	-2.67326	-3.22497	-0.551707	2.67326	0.551707	3.22497	-4.12277	-5.69063	-1.56786	4.12277	1.56786	5.69063	0.00396068	0.00103995	0.0815132	0.00968643	0.00573532	0.0258033	0.0105143	0.00367368	0.10509	0.0169189	0.00882711	0.0320798	me1 zone	me1 zone	Stable	me1 zone to me1 zone
ATP15	0.524307	0.360583	0.704856	0.421784	1.83756	2.24776	4.204	3.02136	2.43923	3.02484	0.934337	0.536657	-2.20688	-2.62641	-0.419527	2.20688	0.419527	2.62641	-2.68104	-0.384764	2.29628	2.68104	-2.29628	0.384764	0.0184774	0.0136031	0.187918	0.0254383	0.560654	0.0376399	0.0283623	0.0190172	0.219486	0.0352883	0.57169	0.0448094	me1 zone	me2 zone	Dynamic	me1 zone to me2 zone
ATP18	0.773329	0.429545	0.626093	0.388857	2.71782	2.1451	3.97744	2.79586	5.12267	3.61948	2.2298	2.07202	-2.01534	-2.8615	-0.846164	2.01534	0.846164	2.8615	-2.73845	-2.08354	0.654913	2.73845	-0.654913	2.08354	0.0456151	0.0276391	0.110514	0.0232073	0.0257768	0.134866	0.0588715	0.0348366	0.137306	0.0327625	0.0309623	0.14522	me1 zone	me2 zone	Dynamic	me1 zone to me2 zone
ATP19	0.509048	0.474732	0.574745	0.382676	1.87392	1.92593	4.08931	3.51529	3.43151	2.7539	2.17005	2.60075	-1.94953	-2.65246	-0.702927	1.94953	0.702927	2.65246	-2.98965	-2.31701	0.672643	2.98965	-0.672643	2.31701	0.000767966	0.00393919	0.0491581	0.0106071	0.0183089	0.0581702	0.00580264	0.00761613	0.0690423	0.018052	0.0228949	0.0663779	me1 zone	me2 zone	Dynamic	me1 zone to me2 zone
ATX1	0.310152	0.404017	0.378246	0.399591	1.43225	1.48258	2.63514	2.89971	3.26932	3.57687	4.3554	4.18753	-2.02907	-3.26096	-1.23189	2.02907	1.23189	3.26096	-2.831	-3.45719	-0.626188	2.831	0.626188	3.45719	0.00876054	0.00376879	0.00317172	0.000789634	0.000198368	0.0138423	0.0167488	0.00738975	0.013009	0.00499048	0.00184413	0.0192069	me1 zone	me1 zone	Stable	me1 zone to me1 zone
AUA1	0.500154	0.525736	0.683705	0.584995	0.928461	0.95024	0.82796	0.792826	1.34138	1.30593	2.03646	1.80458	-0.87286	-1.36765	-0.49479	0.87286	0.49479	1.36765	-0.353343	-1.59815	-1.2448	0.353343	1.2448	1.59815	0.00205861	0.000890173	0.0026568	0.0921891	0.00782006	0.00551276	0.00809274	0.00345611	0.0120813	0.106636	0.0112301	0.0102179	me1 zone	me1 zone	Stable	me1 zone to me1 zone
AVO2	0.264989	0.336558	0.586582	0.561919	1.11917	1.40293	1.44714	1.52442	1.50692	1.67434	0.809446	0.837895	-2.06788	-2.40285	-0.334972	2.06788	0.334972	2.40285	-1.37147	-0.520387	0.851081	1.37147	-0.851081	0.520387	0.0129015	0.00605409	0.197444	0.00125725	0.00578481	0.00279191	0.0216847	0.0101579	0.229401	0.00569734	0.00888189	0.00718906	me1 zone	me2 zone	Dynamic	me1 zone to me2 zone
AVT6	0.33546	0.286546	0.787966	0.859684	1.271	1.32348	1.19143	1.20809	2.02981	1.94685	0.464071	0.508945	-2.06045	-2.67656	-0.61611	2.06045	0.61611	2.67656	-0.542338	0.759875	1.30221	0.542338	-1.30221	-0.759875	0.00321633	0.00191911	0.00459984	0.0134227	0.0142009	0.00265666	0.00957241	0.0049373	0.0153161	0.0213029	0.0183991	0.00704064	me1 zone	me2 zone	Dynamic	me1 zone to me2 zone
AYR1	0.303775	0.334156	0.795598	0.720018	1.56306	1.56909	1.75768	1.85076	2.11328	1.90005	0.996237	0.919948	-2.29568	-2.65333	-0.357646	2.29568	0.357646	2.65333	-1.25147	-0.338332	0.913138	1.25147	-0.913138	0.338332	0.000896073	0.00150476	0.0435864	0.00416004	0.0665682	0.00556747	0.00602434	0.00437872	0.0628756	0.00985589	0.0741509	0.0102705	me1 zone	me2 zone	Dynamic	me1 zone to me2 zone
BAG7	0.0756062	0.0610239	0.11179	0.0908744	0.909946	0.923403	2.41466	2.97476	3.16571	2.9862	3.8142	4.84201	-3.74613	-5.49269	-1.74655	3.74613	1.74655	5.49269	-4.73296	-5.41657	-0.683606	4.73296	0.683606	5.41657	0.00169854	0.000847196	0.000617855	0.00200157	0.00176761	0.0965911	0.00751835	0.00340508	0.00940768	0.00680605	0.00397333	0.105972	me1 zone	me1 zone	Stable	me1 zone to me1 zone
BAR1	0.214304	0.22342	0.298617	0.282745	1.30666	1.2708	1.76704	1.6947	2.04723	1.97063	2.08541	1.98813	-2.55786	-3.19833	-0.640478	2.55786	0.640478	3.19833	-2.57399	-2.80878	-0.234791	2.57399	0.234791	2.80878	0.000199508	0.000162224	0.00281614	0.000371217	0.000347027	0.0360192	0.00468374	0.00236257	0.0123286	0.00424679	0.00211602	0.0430404	me1 zone	Mixed II	Dynamic	me1 zone to Mixed II
BDH1	0.365611	0.331534	0.669364	0.58641	1.40947	1.29469	1.46451	1.32091	1.81321	1.78729	0.664945	0.580919	-1.95565	-2.36867	-0.413014	1.95565	0.413014	2.36867	-1.14932	0.0114301	1.16075	1.14932	-1.16075	-0.0114301	0.00227523	0.000904465	0.0217716	0.0108867	0.940158	0.0109523	0.00841321	0.00349039	0.0371364	0.0183843	0.94196	0.0160555	me1 zone	me2 zone	Dynamic	me1 zone to me2 zone
BDH2	0.0794719	0.0781739	0.269608	0.278106	1.28213	1.28555	2.53819	2.56154	2.7589	2.7207	1.67378	1.72241	-4.02571	-5.11931	-1.09361	4.02571	1.09361	5.11931	-3.21893	-2.63242	0.586506	3.21893	-0.586506	2.63242	8.93429e-06	9.24298e-06	8.76332e-05	5.25707e-05	0.000133874	0.00136403	0.00307916	0.00158429	0.00803267	0.00369139	0.00178726	0.00553117	me1 zone	me2 zone	Dynamic	me1 zone to me2 zone
BIG1	0.300872	0.245475	0.439212	0.474076	1.41362	1.64421	2.48694	2.55072	2.29285	2.42139	1.79464	1.95511	-2.48462	-3.10913	-0.624518	2.48462	0.624518	3.10913	-2.46361	-2.03765	0.425959	2.46361	-0.425959	2.03765	0.00535686	0.00237	0.0323951	0.000554326	0.0016468	0.0219974	0.0123557	0.00557739	0.0497256	0.00460102	0.00383376	0.0280268	me1 zone	me2 zone	Dynamic	me1 zone to me2 zone
BIO2	0.223573	0.187331	0.333817	0.342842	1.20028	1.06777	1.65881	1.53762	2.07855	1.82484	2.22519	2.19059	-2.46458	-3.24785	-0.783275	2.46458	0.783275	3.24785	-2.23996	-2.70617	-0.466205	2.23996	0.466205	2.70617	0.00382007	0.00236678	0.0250454	0.000670498	6.79991e-05	0.0140045	0.0104101	0.00557547	0.0409937	0.00477149	0.00170739	0.0193719	me1 zone	me1 zone	Stable	me1 zone to me1 zone
BIO3	0.104032	0.12362	0.36232	0.344874	1.04843	1.12857	1.56332	1.61304	2.20451	2.33971	1.93757	1.96628	-3.25743	-4.31913	-1.06169	3.25743	1.06169	4.31913	-2.1672	-2.46472	-0.297523	2.1672	0.297523	2.46472	0.00171638	0.000925631	0.00411124	0.000378085	0.000226978	0.00695388	0.00754733	0.00351721	0.0144785	0.00424679	0.00184434	0.0117568	me1 zone	me1 zone	Stable	me1 zone to me1 zone
BIO4	0.101971	0.108558	0.193877	0.198222	1.07075	1.13609	2.08946	1.93315	2.86956	3.05958	3.44102	3.49069	-3.38989	-4.81573	-1.42584	3.38989	1.42584	4.81573	-3.35884	-4.14392	-0.785081	3.35884	0.785081	4.14392	0.000336137	0.000180134	0.00194485	0.000301544	2.11069e-05	0.00522208	0.00521847	0.00239664	0.0110941	0.00412668	0.00157094	0.0099099	me1 zone	me1 zone	Stable	me1 zone to me1 zone
BIO5	0.208606	0.209027	0.477695	0.487625	1.01776	0.976353	1.42161	1.4319	1.78702	1.93713	1.77236	1.7607	-2.25544	-3.15661	-0.901167	2.25544	0.901167	3.15661	-1.56366	-1.87184	-0.308181	1.56366	0.308181	1.87184	0.00017688	0.000340019	0.00524226	0.000101143	6.93147e-05	0.000523073	0.00468374	0.00260528	0.0161394	0.00388991	0.00170739	0.00438046	me1 zone	me1 zone	Stable	me1 zone to me1 zone
BLI1	0.181904	0.15696	0.47038	0.444241	1.45941	1.57419	3.16471	3.84658	4.41351	4.6856	2.25565	3.08602	-3.16225	-4.74695	-1.58469	3.16225	1.58469	4.74695	-2.93843	-2.54605	0.392388	2.93843	-0.392388	2.54605	0.0014246	0.000583674	0.00192282	0.00249269	0.00815819	0.269263	0.00703731	0.00298937	0.0110784	0.00748848	0.0116084	0.28222	me1 zone	me2 zone	Dynamic	me1 zone to me2 zone
BLS1	0.55111	0.410306	0.62861	0.514243	1.64736	1.45075	2.46345	1.97335	2.47058	1.89479	0.769249	0.647796	-1.68816	-2.18287	-0.494717	1.68816	0.494717	2.18287	-1.95688	-0.310246	1.64663	1.95688	-1.64663	0.310246	0.0180597	0.0167184	0.149671	0.0119679	0.243186	0.0148387	0.0279073	0.0225924	0.178995	0.0196447	0.25424	0.0202742	me1 zone	me2 zone	Dynamic	me1 zone to me2 zone
BNA1	0.107311	0.0784027	0.140444	0.136444	1.20707	1.08862	2.49947	2.23339	3.37399	2.56866	6.11397	5.36611	-3.62778	-4.99995	-1.37218	3.62778	1.37218	4.99995	-4.09533	-5.37368	-1.27835	4.09533	1.27835	5.37368	0.00425232	0.00357304	0.0230744	0.000419119	0.00032199	0.00933361	0.0108719	0.00714559	0.0386929	0.00431304	0.00208261	0.0143001	me1 zone	me1 zone	Stable	me1 zone to me1 zone
BNA2	0.035483	0.0452978	0.0675811	0.0648177	0.421374	0.438636	1.34043	1.26315	1.89688	2.11785	8.60343	8.00611	-3.41227	-5.63515	-2.22288	3.41227	2.22288	5.63515	-4.29753	-6.97098	-2.67344	4.29753	2.67344	6.97098	0.00270942	0.00117056	0.00144772	0.000148463	7.41114e-05	0.000633242	0.00899806	0.00389783	0.0104778	0.00395561	0.00170739	0.00443483	me1 zone	me1 zone	Stable	me1 zone to me1 zone
BNA4	0.135384	0.125627	0.198003	0.177237	1.32909	1.18912	2.39355	2.31523	3.13423	2.87409	4.25494	4.26665	-3.27021	-4.52478	-1.25457	3.27021	1.25457	4.52478	-3.64947	-4.50524	-0.85577	3.64947	0.85577	4.50524	0.000874272	0.000332884	0.00650267	0.000521847	0.000314435	0.000790452	0.00602434	0.00260528	0.0178076	0.0045109	0.00206901	0.00465626	me1 zone	me1 zone	Stable	me1 zone to me1 zone
BNA6	0.343243	0.365813	0.663264	0.610398	1.1874	1.34272	1.48145	1.44723	1.4832	1.68286	0.779842	0.748038	-1.83524	-2.15872	-0.323484	1.83524	0.323484	2.15872	-1.20127	-0.262549	0.938717	1.20127	-0.938717	0.262549	0.0029544	0.00223074	0.126028	0.00266895	0.0590358	0.00134295	0.00927964	0.00538486	0.153921	0.00775145	0.0662269	0.00552556	me1 zone	me2 zone	Dynamic	me1 zone to me2 zone
BNS1	0.18126	0.170791	0.327239	0.359744	1.03181	1.11725	3.39544	2.6925	2.92079	3.18275	7.2317	5.91621	-2.60985	-4.11579	-1.50594	2.60985	1.50594	4.11579	-3.14761	-4.25842	-1.11081	3.14761	1.11081	4.25842	0.000753379	0.000335272	0.00313088	0.00329762	0.0014148	0.0373203	0.00578362	0.00260528	0.012966	0.00865418	0.00352135	0.0444473	me1 zone	me1 zone	Stable	me1 zone to me1 zone
BOL2	0.55902	0.657603	0.65688	0.64642	1.29851	1.71866	1.38544	1.54033	1.57366	2.05918	0.465893	0.609754	-1.31031	-1.57821	-0.267902	1.31031	0.267902	1.57821	-1.16665	0.276964	1.44361	1.16665	-1.44361	-0.276964	0.0307881	0.0202048	0.438317	0.00437802	0.274459	0.0199565	0.0424536	0.0265549	0.472059	0.0101262	0.285584	0.0258271	me1 zone	me2 zone	Dynamic	me1 zone to me2 zone
BOL3	0.165362	0.131197	0.314886	0.451193	1.35955	1.19292	2.01183	2.56342	2.48631	2.13607	1.06955	1.52777	-3.1055	-3.96225	-0.856744	3.1055	0.856744	3.96225	-2.57829	-1.76146	0.816826	2.57829	-0.816826	1.76146	0.00377482	0.00252276	0.0273674	0.0142675	0.04041	0.116592	0.010352	0.00576774	0.0435426	0.022287	0.0465366	0.126348	me1 zone	me2 zone	Dynamic	me1 zone to me2 zone
BOP2	0.23722	0.232429	0.73542	0.649513	1.20849	1.2169	1.48066	1.53104	1.88079	1.83537	0.732943	0.779016	-2.36856	-2.98416	-0.615597	2.36856	0.615597	2.98416	-1.12076	-0.126603	0.994161	1.12076	-0.994161	0.126603	4.30601e-05	5.92359e-05	0.000885501	0.00675517	0.326217	0.002534	0.00419654	0.0020085	0.00958876	0.0132477	0.337486	0.00692261	me1 zone	me2 zone	Dynamic	me1 zone to me2 zone
BRP1	0.107322	0.388889	1.41846	0.575397	2.25176	1.98847	11.6923	6.78902	3.10732	2.29979	30.5123	13.3307	-3.09512	-3.44583	-0.350718	3.09512	0.350718	3.44583	-3.21243	-4.45871	-1.24628	3.21243	1.24628	4.45871	0.0687362	0.0601864	0.287574	0.0490922	0.0367446	0.240819	0.0839849	0.0695761	0.322016	0.0611525	0.0427197	0.25347	me1 zone	me1 zone	Stable	me1 zone to me1 zone
BSC4	0.104388	0.088496	0.205643	0.184344	0.709661	0.558397	2.63265	2.80551	2.29818	1.77703	8.91469	7.73241	-2.71682	-4.40107	-1.68425	2.71682	1.68425	4.40107	-3.80162	-5.4157	-1.61408	3.80162	1.61408	5.4157	0.00594447	0.00250804	0.0219689	0.000575099	0.000571053	0.00483323	0.0131969	0.00575238	0.0374063	0.00466406	0.00238749	0.00950447	me1 zone	me1 zone	Stable	me1 zone to me1 zone
BUB3	0.435933	0.413491	0.594101	0.612621	1.42702	1.8133	2.29248	2.38162	2.17121	2.43781	1.13662	1.37426	-1.93158	-2.43991	-0.508324	1.93158	0.508324	2.43991	-1.9536	-1.0571	0.896495	1.9536	-0.896495	1.0571	0.00837267	0.00141581	0.1149	0.000326755	0.016988	0.0231178	0.0163251	0.00425113	0.142096	0.00412932	0.0214589	0.0292341	me1 zone	me2 zone	Dynamic	me1 zone to me2 zone
BUD20	0.4504	0.447095	0.410445	0.328094	2.18289	2.07171	2.42642	1.88042	2.81408	2.46647	1.56503	1.24759	-2.24505	-2.55671	-0.311665	2.24505	0.311665	2.55671	-2.54389	-1.92917	0.614714	2.54389	-0.614714	1.92917	0.000287673	0.00138856	0.0943493	0.00914985	0.0139041	0.130619	0.00503623	0.00421411	0.119542	0.0162582	0.0180512	0.140938	me1 zone	me2 zone	Dynamic	me1 zone to me2 zone
BUD25	0.507336	0.49689	1.30349	1.32109	1.00473	0.96969	0.742975	0.694282	1.35784	1.27458	0.210376	0.189043	-0.97534	-1.3903	-0.414963	0.97534	0.414963	1.3903	0.868766	2.71611	1.84734	-0.868766	-1.84734	-2.71611	0.000924811	0.00119323	0.0155714	0.00326946	0.000816837	0.00243154	0.00602434	0.00392511	0.0294041	0.00860779	0.00273124	0.00677721	me1 zone	me3 zone	Dynamic	me1 zone to me3 zone
BUD31	0.271857	0.323899	0.243746	0.203907	0.807913	1.24319	2.69596	3.60806	2.43842	3.45073	11.4881	11.0098	-1.7836	-3.30527	-1.52166	1.7836	1.52166	3.30527	-3.81582	-5.65127	-1.83545	3.81582	1.83545	5.65127	0.0346389	0.00719646	0.0616008	0.00416774	0.00054688	0.0129259	0.0467984	0.0115199	0.082876	0.00986252	0.00235521	0.0181944	me1 zone	me1 zone	Stable	me1 zone to me1 zone
BUR6	0.402807	0.469722	0.245145	0.238342	1.87394	1.78645	3.03811	3.08001	2.4173	2.14608	5.64212	6.1669	-2.06872	-2.38682	-0.318101	2.06872	0.318101	2.38682	-3.66154	-4.61027	-0.948728	3.66154	0.948728	4.61027	0.00312325	0.00342824	0.0760807	3.80129e-05	0.000213079	0.00466205	0.00948014	0.00693976	0.0991307	0.00369139	0.00184413	0.00928535	me1 zone	me1 zone	Stable	me1 zone to me1 zone
CAK1	0.357248	0.307324	0.762285	0.755098	1.28791	1.26322	1.37403	1.55354	1.69622	1.63097	0.500613	0.552348	-1.94064	-2.32381	-0.383169	1.94064	0.383169	2.32381	-0.948118	0.527133	1.47525	0.948118	-1.47525	-0.527133	0.00315424	0.00231589	0.00672057	0.00871358	0.0176806	0.00587259	0.00951569	0.00553223	0.0180707	0.0157397	0.0222069	0.0105761	me1 zone	me2 zone	Dynamic	me1 zone to me2 zone
CAR1	0.220536	0.237234	0.496293	0.366756	1.59956	1.64226	2.16574	1.88691	2.79245	2.63334	1.6095	1.44755	-2.82411	-3.56714	-0.74303	2.82411	0.74303	3.56714	-2.23135	-1.82462	0.406725	2.23135	-0.406725	1.82462	0.000392317	0.000358301	0.00388033	0.0112212	0.0154409	0.083901	0.00528714	0.00266173	0.0140937	0.0188056	0.0197564	0.0928466	me1 zone	me2 zone	Dynamic	me1 zone to me2 zone
CAT2	0.227832	0.211071	0.645583	0.725921	0.945688	0.933835	1.70809	1.57287	1.60848	1.47661	1.4225	1.37242	-2.09839	-2.81334	-0.714946	2.09839	0.714946	2.81334	-1.25836	-1.02705	0.231311	1.25836	-0.231311	1.02705	0.000707387	0.000864018	0.00755254	0.00667473	0.00730616	0.0709808	0.00569894	0.00343576	0.0192326	0.013166	0.0106409	0.0796836	me1 zone	Mixed II	Dynamic	me1 zone to Mixed II
CBP4	0.203712	0.202053	0.516846	0.524676	1.26892	1.29071	2.66031	2.15211	3.04753	2.7288	1.00058	1.11235	-2.65722	-3.83144	-1.17422	2.65722	1.17422	3.83144	-2.20807	-1.02055	1.18752	2.20807	-1.18752	1.02055	2.6286e-05	0.000435144	0.00469882	0.00482086	0.00568927	0.0202993	0.00359419	0.0027433	0.0154935	0.0107608	0.00877502	0.0262118	me1 zone	me2 zone	Dynamic	me1 zone to me2 zone
CBT1	0.441742	0.406976	0.901858	0.818262	1.33891	1.18322	1.39615	1.2384	1.58585	1.53541	0.593175	0.48732	-1.57129	-1.87877	-0.307484	1.57129	0.307484	1.87877	-0.615048	0.670817	1.28587	0.615048	-1.28587	-0.670817	0.00461345	0.00114132	0.0781454	0.0313451	0.0506371	0.01617	0.0113287	0.00385809	0.101385	0.0417596	0.0573269	0.0216934	me1 zone	me2 zone	Dynamic	me1 zone to me2 zone
CCW12	0.194554	0.238794	0.0353962	0.0541635	1.21196	1.19127	1.73996	2.10314	3.44975	4.62828	13.9633	15.4166	-2.47137	-4.22041	-1.74903	2.47137	1.74903	4.22041	-5.42328	-8.35776	-2.93448	5.42328	2.93448	8.35776	0.00356102	0.00374262	0.0146761	0.00377943	0.00140776	0.00274371	0.0100599	0.00735728	0.0282168	0.00927121	0.00351024	0.00713708	me1 zone	me1 zone	Stable	me1 zone to me1 zone
CDA1	0.0298891	0.0325611	0.0396349	0.0349854	0.288302	0.312799	1.21033	1.25306	2.24367	2.41084	10.5701	9.73803	-3.26683	-6.21978	-2.95295	3.26683	2.95295	6.21978	-5.04493	-8.08828	-3.04334	5.04493	3.04334	8.08828	0.000680985	0.000168012	0.000704161	0.000342413	0.000177198	0.000445361	0.00566666	0.00236257	0.00940768	0.00415374	0.00180201	0.00425595	me1 zone	me1 zone	Stable	me1 zone to me1 zone
CDA2	0.0846742	0.08374	0.111254	0.128321	0.264375	0.276466	0.700074	0.596688	1.69243	1.67692	7.66692	6.54589	-1.68319	-4.32238	-2.63919	1.68319	2.63919	4.32238	-2.43637	-5.89057	-3.45421	2.43637	3.45421	5.89057	0.000389846	5.78972e-06	0.000155659	0.00400261	0.000679659	0.0021959	0.00528714	0.00156053	0.00821137	0.00961246	0.0025443	0.00651077	me1 zone	me1 zone	Stable	me1 zone to me1 zone
CDC19	0.169682	0.13966	0.228518	0.243116	1.4318	1.28897	1.91486	1.8336	3.85995	3.42982	3.09469	2.94714	-3.13674	-4.5586	-1.42186	3.13674	1.42186	4.5586	-2.99056	-3.67925	-0.688686	2.99056	0.688686	3.67925	0.00257114	0.00129385	0.00637844	0.000332253	0.000238996	0.00464986	0.00877391	0.00406983	0.0176327	0.00413966	0.0018697	0.00927608	me1 zone	me1 zone	Stable	me1 zone to me1 zone
CDC26	0.316521	0.329656	0.527807	0.401841	1.66706	1.66559	2.46136	2.03456	3.62836	2.77836	1.89093	1.66026	-2.36667	-3.30958	-0.942919	2.36667	0.942919	3.30958	-2.27386	-1.93355	0.340316	2.27386	-0.340316	1.93355	0.000153596	0.00347135	0.0402827	0.0108852	0.0123373	0.180183	0.00468374	0.00699623	0.0589678	0.0183843	0.0162966	0.191648	me1 zone	me2 zone	Dynamic	me1 zone to me2 zone
CFD1	0.442131	0.419855	0.527607	0.584089	1.37908	1.3175	1.79485	1.80794	1.65215	1.61205	1.53074	1.61161	-1.6454	-1.92099	-0.275595	1.6454	0.275595	1.92099	-1.69635	-1.49908	0.197269	1.69635	-0.197269	1.49908	0.000913388	0.000461511	0.0179056	0.00187044	0.0029895	0.0341401	0.00602434	0.00280746	0.0322922	0.00658846	0.00552189	0.0410252	me1 zone	Mixed II	Dynamic	me1 zone to Mixed II
CHA1	0.0928075	0.0662784	0.05926	0.0824041	0.798001	0.717684	1.03815	0.979251	2.94735	2.68955	5.68013	5.32277	-3.25209	-5.14702	-1.89493	3.25209	1.89493	5.14702	-3.83195	-6.27927	-2.44731	3.83195	2.44731	6.27927	0.00600704	0.00236497	0.00283122	0.00391098	0.00147812	0.000662648	0.0132945	0.00557547	0.0123353	0.00946868	0.00361106	0.00447242	me1 zone	me1 zone	Stable	me1 zone to me1 zone
CIN2	0.38462	0.286018	0.331611	0.315274	1.85856	1.58845	2.55833	2.70493	2.69688	2.45434	3.14377	3.2374	-2.36174	-2.94131	-0.579568	2.36174	0.579568	2.94131	-3.02438	-3.30224	-0.277865	3.02438	0.277865	3.30224	0.0102266	0.00570629	0.0477977	0.000321682	0.000162805	0.0256314	0.0185031	0.00974782	0.0675564	0.00412873	0.00179937	0.0319143	me1 zone	me1 zone	Stable	me1 zone to me1 zone
CIN4	0.324298	0.40108	0.512945	0.436534	1.51415	1.9175	2.3634	2.12943	1.92619	2.27937	1.42594	1.34724	-2.2421	-2.53549	-0.293392	2.2421	0.293392	2.53549	-2.24242	-1.54633	0.696087	2.24242	-0.696087	1.54633	0.0103038	0.00588258	0.289989	0.00378613	0.00627025	0.0148549	0.0185959	0.00996019	0.32453	0.00927685	0.00943573	0.0202807	me1 zone	me2 zone	Dynamic	me1 zone to me2 zone
CIP1	0.378807	0.425292	0.479057	0.518926	1.35449	1.60111	1.90173	2.00641	2.0065	2.25442	1.79218	1.87	-1.87801	-2.40572	-0.527714	1.87801	0.527714	2.40572	-1.96939	-1.87561	0.0937814	1.96939	-0.0937814	1.87561	0.00606592	0.00241607	0.0690159	0.00123951	0.00120921	0.198289	0.0133586	0.00562449	0.0912069	0.00567453	0.00324668	0.210193	me1 zone	Mixed II	Dynamic	me1 zone to Mixed II
CIS1	0.146882	0.170201	0.353173	0.276934	1.10803	1.10016	3.60875	2.96683	3.72704	3.61209	3.42729	2.69347	-2.79994	-4.53268	-1.73274	2.79994	1.73274	4.53268	-3.38345	-3.28004	0.103406	3.38345	-0.103406	3.28004	0.00143735	0.000573314	0.000178876	0.00439291	0.00561948	0.680128	0.0070639	0.00296453	0.00824169	0.0101415	0.00870943	0.688995	me1 zone	Mixed II	Dynamic	me1 zone to Mixed II
CIS3	0.11565	0.113461	0.0972084	0.136721	1.60137	1.41697	2.25337	2.28971	3.74606	2.92674	5.75986	5.78794	-3.71965	-4.86418	-1.14453	3.71965	1.14453	4.86418	-4.27952	-5.6254	-1.34588	4.27952	1.34588	5.6254	0.000576922	0.00135104	0.0292472	0.00326458	0.00189383	8.03289e-05	0.0054816	0.00415439	0.0458983	0.00860281	0.00414366	0.00376364	me1 zone	me1 zone	Stable	me1 zone to me1 zone
CIT3	0.0419667	0.0490774	0.494949	0.402373	0.939876	1.0962	2.57329	2.0892	3.07029	3.12067	2.05243	1.70879	-4.48308	-6.08745	-1.60437	4.48308	1.60437	6.08745	-2.3774	-2.06751	0.309897	2.3774	-0.309897	2.06751	0.00124477	0.00034705	0.00477925	0.00785346	0.0091645	0.263616	0.00665071	0.00264309	0.0155874	0.014671	0.0127509	0.276554	me1 zone	me2 zone	Dynamic	me1 zone to me2 zone
CLB5	0.299649	0.300105	0.394305	0.376725	1.54222	1.5685	2.39149	2.28507	2.04297	1.95477	2.54638	2.29674	-2.37481	-2.73674	-0.361934	2.37481	0.361934	2.73674	-2.60059	-2.65108	-0.0504881	2.60059	0.0504881	2.65108	2.65669e-05	0.000135495	0.00876987	0.000319319	0.000942023	0.608542	0.00359419	0.00225531	0.0207678	0.00412873	0.00292475	0.619108	me1 zone	Mixed II	Dynamic	me1 zone to Mixed II
CLB6	0.114882	0.149938	0.207384	0.196695	1.11942	1.25971	1.74203	1.69871	1.86444	2.07636	4.64038	4.64387	-3.16735	-3.8954	-0.728052	3.16735	0.728052	3.8954	-3.09001	-4.52207	-1.43206	3.09001	1.43206	4.52207	0.0043451	0.00280237	0.024132	0.000187063	7.12477e-05	0.00016095	0.0110028	0.00615908	0.0399192	0.00409115	0.00170739	0.00388478	me1 zone	me1 zone	Stable	me1 zone to me1 zone
CMC1	0.360698	0.445492	0.765244	1.13291	1.74393	1.59588	2.71872	3.21728	2.61301	2.2952	0.701935	0.980268	-2.05058	-2.606	-0.55543	2.05058	0.55543	2.606	-1.6449	0.174245	1.81914	1.6449	-1.81914	-0.174245	0.00638728	0.00465353	0.0394247	0.0324655	0.697721	0.0209624	0.013854	0.00849515	0.0579774	0.0429636	0.707441	0.0269359	me1 zone	me2 zone	Dynamic	me1 zone to me2 zone
CMC2	0.430887	0.539114	0.73263	0.656573	1.47281	1.66331	1.83013	1.78175	1.80692	2.04184	0.496071	0.446123	-1.69292	-1.98833	-0.29541	1.69292	0.29541	1.98833	-1.37849	0.560161	1.93865	1.37849	-1.93865	-0.560161	0.0115126	0.0084132	0.140821	0.00345795	0.0365153	0.00165134	0.020078	0.0129987	0.169888	0.00884484	0.0424854	0.00585404	me1 zone	me2 zone	Dynamic	me1 zone to me2 zone
CMC4	0.0276839	0.0421646	0.0701906	0.173044	0.740707	1.01212	2.40575	2.94675	3.99948	4.7762	8.74707	11.1447	-4.64931	-6.97314	-2.32383	4.64931	2.32383	6.97314	-4.45979	-6.35368	-1.89388	4.45979	1.89388	6.35368	0.00650315	0.00220744	0.0120788	0.02044	0.0106275	0.0142209	0.0139997	0.00536694	0.024976	0.0294636	0.0143784	0.0196045	me1 zone	me1 zone	Stable	me1 zone to me1 zone
CMK1	0.600661	0.595571	1.23664	1.19385	1.14726	1.1884	0.749966	0.747217	1.5455	1.60698	0.180522	0.146071	-0.965332	-1.39799	-0.43266	0.965332	0.43266	1.39799	0.698995	2.89568	2.19668	-0.698995	-2.19668	-2.89568	0.000733107	0.000424296	0.00759469	0.00133292	0.00283216	0.00476726	0.00570051	0.00271984	0.0192716	0.00580747	0.00532013	0.00942464	me1 zone	me3 zone	Dynamic	me1 zone to me3 zone
CNL1	0.238626	0.2675	0.341518	0.321348	1.07158	1.15579	2.54152	2.38232	3.93713	3.60903	9.33662	9.19219	-2.13777	-3.89818	-1.7604	2.13777	1.7604	3.89818	-2.893	-4.80491	-1.91192	2.893	1.91192	4.80491	0.00212766	0.00070489	0.00222571	0.000490224	8.89696e-05	0.00062916	0.00821629	0.00316818	0.0115481	0.00442576	0.001727	0.00443483	me1 zone	me1 zone	Stable	me1 zone to me1 zone
COA3	0.367662	0.561066	0.619797	0.616773	1.18736	1.61704	2.00047	2.29424	1.70965	2.12998	0.660662	1.09417	-1.59436	-2.04764	-0.453281	1.59436	0.453281	2.04764	-1.79621	-0.504992	1.29122	1.79621	-1.29122	0.504992	0.0508998	0.0264508	0.23339	0.00302939	0.333966	0.0715262	0.0645103	0.0334709	0.266692	0.00828808	0.345192	0.0801863	me1 zone	me2 zone	Dynamic	me1 zone to me2 zone
COA4	0.203812	0.208419	0.428566	0.29332	0.948478	0.977031	2.78619	1.9528	2.45044	2.73935	3.71825	3.13206	-2.22372	-3.65415	-1.43044	2.22372	1.43044	3.65415	-2.71474	-3.24633	-0.53159	2.71474	0.53159	3.24633	0.000145116	0.000503754	0.0033754	0.0184998	0.00833981	0.193621	0.00463004	0.0028791	0.0132804	0.0273103	0.0118171	0.205448	me1 zone	me1 zone	Stable	me1 zone to me1 zone
COQ10	0.284797	0.331135	0.646569	0.724341	1.53155	1.6833	1.97783	2.2064	2.22529	2.22519	0.714598	0.830499	-2.38391	-2.85312	-0.469208	2.38391	0.469208	2.85312	-1.60983	-0.172563	1.43727	1.60983	-1.43727	0.172563	0.0028794	0.00144532	0.0203148	0.00495347	0.335676	0.00856875	0.0091777	0.00428824	0.0353755	0.0109296	0.346772	0.0134568	me1 zone	me2 zone	Dynamic	me1 zone to me2 zone
COQ4	0.412285	0.387463	1.05732	0.873318	1.14166	1.1316	1.07859	1.02716	1.65296	1.4577	0.31879	0.261749	-1.50715	-1.9596	-0.452449	1.50715	0.452449	1.9596	-0.125255	1.73361	1.85887	0.125255	-1.85887	-1.73361	0.000899193	0.00265905	0.0385307	0.453395	0.0128017	0.00611212	0.00602434	0.0059585	0.0570603	0.4728	0.0168405	0.0108271	me1 zone	Mixed I	Dynamic	me1 zone to Mixed I
COQ9	0.596585	0.575903	1.18549	1.09272	1.09235	1.11118	1.10211	1.0766	1.32123	1.33426	0.345695	0.247391	-0.910248	-1.17941	-0.269157	0.910248	0.269157	1.17941	0.0644279	1.94159	1.87716	-0.0644279	-1.87716	-1.94159	0.000963445	0.000501071	0.00277652	0.409235	0.0156783	0.0158776	0.00608264	0.0028749	0.0122815	0.428928	0.0199979	0.0213809	me1 zone	Mixed I	Dynamic	me1 zone to Mixed I
COS1	0.400202	0.323534	0.542501	0.507118	0.880788	0.82359	1.15056	0.99951	1.07584	0.965426	1.52506	1.38469	-1.23571	-1.49593	-0.260217	1.23571	0.260217	1.49593	-1.03452	-1.47103	-0.436512	1.03452	0.436512	1.47103	0.0163392	0.0128833	0.106293	0.0116965	0.00332329	0.070617	0.0258888	0.0181968	0.132721	0.019304	0.0059585	0.0793372	me1 zone	me1 zone	Stable	me1 zone to me1 zone
COS111	0.386387	0.391917	1.15502	1.16254	0.7804	0.779221	0.624757	0.643841	1.21038	1.24811	0.209916	0.197465	-1.00279	-1.65937	-0.656581	1.00279	0.656581	1.65937	0.869372	2.50816	1.63879	-0.869372	-1.63879	-2.50816	0.000105648	0.000216195	0.00113877	0.000651462	0.000312429	0.000898029	0.00463004	0.00244204	0.00992278	0.00472372	0.0020649	0.00484125	me1 zone	me3 zone	Dynamic	me1 zone to me3 zone
COS4	0.0207355	0.0217939	0.0326992	0.0362513	0.296787	0.204555	0.67507	0.520009	1.36764	1.13853	4.59631	4.17878	-3.55926	-5.88088	-2.32162	3.55926	2.32162	5.88088	-4.1154	-6.99171	-2.87631	4.1154	2.87631	6.99171	0.00582017	0.000543642	0.0159614	0.00242251	0.00020966	0.00478383	0.0130173	0.00291793	0.0299147	0.00740141	0.00184413	0.00944129	me1 zone	me1 zone	Stable	me1 zone to me1 zone
COS8	0.228818	0.177826	0.261561	0.31363	0.639691	0.680863	0.78823	0.909344	1.13666	1.18471	1.88908	2.09	-1.6993	-2.51314	-0.813834	1.6993	0.813834	2.51314	-1.56136	-2.79032	-1.22896	1.56136	1.22896	2.79032	0.0117916	0.00528871	0.00437018	0.0111726	0.0028646	0.010363	0.0203915	0.00925476	0.0149067	0.0187515	0.00536529	0.0154013	me1 zone	me1 zone	Stable	me1 zone to me1 zone
COS9	0.502034	0.544041	1.05937	0.920875	1.11183	1.06057	1.01598	1.02121	1.30378	1.2938	0.519745	0.47068	-1.0543	-1.31219	-0.257884	1.0543	0.257884	1.31219	-0.0409001	0.999561	1.04046	0.0409001	-1.04046	-0.999561	0.00403523	0.00196	0.0173741	0.703324	0.0150517	0.00468967	0.0105779	0.00499115	0.0317147	0.716533	0.0193445	0.00931776	me1 zone	Mixed I	Dynamic	me1 zone to Mixed I
COX14	0.698093	0.38305	0.819897	0.694097	1.39426	1.00323	1.85141	1.48652	1.64182	1.27565	1.36268	1.18588	-1.14897	-1.43216	-0.283196	1.14897	0.283196	1.43216	-1.14059	-0.751324	0.389271	1.14059	-0.389271	0.751324	0.136875	0.0871764	0.43306	0.0292323	0.0405889	0.176937	0.154989	0.0979798	0.467185	0.039466	0.0467203	0.188336	me1 zone	me2 zone	Dynamic	me1 zone to me2 zone
COX16	0.475064	0.453859	1.01612	0.90255	1.45434	1.52454	1.78798	1.48651	2.26369	2.07938	0.644208	0.460934	-1.68114	-2.22508	-0.543943	1.68114	0.543943	2.22508	-0.771162	0.795876	1.56704	0.771162	-1.56704	-0.795876	0.000792183	0.00097648	0.0162426	0.0399907	0.086499	0.0291058	0.00587748	0.0035548	0.0302935	0.0513503	0.0948997	0.0357374	me1 zone	me2 zone	Dynamic	me1 zone to me2 zone
COX17	0.269175	0.396641	0.554914	0.263127	1.3671	1.61156	2.59286	2.27908	2.33077	2.61209	2.5571	2.15469	-2.16147	-2.89215	-0.730684	2.16147	0.730684	2.89215	-2.57425	-2.52603	0.0482224	2.57425	-0.0482224	2.52603	0.0188113	0.00983922	0.0366456	0.0394135	0.0417033	0.774987	0.0287826	0.0146797	0.0548872	0.0506997	0.0478344	0.781648	me1 zone	Mixed II	Dynamic	me1 zone to Mixed II
COX18	0.410095	0.420937	0.658759	0.616822	1.48674	1.69091	2.06839	2.05957	1.87077	2.05946	0.731315	0.812249	-1.93498	-2.24164	-0.306655	1.93498	0.306655	2.24164	-1.69427	-0.275111	1.41916	1.69427	-1.41916	0.275111	0.00239443	0.00102652	0.117152	0.00078595	0.0919737	0.0028311	0.00855155	0.00365727	0.144431	0.00499048	0.100542	0.00724146	me1 zone	me2 zone	Dynamic	me1 zone to me2 zone
COX19	0.280923	0.229285	0.187349	0.333787	1.37263	1.51434	3.06308	3.45248	2.52245	2.5462	4.19983	5.31118	-2.5004	-3.31244	-0.812047	2.5004	0.812047	3.31244	-3.64416	-4.18987	-0.54571	3.64416	0.54571	4.18987	0.00419141	0.0019462	0.00756779	0.0129592	0.0110667	0.105329	0.0107881	0.00497459	0.0192458	0.0207679	0.0148781	0.11501	me1 zone	me1 zone	Stable	me1 zone to me1 zone
COX20	0.303772	0.368309	0.717196	0.741774	1.42821	1.63745	1.81883	1.95959	2.49121	2.52869	0.576139	0.715347	-2.18949	-2.90095	-0.711459	2.18949	0.711459	2.90095	-1.37283	0.175918	1.54875	1.37283	-1.54875	-0.175918	0.00598451	0.00229003	0.0187229	0.00184474	0.364012	0.0110712	0.0132581	0.00548654	0.0333097	0.00657173	0.375439	0.01619	me1 zone	me2 zone	Dynamic	me1 zone to me2 zone
COX23	0.294009	0.330275	0.545807	0.418028	1.78122	2.02654	3.21868	2.3452	3.04715	3.13701	4.30575	3.49536	-2.60867	-3.3083	-0.699635	2.60867	0.699635	3.3083	-2.52923	-3.01682	-0.487591	2.52923	0.487591	3.01682	0.00230063	0.000681725	0.0179516	0.0137102	0.00646813	0.210326	0.00845514	0.00313343	0.0323362	0.0216101	0.00965518	0.222434	me1 zone	me1 zone	Stable	me1 zone to me1 zone
COX26	0.210338	0.197747	0.303046	0.211073	0.871107	0.922166	2.94951	2.94423	2.8461	2.45196	4.14905	4.00662	-2.13565	-3.69852	-1.56287	2.13565	1.56287	3.69852	-3.51901	-3.98763	-0.468619	3.51901	0.468619	3.98763	0.000803768	0.000990451	0.0054043	0.00538055	0.00424355	0.00288903	0.00591664	0.00358182	0.0163416	0.0114628	0.0070849	0.00732258	me1 zone	me1 zone	Stable	me1 zone to me1 zone
COX7	0.336502	0.438861	0.814377	0.708126	1.36253	1.56388	4.90616	3.95143	1.8909	2.21987	1.88026	1.92653	-1.91619	-2.40646	-0.490274	1.91619	0.490274	2.40646	-2.54047	-1.32213	1.21834	2.54047	-1.21834	1.32213	0.0123335	0.00848248	0.0850659	0.00532952	0.00591018	0.01644	0.0210732	0.0130797	0.108913	0.0114039	0.00902856	0.0219767	me1 zone	me2 zone	Dynamic	me1 zone to me2 zone
COX9	0.344849	0.442961	0.608474	0.75575	1.73746	2.17085	2.57834	2.7986	2.84955	3.25858	1.06008	1.12762	-2.31063	-2.95481	-0.644184	2.31063	0.644184	2.95481	-1.9787	-0.681333	1.29737	1.9787	-1.29737	0.681333	0.010745	0.00474818	0.0741285	0.00701072	0.0514093	0.00324345	0.0190944	0.00859907	0.0969386	0.0135775	0.0581324	0.00765592	me1 zone	me2 zone	Dynamic	me1 zone to me2 zone
CPP3	0.257486	0.0851812	0.316158	0.173335	0.619464	0.480655	1.61087	1.35056	1.96475	1.97156	14.297	10.502	-1.68278	-3.52196	-1.83919	1.68278	1.83919	3.52196	-2.59693	-5.66285	-3.06592	2.59693	3.06592	5.66285	0.14833	0.0427973	0.00963858	0.0277468	0.00720504	0.00696671	0.166809	0.0511929	0.0219385	0.0378875	0.0105255	0.0117736	me1 zone	me1 zone	Stable	me1 zone to me1 zone
CPR2	0.447402	0.418884	0.654305	0.637002	1.56333	1.44428	1.64643	1.81225	1.93927	1.78472	0.879822	0.830886	-1.7957	-2.10393	-0.308231	1.7957	0.308231	2.10393	-1.42139	-0.405761	1.01563	1.42139	-1.01563	0.405761	0.00170865	0.00131859	0.0652035	0.00255253	0.0124138	0.00625183	0.00753431	0.00410498	0.0869682	0.00758504	0.0163849	0.0109866	me1 zone	me2 zone	Dynamic	me1 zone to me2 zone
CPR3	0.341637	0.347723	0.763595	0.657768	1.665	1.89582	2.08189	2.01749	2.20889	2.54807	0.804668	0.892884	-2.36888	-2.78671	-0.417832	2.36888	0.417832	2.78671	-1.52813	-0.256181	1.27195	1.52813	-1.27195	0.256181	0.00159201	0.00138882	0.0956739	0.0051139	0.187872	0.00376612	0.00737634	0.00421411	0.120907	0.0111177	0.198651	0.00828749	me1 zone	me2 zone	Dynamic	me1 zone to me2 zone
CPS1	0.427964	0.408282	1.06925	1.12741	1.20955	1.1579	0.893341	0.856012	1.67751	1.59109	0.44948	0.387293	-1.50134	-1.96668	-0.465338	1.50134	0.465338	1.96668	0.328486	1.3924	1.06391	-0.328486	-1.06391	-1.3924	0.00094988	0.00067392	0.0111177	0.0216162	0.00660456	0.0107785	0.00605522	0.00311549	0.0238265	0.030888	0.00982059	0.0158507	me1 zone	me3 zone	Dynamic	me1 zone to me3 zone
CRC1	0.0563833	0.0624369	0.605071	0.569973	0.784311	0.812992	2.06065	1.80882	2.12429	1.98574	1.16374	0.902931	-3.74879	-5.1123	-1.36351	3.74879	1.36351	5.1123	-1.71942	-0.814592	0.904827	1.71942	-0.904827	0.814592	0.000432193	0.000297368	0.00163146	0.0036093	0.0506284	0.0471949	0.00529326	0.00254668	0.010595	0.00909045	0.0573269	0.0548889	me1 zone	me2 zone	Dynamic	me1 zone to me2 zone
CRF1	0.347679	0.339748	0.753618	0.710725	1.32114	1.30401	1.44762	1.44027	1.65256	1.81481	0.627209	0.620162	-1.93312	-2.33456	-0.401447	1.93312	0.401447	2.33456	-0.979766	0.231364	1.21113	0.979766	-1.21113	-0.231364	9.78411e-05	0.000888238	0.0278846	0.00186786	0.0330836	5.44757e-05	0.00461985	0.00345092	0.0441334	0.00658846	0.0387989	0.00376364	me1 zone	me2 zone	Dynamic	me1 zone to me2 zone
CRG1	0.213732	0.177161	0.55798	0.495162	1.25466	1.32754	1.74281	1.7409	2.30532	2.62471	1.01915	1.07889	-2.72375	-3.65675	-0.932996	2.72375	0.932996	3.65675	-1.72592	-0.994342	0.731581	1.72592	-0.731581	0.994342	0.00267166	0.00201581	0.0118194	0.0024755	0.00905422	0.00313602	0.0089418	0.00505049	0.0247017	0.00747592	0.012618	0.00755078	me1 zone	me2 zone	Dynamic	me1 zone to me2 zone
CRH1	0.229224	0.279089	0.376398	0.464686	1.1086	1.18969	1.52199	1.85122	1.61077	1.68404	1.64242	1.90483	-2.17677	-2.69641	-0.519638	2.17677	0.519638	2.69641	-2.0038	-2.07638	-0.0725754	2.0038	0.0725754	2.07638	0.00474134	0.00288757	0.0131271	0.0105428	0.00788496	0.711392	0.0114884	0.00625267	0.0261541	0.0179827	0.0113059	0.719779	me1 zone	Mixed II	Dynamic	me1 zone to Mixed II
CRR1	0.196809	0.190608	0.358427	0.367572	1.27714	1.21401	1.86388	1.87593	2.07904	1.93709	2.30405	1.96074	-2.68485	-3.37385	-0.688994	2.68485	0.688994	3.37385	-2.36493	-2.55444	-0.189511	2.36493	0.189511	2.55444	0.000259476	0.000275482	0.00820769	6.29142e-05	0.00212733	0.253457	0.00489	0.00252168	0.0201357	0.00369139	0.00444991	0.266237	me1 zone	Mixed II	Dynamic	me1 zone to Mixed II
CRS5	0.325712	0.458358	0.562186	0.368374	1.03445	1.44789	2.98367	2.78015	2.02589	2.39215	8.66002	6.9726	-1.66265	-2.49435	-0.831704	1.66265	0.831704	2.49435	-2.63085	-4.07032	-1.43946	2.63085	1.43946	4.07032	0.0406015	0.0117087	0.0886653	0.0132223	0.00693384	0.0129318	0.0533376	0.0168354	0.112968	0.0211048	0.0101968	0.0181983	me1 zone	me1 zone	Stable	me1 zone to me1 zone
CSE2	0.402092	0.439189	0.650915	0.657519	1.6769	1.77922	2.22892	2.36826	2.42368	2.32728	0.82322	0.966886	-2.03849	-2.49756	-0.459069	2.03849	0.459069	2.49756	-1.81291	-0.452204	1.3607	1.81291	-1.3607	0.452204	0.00141037	0.000785387	0.0124723	0.000598222	0.0613361	0.00815578	0.00699104	0.00330569	0.0254581	0.00469793	0.068602	0.0130085	me1 zone	me2 zone	Dynamic	me1 zone to me2 zone
CSH1	0.326358	0.323378	0.547728	0.579607	1.34805	1.30691	1.6278	1.75955	1.79459	1.6275	0.99958	1.10306	-2.03076	-2.39695	-0.366188	2.03076	0.366188	2.39695	-1.58724	-0.899289	0.687953	1.58724	-0.687953	0.899289	0.000131815	0.000872795	0.0387635	0.00190768	0.0082223	0.0168593	0.00463004	0.00344269	0.0572688	0.00662846	0.0116823	0.0224358	me1 zone	me2 zone	Dynamic	me1 zone to me2 zone
CSM1	0.292551	0.248208	0.368397	0.403434	1.56115	1.51538	1.83618	2.30162	2.32566	2.16898	1.81211	2.15574	-2.50825	-3.05515	-0.5469	2.50825	0.5469	3.05515	-2.42251	-2.362	0.0605059	2.42251	-0.0605059	2.362	0.00229137	0.00176809	0.00988205	0.00524938	0.00357474	0.808381	0.00845119	0.00474151	0.0222482	0.0113048	0.00629741	0.814044	me1 zone	Mixed II	Dynamic	me1 zone to Mixed II
CSM2	0.154041	0.219033	0.312595	0.228372	1.69568	2.22593	3.62788	2.62451	4.36381	5.14202	5.41905	4.6147	-3.39392	-4.67128	-1.27736	3.39392	1.27736	4.67128	-3.53079	-4.21318	-0.682381	3.53079	0.682381	4.21318	0.00877799	0.00355124	0.0303367	0.00838716	0.00360363	0.116185	0.0167574	0.00711982	0.0472214	0.0153654	0.00631822	0.126002	me1 zone	me1 zone	Stable	me1 zone to me1 zone
CSM4	0.270497	0.211612	0.420302	0.600148	1.2961	1.09297	1.7676	2.49146	1.86668	1.57102	1.01196	1.09545	-2.30902	-2.83401	-0.524997	2.30902	0.524997	2.83401	-2.06133	-1.04627	1.01506	2.06133	-1.01506	1.04627	0.00856482	0.00575865	0.0954165	0.0286402	0.0557306	0.0594636	0.0165483	0.00981103	0.120712	0.038849	0.0628212	0.0676927	me1 zone	me2 zone	Dynamic	me1 zone to me2 zone
CSR2	0.432053	0.416714	1.08065	1.18735	0.940688	0.926792	0.810499	0.860931	1.23565	1.28268	0.196113	0.205423	-1.13765	-1.56903	-0.431373	1.13765	0.431373	1.56903	0.440341	2.49782	2.05748	-0.440341	-2.05748	-2.49782	0.000613596	0.000570534	0.00449395	0.0321015	0.000918496	0.000711741	0.00549193	0.00295547	0.0151024	0.0425799	0.00289881	0.00456244	me1 zone	me3 zone	Dynamic	me1 zone to me3 zone
CSS3	0.164197	0.129848	0.315072	0.328345	1.38938	1.09623	2.19955	2.48111	2.59284	2.15882	2.57956	2.59849	-3.07949	-4.01432	-0.934833	3.07949	0.934833	4.01432	-2.86288	-3.00858	-0.145698	2.86288	0.145698	3.00858	0.00604942	0.00284465	0.0490924	0.00102928	0.000100918	0.230551	0.0133426	0.00620413	0.0689669	0.00537764	0.001727	0.243286	me1 zone	Mixed II	Dynamic	me1 zone to Mixed II
CTF8	0.452736	0.425298	0.797343	0.610045	1.20246	1.49419	2.19938	1.71481	1.7948	1.74127	0.883402	0.831346	-1.61882	-2.0098	-0.390976	1.61882	0.390976	2.0098	-1.47569	-0.284977	1.19072	1.47569	-1.19072	0.284977	0.0100881	0.000620691	0.127607	0.0304089	0.272245	0.0236487	0.0183102	0.0030528	0.155519	0.0408149	0.283434	0.0297875	me1 zone	me2 zone	Dynamic	me1 zone to me2 zone
CTR2	0.245492	0.222686	0.579707	0.558803	1.15354	1.05483	1.77343	1.68928	2.70893	2.41829	1.16578	1.06521	-2.23785	-3.45305	-1.2152	2.23785	1.2152	3.45305	-1.60475	-0.970538	0.634216	1.60475	-0.634216	0.970538	0.00181388	0.00097589	0.00728859	0.000749329	0.00521407	0.013274	0.00769726	0.0035548	0.018791	0.0048912	0.0082501	0.0185572	me1 zone	me2 zone	Dynamic	me1 zone to me2 zone
CTR3	0.124621	0.119896	0.19928	0.233505	1.25058	1.24586	2.30257	2.34905	3.44293	3.03009	3.85058	4.06728	-3.35187	-4.72643	-1.37456	3.35187	1.37456	4.72643	-3.42601	-4.19339	-0.767378	3.42601	0.767378	4.19339	6.98547e-05	0.000415034	0.00448589	0.00112647	0.00082941	0.00299188	0.00446859	0.00270854	0.0150966	0.00553135	0.0027456	0.00740846	me1 zone	me1 zone	Stable	me1 zone to me1 zone
CTT1	0.173354	0.172756	0.685314	0.615864	0.938599	1.00329	1.3504	1.37973	2.0864	2.16113	1.13901	1.19077	-2.48816	-3.61733	-1.12916	2.48816	1.12916	3.61733	-1.06915	-0.840372	0.228776	1.06915	-0.228776	0.840372	0.000374431	4.97233e-05	0.00230805	0.00534429	0.00968499	0.0233269	0.00528714	0.00200301	0.0116208	0.0114194	0.0133131	0.0294596	me1 zone	Mixed II	Dynamic	me1 zone to Mixed II
CUE4	0.2116	0.125459	0.340358	0.173967	1.52436	1.32287	2.51521	3.02299	4.14301	3.2939	9.66722	10.6966	-3.07849	-4.46363	-1.38514	3.07849	1.38514	4.46363	-3.42867	-5.30718	-1.87851	3.42867	1.87851	5.30718	0.0152861	0.00825848	0.0193105	0.0199295	0.00816465	0.00640458	0.0246411	0.0128134	0.0340496	0.0289336	0.0116147	0.0111697	me1 zone	me1 zone	Stable	me1 zone to me1 zone
CUE5	0.2492	0.217851	0.497513	0.531093	1.16228	1.51453	2.01827	2.77684	3.53435	3.42278	1.12467	1.52836	-2.51886	-3.89684	-1.37798	2.51886	1.37798	3.89684	-2.22087	-1.36695	0.853922	2.22087	-0.853922	1.36695	0.0072052	0.000652947	0.0186074	0.0111789	0.0269143	0.116276	0.0148761	0.00308754	0.0331662	0.0187566	0.0322143	0.126077	me1 zone	me2 zone	Dynamic	me1 zone to me2 zone
CUS2	0.441369	0.469136	0.794787	0.814542	1.42007	1.66046	1.78974	1.67761	1.89777	1.78078	0.673191	0.597023	-1.75844	-2.0144	-0.255961	1.75844	0.255961	2.0144	-1.10737	0.341388	1.44876	1.10737	-1.44876	-0.341388	0.00472837	0.000995028	0.166682	0.00202823	0.0601898	0.00456889	0.0114718	0.00358484	0.197165	0.00682806	0.0674247	0.00918571	me1 zone	me2 zone	Dynamic	me1 zone to me2 zone
CWC21	0.183401	0.198187	0.320644	0.321196	1.08998	1.12999	2.88722	2.62913	2.68689	2.50186	5.56398	5.48538	-2.54045	-3.7653	-1.22485	2.54045	1.22485	3.7653	-3.10343	-4.10561	-1.00218	3.10343	1.00218	4.10561	0.000588568	0.000407214	0.00221156	0.00047406	6.33959e-06	0.00460167	0.0054816	0.00270379	0.0115481	0.0044179	0.00154535	0.00921938	me1 zone	me1 zone	Stable	me1 zone to me1 zone
CWC23	0.246445	0.233687	0.462586	0.481647	1.47597	1.42205	2.23094	2.38238	2.3818	2.17735	1.47908	1.49899	-2.59357	-3.24726	-0.653697	2.59357	0.653697	3.24726	-2.28859	-1.65716	0.631427	2.28859	-0.631427	1.65716	0.00032549	0.000536777	0.0113417	0.000590253	0.000342526	0.00582537	0.00521847	0.00291793	0.0240707	0.00469365	0.00211602	0.0105333	me1 zone	me2 zone	Dynamic	me1 zone to me2 zone
CWP1	0.0961894	0.0978643	0.112101	0.116183	1.3033	1.27442	2.34804	2.55177	3.28379	3.24963	6.05909	6.76689	-3.73157	-5.07331	-1.34174	3.73157	1.34174	5.07331	-4.42382	-5.81209	-1.38827	4.42382	1.38827	5.81209	2.99022e-05	8.23532e-06	0.000176715	0.000218105	0.000207799	0.00513196	0.00359419	0.00158429	0.00824169	0.00409115	0.00184413	0.00982316	me1 zone	me1 zone	Stable	me1 zone to me1 zone
CWP2	0.0473525	0.0830722	0.053864	0.0378981	0.777274	0.907618	2.81549	2.87525	4.77034	4.54266	12.7427	15.0945	-3.69137	-6.15796	-2.46659	3.69137	2.46659	6.15796	-5.95457	-8.2449	-2.29033	5.95457	2.29033	8.2449	0.012391	0.00426268	0.0022454	0.00180195	0.00115884	0.00288976	0.021122	0.00799166	0.0115778	0.00654944	0.00319277	0.00732258	me1 zone	me1 zone	Stable	me1 zone to me1 zone
CYB2	0.320927	0.314869	0.547086	0.539992	1.32351	1.36601	1.92286	1.79557	1.99226	2.09052	1.2097	1.2374	-2.08072	-2.68292	-0.6022	2.08072	0.6022	2.68292	-1.77424	-1.17061	0.603623	1.77424	-0.603623	1.17061	0.000163717	0.000193815	0.00472939	0.000803382	0.000259307	0.00736812	0.00468374	0.00242757	0.0155184	0.00503036	0.00193305	0.0122064	me1 zone	me2 zone	Dynamic	me1 zone to me2 zone
CYB5	0.151314	0.168406	0.168461	0.193411	1.47408	1.85038	2.44772	2.99468	3.33028	3.6216	3.74655	4.95976	-3.37824	-4.44252	-1.06428	3.37824	1.06428	4.44252	-3.91069	-4.58851	-0.677818	3.91069	0.677818	4.58851	0.00287896	0.000486828	0.0255599	0.00203073	0.00241875	0.1147	0.0091777	0.00286514	0.0416298	0.00683246	0.00481739	0.124509	me1 zone	me1 zone	Stable	me1 zone to me1 zone
CYC1	0.149076	0.0595926	0.411864	0.320541	1.24267	1.42265	2.71411	2.43144	3.99978	3.80035	2.86704	2.67424	-3.67502	-5.22421	-1.54919	3.67502	1.54919	5.22421	-2.81261	-2.91951	-0.106895	2.81261	0.106895	2.91951	0.0293177	0.0148774	0.00448696	0.00486156	0.00407772	0.368295	0.040719	0.0205243	0.0150966	0.0108055	0.006884	0.381155	me1 zone	Mixed II	Dynamic	me1 zone to Mixed II
CYC3	0.0965846	0.090343	0.0824247	0.110313	1.15076	1.39439	2.37912	2.487	2.72456	3.20782	6.62447	6.5416	-3.7672	-4.98806	-1.22086	3.7672	1.22086	4.98806	-4.65806	-6.09404	-1.43598	4.65806	1.43598	6.09404	0.00151692	0.000651326	0.0214068	0.00206433	0.00118421	0.000535505	0.00725047	0.00308754	0.0366719	0.00689276	0.00321493	0.00440326	me1 zone	me1 zone	Stable	me1 zone to me1 zone
CYC7	0.0622972	0.0741642	0.103975	0.0926769	0.579918	0.60327	1.90865	1.82306	1.74164	1.76424	3.75578	3.90612	-3.11612	-4.68321	-1.5671	3.11612	1.5671	4.68321	-4.24612	-5.28399	-1.03787	4.24612	1.03787	5.28399	0.0017027	0.00072279	0.000365129	0.000441931	0.000274988	0.00175578	0.00752539	0.00320016	0.00902801	0.00431404	0.00199081	0.00604786	me1 zone	me1 zone	Stable	me1 zone to me1 zone
DAD1	0.37388	0.352456	0.537638	0.557956	1.24049	1.50508	1.5892	1.69738	1.82755	1.95346	1.6715	1.94252	-1.9184	-2.38006	-0.461663	1.9184	0.461663	2.38006	-1.58488	-1.72189	-0.137017	1.58488	0.137017	1.72189	0.00576413	0.000726845	0.0867667	0.00118217	0.00419625	0.375761	0.0129569	0.00320016	0.110795	0.00564105	0.00703043	0.388532	me1 zone	Mixed II	Dynamic	me1 zone to Mixed II
DAD3	0.470904	0.46016	0.646807	0.636022	1.47277	1.6749	2.00013	2.10272	2.07787	2.49484	0.960761	0.935685	-1.75733	-2.2961	-0.538763	1.75733	0.538763	2.2961	-1.6773	-0.563969	1.11333	1.6773	-1.11333	0.563969	0.00287372	0.00335398	0.0799138	0.000514881	0.00160344	0.001342	0.0091777	0.00684365	0.103306	0.0045109	0.00376626	0.00552556	me1 zone	me2 zone	Dynamic	me1 zone to me2 zone
DAK2	0.389342	0.49517	1.02644	0.994149	0.603787	0.71511	0.630907	0.658254	0.864954	1.06032	0.168443	0.18318	-0.576379	-1.12211	-0.545729	0.576379	0.545729	1.12211	0.648343	2.52267	1.87433	-0.648343	-1.87433	-2.52267	0.111222	0.0384764	0.104518	0.00347378	0.000657482	0.00130468	0.128704	0.0465864	0.130762	0.00887743	0.002502	0.00551289	me1 zone	me3 zone	Dynamic	me1 zone to me3 zone
DAL1	0.0575186	0.0724287	0.154552	0.150013	0.628804	0.674215	1.35693	1.41406	2.20885	2.43304	4.62496	4.75116	-3.32586	-5.15872	-1.83286	3.32586	1.83286	5.15872	-3.18558	-4.94416	-1.75859	3.18558	1.75859	4.94416	0.00270275	0.00121556	0.00219525	0.000132737	3.43394e-05	0.00040771	0.00899806	0.00395556	0.0115481	0.00395561	0.00157094	0.00419611	me1 zone	me1 zone	Stable	me1 zone to me1 zone
DAL2	0.24403	0.217052	0.788477	0.676655	1.36644	1.29703	1.7423	1.62465	1.94204	1.86132	1.27359	1.19483	-2.53021	-3.04418	-0.51397	2.53021	0.51397	3.04418	-1.20041	-0.752557	0.447853	1.20041	-0.447853	0.752557	0.00133175	0.000869502	0.00878155	0.0100029	0.0241031	0.0224848	0.00681753	0.00344269	0.0207708	0.0173452	0.0291774	0.0285592	me1 zone	me2 zone	Dynamic	me1 zone to me2 zone
DAL3	0.101451	0.107842	0.154857	0.137274	0.96973	0.989157	2.50418	2.60012	3.50941	3.28777	6.45924	7.27264	-3.22644	-5.02134	-1.7949	3.22644	1.7949	5.02134	-4.12703	-5.55477	-1.42774	4.12703	1.42774	5.55477	0.000206065	0.000164815	0.000750691	0.00048602	0.000481828	0.00394107	0.00468374	0.00236257	0.00952111	0.00441948	0.00227464	0.00849368	me1 zone	me1 zone	Stable	me1 zone to me1 zone
DAL4	0.199107	0.189523	0.492261	0.489532	1.02868	1.05275	1.54066	1.51463	1.74389	1.81757	1.93686	1.86701	-2.42111	-3.196	-0.774892	2.42111	0.774892	3.196	-1.63782	-1.95398	-0.316159	1.63782	0.316159	1.95398	0.000263332	0.000211093	0.00194294	6.2334e-05	0.000188103	0.0084387	0.00489	0.00242757	0.0110941	0.00369139	0.00184413	0.0133157	me1 zone	me1 zone	Stable	me1 zone to me1 zone
DAL82	0.426439	0.395989	0.697207	0.713368	1.29355	1.22042	1.53705	1.68352	1.8857	1.67848	0.571281	0.521697	-1.61201	-2.11561	-0.503606	1.61201	0.503606	2.11561	-1.19103	0.368019	1.55905	1.19103	-1.55905	-0.368019	0.00177151	0.00220918	0.0332679	0.00322364	0.0318472	0.00351981	0.00763008	0.00536789	0.0506958	0.00853796	0.0374558	0.00794968	me1 zone	me2 zone	Dynamic	me1 zone to me2 zone
DAN1	0.0231824	0.0313181	0.0342892	0.0469393	0.332554	0.337494	1.0524	0.980604	1.70904	1.81799	7.42016	7.18572	-3.61992	-6.01604	-2.39612	3.61992	2.39612	6.01604	-4.64549	-7.49035	-2.84486	4.64549	2.84486	7.49035	0.00355063	0.00134609	0.000365831	0.00247092	0.000918546	0.000386887	0.0100599	0.00415236	0.00902801	0.00747178	0.00289881	0.00415813	me1 zone	me1 zone	Stable	me1 zone to me1 zone
DAP1	0.331918	0.308462	0.324167	0.313601	1.36763	1.58033	2.4694	2.30476	2.8105	2.75624	2.83395	2.87393	-2.20271	-3.11983	-0.917119	2.20271	0.917119	3.11983	-2.90414	-3.16185	-0.257712	2.90414	0.257712	3.16185	0.00281236	0.00030714	0.012807	0.000361439	6.73548e-05	0.0364912	0.00913104	0.00258573	0.0258229	0.00424679	0.00170739	0.043541	me1 zone	me1 zone	Stable	me1 zone to me1 zone
DBP1	0.415286	0.405682	1.05818	1.12591	0.874464	0.893727	0.564474	0.674833	1.34518	1.30265	0.11835	0.164786	-1.10688	-1.68941	-0.582539	1.10688	0.582539	1.68941	0.817502	2.94747	2.12997	-0.817502	-2.12997	-2.94747	0.000433861	0.000287904	0.00230368	0.0264005	0.00663934	0.0156386	0.00529326	0.00252168	0.0116208	0.0363339	0.00986465	0.0211183	me1 zone	me3 zone	Dynamic	me1 zone to me3 zone
DCG1	0.291456	0.20048	0.377811	0.363529	1.54384	1.21045	1.98703	1.88962	2.47471	2.27283	2.78728	2.44932	-2.48514	-3.27064	-0.7855	2.48514	0.7855	3.27064	-2.3866	-2.82042	-0.433819	2.3866	0.433819	2.82042	0.0161875	0.00698565	0.0505956	0.000366335	0.00119019	0.0498236	0.025698	0.0112989	0.0706299	0.00424679	0.00322506	0.0575504	me1 zone	me1 zone	Stable	me1 zone to me1 zone
DCS2	0.26842	0.246265	0.938694	0.874719	1.06311	1.01425	1.11492	1.1192	2.047	2.06887	0.3921	0.348602	-2.01299	-2.99944	-0.986445	2.01299	0.986445	2.99944	-0.300997	1.29174	1.59274	0.300997	-1.59274	-1.29174	0.0012337	0.000435071	0.00124069	0.0273644	0.00580012	0.00281822	0.00665071	0.0027433	0.0102591	0.0374365	0.00890058	0.00721494	me1 zone	me2 zone	Dynamic	me1 zone to me2 zone
DCV1	0.066152	0.0805478	0.0790715	0.125503	0.81729	0.911162	1.79071	1.80047	2.85053	2.80044	6.97301	7.06762	-3.55854	-5.26756	-1.70902	3.55854	1.70902	5.26756	-4.13376	-6.10084	-1.96708	4.13376	1.96708	6.10084	0.00206667	0.000730182	0.00214981	0.00632111	0.0029363	2.83906e-05	0.00809494	0.00320255	0.0114883	0.0127442	0.00544987	0.00376364	me1 zone	me1 zone	Stable	me1 zone to me1 zone
DDP1	0.326028	0.371473	0.906409	0.828342	1.2098	1.31823	1.53758	1.54932	1.81664	2.05986	0.529835	0.480119	-1.85775	-2.47449	-0.616741	1.85775	0.616741	2.47449	-0.831428	0.780438	1.61187	0.831428	-1.61187	-0.780438	0.00365111	0.00277661	0.0303888	0.00607222	0.0148738	0.00194603	0.0101795	0.00612284	0.0472641	0.0124298	0.0191508	0.00627985	me1 zone	me2 zone	Dynamic	me1 zone to me2 zone
DDR2	0.112177	0.137832	0.152812	0.177067	0.686747	0.625435	2.51479	2.38015	2.1802	1.74995	3.86019	4.08071	-2.39192	-3.97453	-1.58261	2.39192	1.58261	3.97453	-3.89128	-4.58929	-0.698009	3.89128	0.698009	4.58929	0.00459788	0.00297729	0.0117534	0.000847295	0.000610973	0.00646651	0.0113272	0.00634199	0.0245842	0.00509521	0.00244815	0.0112368	me1 zone	me1 zone	Stable	me1 zone to me1 zone
DER1	0.362924	0.364979	0.679704	0.687867	1.0644	1.18005	1.25861	1.40053	1.28948	1.51803	0.76541	0.982498	-1.62455	-1.94747	-0.322929	1.62455	0.322929	1.94747	-0.959343	-0.354013	0.60533	0.959343	-0.60533	0.354013	0.00210238	0.00365544	0.148318	0.00649916	0.197632	0.0883775	0.00818462	0.00723788	0.177684	0.0129578	0.208511	0.0975002	me1 zone	me2 zone	Dynamic	me1 zone to me2 zone
DFG10	0.179574	0.194516	0.268488	0.290561	1.41991	1.47565	2.62237	3.26805	3.29337	3.23111	2.77781	3.03183	-2.95238	-4.12441	-1.17202	2.95238	1.17202	4.12441	-3.39732	-3.3774	0.0199232	3.39732	-0.0199232	3.3774	0.000469225	0.000206376	0.000698554	0.0024676	0.000633505	0.947994	0.00529326	0.00242757	0.00940768	0.00747178	0.00246907	0.94948	me1 zone	Mixed II	Dynamic	me1 zone to Mixed II
DFR1	0.148857	0.157693	0.24232	0.254549	1.2855	1.47532	2.2753	2.15697	3.14489	3.14692	2.15467	2.16282	-3.1709	-4.35928	-1.18838	3.1709	1.18838	4.35928	-3.15711	-3.11926	0.0378549	3.15711	-0.0378549	3.11926	0.00115379	9.10103e-05	0.00687761	0.000275352	0.000130331	0.435613	0.00651058	0.00205363	0.0182487	0.00409115	0.00178726	0.447921	me1 zone	Mixed II	Dynamic	me1 zone to Mixed II
DGR1	0.155725	0.34047	0.172566	0.203822	1.7254	1.50881	2.38063	1.9412	4.1974	3.29985	5.60593	4.82018	-2.70443	-3.91738	-1.21295	2.70443	1.21295	3.91738	-3.52135	-4.79184	-1.27049	3.52135	1.27049	4.79184	0.0391216	0.0209468	0.0260968	0.00290168	0.00114238	0.0200454	0.0516601	0.0274049	0.042148	0.00807849	0.00317021	0.0259247	me1 zone	me1 zone	Stable	me1 zone to me1 zone
DIA1	0.16136	0.137763	0.232951	0.211529	1.40897	1.37801	2.25513	2.21363	2.7412	2.46051	3.59114	3.75565	-3.21989	-4.12017	-0.900283	3.21989	0.900283	4.12017	-3.32968	-4.04692	-0.717237	3.32968	0.717237	4.04692	0.00127335	0.00112067	0.00775286	0.000452185	0.000358968	0.00237175	0.00671284	0.00381972	0.0195137	0.00434067	0.0021301	0.00673127	me1 zone	me1 zone	Stable	me1 zone to me1 zone
DIA3	0.127539	0.115201	0.575926	0.52119	1.11235	1.10511	1.40963	1.51187	2.0879	2.17674	1.04008	0.975523	-3.19142	-4.13494	-0.943518	3.19142	0.943518	4.13494	-1.41299	-0.877494	0.535498	1.41299	-0.535498	0.877494	0.000529925	0.000367367	0.00103889	0.00384939	0.00935792	0.015964	0.00543446	0.00266336	0.00992278	0.0093669	0.012958	0.021462	me1 zone	me2 zone	Dynamic	me1 zone to me2 zone
DIF1	0.114879	0.151279	0.219382	0.251302	1.45791	1.44627	4.94887	3.17576	3.72068	3.54456	14.874	9.73956	-3.44777	-4.77065	-1.32288	3.44777	1.32288	4.77065	-4.10947	-5.70855	-1.59908	4.10947	1.59908	5.70855	0.00327678	0.00177126	0.000718016	0.00666889	0.00317424	0.0684926	0.00963373	0.00474151	0.00940768	0.0131599	0.00574862	0.0771011	me1 zone	me1 zone	Stable	me1 zone to me1 zone
DIT1	0.0406238	0.0651356	0.190412	0.186646	0.848142	0.871259	1.9635	1.9402	2.80278	2.93181	4.2188	4.33358	-4.02305	-5.76083	-1.73779	4.02305	1.73779	5.76083	-3.37198	-4.50347	-1.13148	3.37198	1.13148	4.50347	0.00697579	0.00346066	0.000473428	2.47839e-05	2.8724e-05	0.000350668	0.014607	0.00698465	0.00922059	0.00369139	0.00157094	0.00413749	me1 zone	me1 zone	Stable	me1 zone to me1 zone
DIT2	0.0634331	0.0527697	0.245524	0.202195	0.858092	0.853739	1.79053	1.59147	2.40471	2.41613	3.78542	3.4616	-3.88082	-5.37457	-1.49374	3.88082	1.49374	5.37457	-2.91721	-4.01672	-1.09951	2.91721	1.09951	4.01672	0.0011655	0.000608654	1.12623e-05	0.0031303	0.00146659	0.00927184	0.00653817	0.00303272	0.00564687	0.00840301	0.00359459	0.014232	me1 zone	me1 zone	Stable	me1 zone to me1 zone
DMC1	0.0926383	0.0716318	0.173051	0.171483	0.783841	0.745725	2.18679	2.1863	2.39331	2.57867	4.05798	4.15545	-3.21898	-4.91968	-1.7007	3.21898	1.7007	4.91968	-3.66593	-4.57527	-0.909331	3.66593	0.909331	4.57527	0.00340398	0.0015311	0.00144592	3.21069e-06	1.60648e-05	0.000354457	0.00984056	0.00441225	0.0104778	0.00301399	0.00156032	0.00413749	me1 zone	me1 zone	Stable	me1 zone to me1 zone
DOG1	0.101416	0.105962	0.164386	0.129162	1.05853	1.27331	1.99975	1.97914	2.42182	2.8468	4.31002	4.18779	-3.49114	-4.66709	-1.17595	3.49114	1.17595	4.66709	-3.7607	-4.85542	-1.09472	3.7607	1.09472	4.85542	0.00154066	0.000670924	0.0218821	0.00212485	0.00129376	0.000405823	0.00725918	0.00311271	0.0373028	0.00698962	0.00335636	0.00419611	me1 zone	me1 zone	Stable	me1 zone to me1 zone
DOG2	0.550631	0.367507	0.746136	0.729817	1.36895	1.08596	1.59283	1.61598	1.64677	1.59772	0.702843	0.69269	-1.41889	-1.82121	-0.40232	1.41889	0.40232	1.82121	-1.1204	0.0808303	1.20123	1.1204	-1.20123	-0.0808303	0.0504936	0.0240858	0.134427	0.000288863	0.0515913	0.00015141	0.0640781	0.0308517	0.16314	0.00412668	0.0583268	0.00380177	me1 zone	me2 zone	Dynamic	me1 zone to me2 zone
DON1	0.23854	0.246871	0.289069	0.270763	1.1162	1.23952	2.30094	2.20467	1.93917	2.19023	3.56501	3.40074	-2.27889	-3.08865	-0.809762	2.27889	0.809762	3.08865	-3.00865	-3.63721	-0.628559	3.00865	0.628559	3.63721	0.00121798	0.000872946	0.0199005	0.000350738	0.000255707	0.00529535	0.00661947	0.00344269	0.0348866	0.00419281	0.00191948	0.0100037	me1 zone	me1 zone	Stable	me1 zone to me1 zone
DOT5	0.236615	0.280525	0.872722	0.755848	1.0161	1.28782	1.33443	1.35762	1.87572	1.98588	0.791668	0.705042	-2.15546	-2.90057	-0.745107	2.15546	0.745107	2.90057	-0.725099	0.121811	0.846909	0.725099	-0.846909	-0.121811	0.00944301	0.0019814	0.0502352	0.0199315	0.461135	0.00975764	0.0175606	0.00501303	0.0702633	0.0289336	0.47239	0.0147184	me1 zone	me2 zone	Dynamic	me1 zone to me2 zone
DSE1	0.144045	0.1377	0.164769	0.167128	1.12192	1.14151	1.81138	1.66682	2.66757	2.64816	5.77626	4.93678	-3.00605	-4.2378	-1.23175	3.00605	1.23175	4.2378	-3.38954	-5.01249	-1.62296	3.38954	1.62296	5.01249	0.00013407	6.03332e-05	0.000121022	0.000322513	0.000515448	0.0062049	0.00463004	0.0020085	0.00821137	0.00412932	0.00230544	0.0109275	me1 zone	me1 zone	Stable	me1 zone to me1 zone
DSE2	0.256448	0.194185	0.226446	0.195701	1.52404	1.4557	2.05829	1.99776	2.22778	2.29489	2.90166	2.97688	-2.72516	-3.32715	-0.601985	2.72516	0.601985	3.32715	-3.26425	-3.79964	-0.535385	3.26425	0.535385	3.79964	0.00546688	0.00362712	0.00425674	0.00107907	0.0007885	0.00279405	0.0125287	0.00720335	0.014727	0.00545259	0.00269666	0.00718906	me1 zone	me1 zone	Stable	me1 zone to me1 zone
DSF1	0.0396526	0.0286102	0.0739608	0.0917682	0.528446	0.481562	1.41038	1.47692	1.78739	1.68163	6.83968	7.33148	-3.88712	-5.66728	-1.78016	3.88712	1.78016	5.66728	-4.12282	-6.41799	-2.29517	4.12282	2.29517	6.41799	0.00390734	0.00176992	0.00201999	0.0014807	0.000646681	0.000685758	0.0104812	0.00474151	0.0112064	0.00601273	0.00248557	0.00449715	me1 zone	me1 zone	Stable	me1 zone to me1 zone
DTR1	0.240453	0.254473	0.266551	0.291805	1.05547	1.06893	1.35522	1.34878	1.63541	1.61587	2.15735	2.24569	-2.10177	-2.71572	-0.613953	2.10177	0.613953	2.71572	-2.27584	-2.97924	-0.703405	2.27584	0.703405	2.97924	0.000396757	0.000236608	0.000420778	0.000823375	0.000573829	0.00171473	0.00528714	0.00246021	0.00922059	0.00504734	0.00238749	0.00596473	me1 zone	me1 zone	Stable	me1 zone to me1 zone
DUR3	0.318356	0.310595	0.66269	0.704386	1.12061	1.25644	1.3187	1.38035	1.8387	1.95481	0.813553	0.868641	-1.91815	-2.59251	-0.67436	1.91815	0.67436	2.59251	-0.981354	-0.29925	0.682105	0.981354	-0.682105	0.29925	0.00193615	0.000337435	0.018637	0.00312303	0.0435864	0.00705192	0.00790503	0.00260528	0.0331876	0.00838739	0.0498056	0.0118563	me1 zone	me2 zone	Dynamic	me1 zone to me2 zone
DUT1	0.49048	0.508669	0.573639	0.382393	1.57793	2.13613	2.70781	2.56819	2.07727	2.70002	2.07054	2.10066	-1.89423	-2.25742	-0.363195	1.89423	0.363195	2.25742	-2.46431	-2.12533	0.33898	2.46431	-0.33898	2.12533	0.013454	0.00715546	0.331536	0.0137144	0.0179603	0.0133978	0.0223653	0.0114927	0.366603	0.0216108	0.0225141	0.0186938	me1 zone	me2 zone	Dynamic	me1 zone to me2 zone
DYN2	0.243842	0.338777	0.5	0.533999	1.29819	1.66182	3.12207	3.25088	2.71843	3.08605	2.5751	2.76081	-2.34498	-3.31654	-0.971566	2.34498	0.971566	3.31654	-2.62373	-2.3675	0.256229	2.62373	-0.256229	2.3675	0.0155185	0.00576765	0.0393378	0.000450209	0.00085088	0.0475343	0.0248764	0.00981474	0.0578793	0.00433634	0.00278013	0.0552097	me1 zone	me2 zone	Dynamic	me1 zone to me2 zone
ECL1	0.364161	0.379075	0.609573	0.58619	1.26354	1.34738	1.77857	1.84859	1.54354	1.62779	1.71784	1.46756	-1.81266	-2.0932	-0.280534	1.81266	0.280534	2.0932	-1.60091	-1.41354	0.187364	1.60091	-0.187364	1.41354	0.00090798	0.000526463	0.0429539	0.000612817	0.00682568	0.243087	0.00602434	0.00290236	0.0621345	0.00472346	0.0100712	0.255717	me1 zone	Mixed II	Dynamic	me1 zone to Mixed II
ECM11	0.101701	0.0988112	0.0903037	0.0873105	0.54081	0.477918	0.714266	0.674154	3.28927	3.0314	7.46059	7.05804	-2.345	-4.97831	-2.63331	2.345	2.63331	4.97831	-2.96663	-6.35301	-3.38639	2.96663	3.38639	6.35301	0.00152477	0.000157422	0.00164106	0.000264648	5.43161e-05	0.000291047	0.00725778	0.00236257	0.0106149	0.00409115	0.00167372	0.00413749	me1 zone	me1 zone	Stable	me1 zone to me1 zone
ECM12	0.131433	0.178573	0.151622	0.1521	1.43718	1.17488	2.39803	2.52216	3.75972	3.44378	5.38761	6.07299	-3.07482	-4.53833	-1.46351	3.07482	1.46351	4.53833	-4.01789	-5.23779	-1.2199	4.01789	1.2199	5.23779	0.00727887	0.00254075	0.0114428	8.24185e-05	0.000272322	0.00587296	0.0149428	0.00579046	0.0242119	0.00382463	0.00198092	0.0105761	me1 zone	me1 zone	Stable	me1 zone to me1 zone
ECM13	0.074617	0.0439774	0.157865	0.153545	0.934308	0.880246	2.61468	2.71963	2.47089	2.17018	4.95218	5.10044	-3.93551	-5.29035	-1.35484	3.93551	1.35484	5.29035	-4.09841	-5.01261	-0.914198	4.09841	0.914198	5.01261	0.00914948	0.00536999	0.00575122	7.18338e-05	3.39672e-05	0.00150235	0.0172264	0.00933136	0.0167891	0.00378549	0.00157094	0.0056853	me1 zone	me1 zone	Stable	me1 zone to me1 zone
ECM15	0.0736389	0.0776035	0.172464	0.138183	0.933433	1.1606	3.22213	3.27256	4.49649	4.9446	4.18264	4.31348	-3.79135	-5.96402	-2.17267	3.79135	2.17267	5.96402	-4.38591	-4.77346	-0.387543	4.38591	0.387543	4.77346	0.00181989	0.000172274	0.00612881	0.00132705	0.00113713	0.00409983	0.00770571	0.00237548	0.0173551	0.00580747	0.00316705	0.00866691	me1 zone	me1 zone	Stable	me1 zone to me1 zone
ECM18	0.590057	0.630295	1.0567	1.05685	1.0127	1.12339	1.04498	1.12974	1.30728	1.49088	0.501179	0.461105	-0.807675	-1.19718	-0.389505	0.807675	0.389505	1.19718	-0.0411584	1.13513	1.17629	0.0411584	-1.17629	-1.13513	0.0118738	0.00778881	0.084623	0.550261	0.00278679	0.0048622	0.020509	0.0122466	0.108539	0.568247	0.00526761	0.00954513	me1 zone	Mixed I	Dynamic	me1 zone to Mixed I
ECM19	0.240954	0.216148	0.204165	0.242471	1.176	1.29738	3.07243	3.22642	5.97466	4.19301	8.68342	9.19449	-2.43589	-4.47533	-2.03943	2.43589	2.03943	4.47533	-3.81792	-5.32293	-1.50502	3.81792	1.50502	5.32293	0.00187536	0.00357773	0.0168098	0.00113602	0.000601461	0.00129849	0.00780389	0.00714559	0.0309796	0.00554063	0.00243061	0.00551289	me1 zone	me1 zone	Stable	me1 zone to me1 zone
ECM23	0.0651601	0.0439584	0.0534772	0.0404376	0.270764	0.218602	0.358448	0.376048	1.84386	1.75797	8.41227	8.40002	-2.16502	-5.04476	-2.87975	2.16502	2.87975	5.04476	-2.96733	-7.48395	-4.51662	2.96733	4.51662	7.48395	0.0211923	0.00316444	0.00298633	0.00467583	0.000722248	5.86422e-05	0.031528	0.00660245	0.0127118	0.0105601	0.0025888	0.00376364	me1 zone	me1 zone	Stable	me1 zone to me1 zone
ECM4	0.0789476	0.0684875	0.455001	0.378513	1.0629	1.12899	2.29051	2.12351	2.19173	2.24893	1.48366	1.48101	-3.89403	-4.91262	-1.0186	3.89403	1.0186	4.91262	-2.40481	-1.83059	0.574224	2.40481	-0.574224	1.83059	0.000815861	0.000448927	0.00214866	0.00352979	0.00518489	0.00896017	0.00594251	0.00279365	0.0114883	0.00896624	0.00822884	0.0138688	me1 zone	me2 zone	Dynamic	me1 zone to me2 zone
ECM8	0.0377663	0.0474295	0.053511	0.0488016	0.599262	0.665508	1.47324	1.34012	2.66718	2.91007	8.44195	7.87036	-3.89195	-6.03263	-2.14068	3.89195	2.14068	6.03263	-4.78124	-7.31683	-2.53559	4.78124	2.53559	7.31683	0.00214563	0.00084742	0.002103	0.000397096	0.000130214	0.00112113	0.00823779	0.00340508	0.0113756	0.00426785	0.00178726	0.00523106	me1 zone	me1 zone	Stable	me1 zone to me1 zone
EDC2	0.149549	0.165732	0.358397	0.285189	1.75673	1.74581	4.50753	3.79096	3.6401	4.3059	8.0317	6.18596	-3.47369	-4.65552	-1.18183	3.47369	1.18183	4.65552	-3.68864	-4.46541	-0.776764	3.68864	0.776764	4.46541	0.000456124	0.00093081	0.0104507	0.00312142	0.00313087	0.0764183	0.00529326	0.00351721	0.0229708	0.00838699	0.00570026	0.0852552	me1 zone	me1 zone	Stable	me1 zone to me1 zone
EDS1	0.529797	0.52979	1.03903	1.03123	1.04058	1.00782	1.11535	1.05708	1.22007	1.30722	0.542098	0.556527	-0.95099	-1.25409	-0.303097	0.95099	0.303097	1.25409	-0.0694968	0.914115	0.983612	0.0694968	-0.983612	-0.914115	0.000588515	0.0015733	0.0313637	0.21957	0.000464582	0.00191535	0.0054816	0.00447554	0.0484069	0.238708	0.00225235	0.0062702	me1 zone	Mixed I	Dynamic	me1 zone to Mixed I
EEB1	0.433225	0.487093	0.869963	0.779877	1.33718	1.32389	1.72409	1.62671	1.59257	1.57847	0.761724	0.655327	-1.5318	-1.78475	-0.252952	1.5318	0.252952	1.78475	-1.02218	0.219435	1.24161	1.02218	-1.24161	-0.219435	0.00304432	0.00224287	0.00145089	0.00752579	0.240707	0.00861964	0.009373	0.00540962	0.0104778	0.0142311	0.251786	0.0135196	me1 zone	me2 zone	Dynamic	me1 zone to me2 zone
EFM3	0.19396	0.191683	0.285966	0.260602	1.54196	1.8318	2.41715	2.4396	3.72226	3.73206	2.39997	2.60142	-3.12902	-4.27274	-1.14372	3.12902	1.14372	4.27274	-3.15151	-3.19385	-0.0423401	3.15151	0.0423401	3.19385	0.00158575	4.17098e-06	0.0114933	0.000455682	0.000770397	0.55451	0.00736515	0.00154042	0.0242787	0.00435226	0.00267015	0.565626	me1 zone	Mixed II	Dynamic	me1 zone to Mixed II
EFM6	0.144975	0.146706	0.212188	0.239885	1.9636	1.8611	3.41694	3.07258	4.47651	4.515	5.76027	5.50935	-3.71289	-4.9461	-1.23322	3.71289	1.23322	4.9461	-3.84348	-4.63974	-0.796255	3.84348	0.796255	4.63974	0.000113796	4.5543e-06	0.00100596	0.000926046	0.000411107	0.0106699	0.00463004	0.00154042	0.00992278	0.00518983	0.00219486	0.0157474	me1 zone	me1 zone	Stable	me1 zone to me1 zone
EFT2	0.806936	0.768496	0.803439	0.82012	1.29272	1.09204	1.25631	1.03369	2.43988	1.35052	1.1332	1.20896	-0.5981	-1.2666	-0.6685	0.5981	0.6685	1.2666	-0.496187	-0.52868	-0.0324929	0.496187	0.0324929	0.52868	0.0426797	0.106464	0.30208	0.0743639	0.00849711	0.818981	0.0556356	0.117815	0.33662	0.0881998	0.0119731	0.824573	me1 zone	Mixed II	Dynamic	me1 zone to Mixed II
EGH1	0.655378	0.709321	1.09654	1.19585	0.940184	0.979017	0.669211	0.793944	1.18806	1.19636	0.199511	0.255745	-0.491923	-0.805056	-0.313133	0.491923	0.313133	0.805056	0.647772	2.3321	1.68433	-0.647772	-1.68433	-2.3321	0.0165001	0.00500977	0.00881561	0.0421735	0.00649933	0.0161521	0.0260647	0.00890892	0.0208086	0.0537891	0.00968416	0.0216769	me1 zone	me3 zone	Dynamic	me1 zone to me3 zone
EGO2	0.356075	0.300603	0.495461	0.430613	1.50876	1.47861	2.24076	1.51639	2.0805	1.92451	0.812223	0.627188	-2.18562	-2.60855	-0.422927	2.18562	0.422927	2.60855	-2.02044	-0.636281	1.38416	2.02044	-1.38416	0.636281	0.00313893	0.00263892	0.0184245	0.0217394	0.0977552	0.0558492	0.00949043	0.00593189	0.032952	0.0310178	0.106464	0.0639071	me1 zone	me2 zone	Dynamic	me1 zone to me2 zone
EGO4	0.275477	0.223824	0.279235	0.279515	0.876462	0.697547	1.86263	2.17608	3.30146	2.71216	8.52644	9.27265	-1.65646	-3.59025	-1.93379	1.65646	1.93379	3.59025	-2.85362	-4.99346	-2.13984	2.85362	2.13984	4.99346	0.0176213	0.00328343	0.0123683	0.00154697	0.000146949	0.00351998	0.0274171	0.00674276	0.0253268	0.00615152	0.00178726	0.00794968	me1 zone	me1 zone	Stable	me1 zone to me1 zone
EGT2	0.135107	0.145903	0.175201	0.183987	0.89768	0.960334	1.60844	1.61569	1.64069	1.7517	3.69245	3.67969	-2.72507	-3.59361	-0.86854	2.72507	0.86854	3.59361	-3.1661	-4.35927	-1.19318	3.1661	1.19318	4.35927	0.000732129	0.00041049	0.00604014	0.000125296	6.58772e-05	1.17789e-05	0.00570051	0.00270451	0.0172105	0.00395561	0.00170739	0.00376364	me1 zone	me1 zone	Stable	me1 zone to me1 zone
EMC6	0.770587	0.580549	0.758697	1.06864	1.72698	1.58908	1.57835	1.9635	2.23504	1.77148	0.450144	0.559127	-1.2953	-1.56818	-0.272878	1.2953	0.272878	1.56818	-0.954763	0.856428	1.81119	0.954763	-1.81119	-0.856428	0.0254691	0.027089	0.275931	0.0808079	0.102041	0.0146904	0.0363567	0.0342033	0.310246	0.0947289	0.110872	0.0201359	me1 zone	me2 zone	Dynamic	me1 zone to me2 zone
EMI1	0.360817	0.419667	0.784295	0.70579	1.37948	1.42657	1.82782	1.90624	1.76121	1.89622	0.727927	0.746945	-1.8461	-2.22839	-0.382292	1.8461	0.382292	2.22839	-1.32535	0.0148061	1.34015	1.32535	-1.34015	-0.0148061	0.00362219	0.00294236	0.0227308	0.00378657	0.884131	0.000703463	0.01014	0.00628709	0.0382907	0.00927685	0.887991	0.00453456	me1 zone	me2 zone	Dynamic	me1 zone to me2 zone
EMI2	0.22199	0.216038	0.661669	0.59535	0.99767	1.06812	1.32106	1.35062	2.27147	2.43899	0.711945	0.802143	-2.2376	-3.42677	-1.18917	2.2376	1.18917	3.42677	-1.08774	-0.268443	0.819299	1.08774	-0.819299	0.268443	0.00056049	0.000257111	0.00355748	0.00506416	0.14505	0.0111518	0.00545316	0.00249087	0.0135659	0.011055	0.154795	0.0162831	me1 zone	me2 zone	Dynamic	me1 zone to me2 zone
EMP46	0.120827	0.137392	0.630586	0.605977	0.9513	0.965505	1.33488	1.41094	1.5993	1.69782	0.983358	1.02104	-2.89204	-3.67454	-0.782499	2.89204	0.782499	3.67454	-1.1509	-0.696832	0.454071	1.1509	-0.454071	0.696832	0.00103692	0.000771993	0.00321295	0.00182482	0.00319744	0.0111448	0.00620281	0.00328568	0.0130593	0.00656159	0.00578153	0.0162831	me1 zone	me2 zone	Dynamic	me1 zone to me2 zone
EMT1	0.24961	0.272394	0.199732	0.464782	1.34711	0.870778	1.1171	1.78968	2.09438	1.94714	3.68986	6.31448	-2.08706	-2.95277	-0.865709	2.08706	0.865709	2.95277	-2.12905	-3.91218	-1.78313	2.12905	1.78313	3.91218	0.0235545	0.000771393	0.106322	0.0865742	0.0312873	0.0752636	0.0342794	0.00328556	0.13273	0.100872	0.0368651	0.0841139	me1 zone	me1 zone	Stable	me1 zone to me1 zone
ENA1	0.471629	0.594779	0.606466	0.792863	0.867263	0.838615	1.06809	1.05162	1.32809	1.48813	1.18963	1.09828	-0.677755	-1.401	-0.723245	0.677755	0.723245	1.401	-0.599132	-0.709289	-0.110157	0.599132	0.110157	0.709289	0.0555454	0.0170688	0.0137917	0.0872195	0.0701377	0.204381	0.0695376	0.0230064	0.0271027	0.1015	0.0778705	0.216426	me1 zone	Mixed II	Dynamic	me1 zone to Mixed II
ENO1	0.155971	0.156747	0.238948	0.23302	1.45979	1.42311	2.11819	2.07389	2.92377	2.81414	2.77999	3.01539	-3.20459	-4.19759	-0.993002	3.20459	0.993002	4.19759	-3.1509	-3.61814	-0.467236	3.1509	0.467236	3.61814	3.40656e-05	4.38645e-05	0.001111	5.64899e-05	0.00028773	0.0164753	0.00390115	0.00194016	0.00992278	0.00369139	0.00200399	0.0220105	me1 zone	me1 zone	Stable	me1 zone to me1 zone
ENO2	0.160925	0.140776	0.153425	0.155395	1.29042	1.27437	2.24527	2.44562	4.28746	4.05022	3.58713	4.11838	-3.08765	-4.78845	-1.7008	3.08765	1.7008	4.78845	-3.92502	-4.64105	-0.716029	3.92502	0.716029	4.64105	0.000981804	0.000478773	0.000610891	0.000252311	0.000465066	0.02589	0.00611181	0.00285575	0.00940768	0.00409115	0.00225235	0.0321667	me1 zone	me1 zone	Stable	me1 zone to me1 zone
ERG2	0.366463	0.330308	0.552023	0.443994	1.48432	1.55266	2.11995	2.06581	2.18852	2.0698	1.77912	1.87141	-2.12388	-2.61153	-0.487644	2.12388	0.487644	2.61153	-2.07125	-1.87386	0.197385	2.07125	-0.197385	1.87386	0.00147288	0.00105775	0.0110631	0.0057368	0.0072638	0.0403617	0.00715171	0.00369731	0.0237804	0.0119473	0.0105953	0.0476452	me1 zone	Mixed II	Dynamic	me1 zone to Mixed II
ERG28	0.0525217	0.0586292	0.0881388	0.0509971	1.01665	1.14249	2.66713	2.61762	3.94403	4.11074	6.55787	6.30678	-4.27986	-6.17925	-1.89939	4.27986	1.89939	6.17925	-5.24727	-6.53077	-1.28351	5.24727	1.28351	6.53077	0.000729945	0.000188107	0.00219926	0.00550511	0.0035925	0.000591981	0.00570051	0.00240613	0.0115481	0.0116376	0.00631302	0.00443483	me1 zone	me1 zone	Stable	me1 zone to me1 zone
ERI1	0.359495	0.256201	0.42043	0.44404	1.60042	1.66021	1.90381	2.39257	2.87805	2.61428	1.86757	2.07086	-2.40486	-3.15713	-0.752267	2.40486	0.752267	3.15713	-2.31323	-2.18773	0.125501	2.31323	-0.125501	2.18773	0.0101147	0.00633488	0.00962953	0.00536566	0.0014838	0.581081	0.0183412	0.0105003	0.0219385	0.0114523	0.00361756	0.592309	me1 zone	Mixed II	Dynamic	me1 zone to Mixed II
ERP3	0.32429	0.418376	0.795762	0.947298	1.08645	1.10794	1.01461	1.09066	1.38619	1.57726	1.00896	0.954276	-1.56304	-1.99649	-0.433459	1.56304	0.433459	1.99649	-0.272385	-0.17161	0.100776	0.272385	-0.100776	0.17161	0.013424	0.0103921	0.0447017	0.178911	0.312954	0.266765	0.0223409	0.0153272	0.0639868	0.196813	0.324173	0.279653	me1 zone	Mixed I	Dynamic	me1 zone to Mixed I
ERP5	0.315241	0.417297	0.984151	0.975597	1.40795	1.52786	1.91363	2.05783	1.94257	2.04952	0.42073	0.564889	-2.00279	-2.44617	-0.443383	2.00279	0.443383	2.44617	-1.019	0.991566	2.01057	1.019	-2.01057	-0.991566	0.0107528	0.00693864	0.0242913	0.00267738	0.0417969	0.0114822	0.0191006	0.0112482	0.040148	0.0077532	0.0479227	0.0166346	me1 zone	me2 zone	Dynamic	me1 zone to me2 zone
ERV1	0.172699	0.283252	0.465692	0.458594	1.42238	1.5195	2.46635	2.18466	2.46261	2.59546	1.4949	1.44917	-2.68979	-3.47164	-0.781849	2.68979	0.781849	3.47164	-2.33113	-1.6714	0.659734	2.33113	-0.659734	1.6714	0.0169229	0.0102672	0.00600493	0.00143114	0.000223636	0.0183611	0.0265647	0.0151764	0.017161	0.00592017	0.00184434	0.0240603	me1 zone	me2 zone	Dynamic	me1 zone to me2 zone
ERV15	0.322188	0.350489	0.658342	0.60219	1.24807	1.32586	2.17901	2.1806	2.15352	2.03679	0.913116	0.95244	-1.93599	-2.63907	-0.703084	1.93599	0.703084	2.63907	-1.79017	-0.565573	1.22459	1.79017	-1.22459	0.565573	0.00148744	0.000760372	0.00704078	0.00128604	0.015396	0.000616144	0.00718022	0.00326279	0.0185108	0.0057632	0.0197209	0.00443483	me1 zone	me2 zone	Dynamic	me1 zone to me2 zone
EST3	0.342946	0.365256	0.668642	0.655454	1.75563	1.58561	2.15505	2.10217	2.66998	2.36822	0.897076	0.983093	-2.23815	-2.83068	-0.592527	2.23815	0.592527	2.83068	-1.6849	-0.505855	1.17905	1.6849	-1.17905	0.505855	0.00148849	0.00119148	0.034871	0.000185804	0.0174875	0.00334422	0.00718022	0.00392232	0.0526268	0.00409115	0.0219932	0.00777254	me1 zone	me2 zone	Dynamic	me1 zone to me2 zone
ETR1	0.536341	0.54161	0.947287	1.17589	1.24948	1.20922	0.967893	1.1453	1.6695	1.72283	0.631715	0.866514	-1.18961	-1.65399	-0.464379	1.18961	0.464379	1.65399	0.00680128	0.502969	0.496168	-0.00680128	-0.496168	-0.502969	0.000429378	0.000206273	0.00493743	0.987507	0.204676	0.18755	0.00529326	0.00242757	0.0158309	0.988023	0.215586	0.199226	me1 zone	Mixed I	Dynamic	me1 zone to Mixed I
EXG2	0.444289	0.468725	0.423924	0.484028	1.17987	1.26452	1.63638	1.83956	1.47086	1.61822	1.42269	1.58391	-1.42077	-1.75847	-0.3377	1.42077	0.3377	1.75847	-1.93671	-1.72745	0.209268	1.93671	-0.209268	1.72745	0.00197143	0.00201302	0.0582731	0.00430802	0.00503036	0.209837	0.00796212	0.00504594	0.0790261	0.0100207	0.00805923	0.221958	me1 zone	Mixed II	Dynamic	me1 zone to Mixed II
FAA2	0.402467	0.433532	0.88538	0.868498	1.10935	1.08255	1.13597	1.04046	1.24551	1.43359	0.608221	0.587051	-1.39061	-1.68017	-0.289566	1.39061	0.289566	1.68017	-0.311417	0.55321	0.864627	0.311417	-0.864627	-0.55321	0.00164226	0.00464624	0.108789	0.0410644	0.00275104	0.00620035	0.00743543	0.00848663	0.135398	0.0525178	0.00523444	0.0109228	me1 zone	me2 zone	Dynamic	me1 zone to me2 zone
FAT3	0.38736	0.359513	0.606697	0.607131	0.958627	0.900909	1.49989	1.53015	1.18223	1.19758	1.06616	1.16568	-1.31601	-1.67191	-0.355902	1.31601	0.355902	1.67191	-1.31977	-0.878669	0.441101	1.31977	-0.441101	0.878669	0.00281754	0.00106409	0.0160668	0.000119308	0.00534318	0.0215161	0.00913239	0.0037026	0.0300436	0.00392011	0.00837832	0.027505	me1 zone	me2 zone	Dynamic	me1 zone to me2 zone
FBA1	0.176174	0.192778	0.252961	0.296333	1.42979	1.6134	2.49858	2.48567	3.36367	3.62275	2.13594	2.45659	-3.04408	-4.24304	-1.19897	3.04408	1.19897	4.24304	-3.18173	-3.06364	0.118087	3.18173	-0.118087	3.06364	0.00127369	0.000393266	0.00717854	0.00128248	0.00246219	0.351604	0.00671284	0.00269252	0.0186893	0.0057632	0.00487521	0.364668	me1 zone	Mixed II	Dynamic	me1 zone to Mixed II
FDH1	0.0573153	0.0592231	0.0441769	0.0796472	0.398587	0.456871	1.0607	0.853319	2.03883	1.87171	6.6732	6.34712	-2.87589	-5.06849	-2.1926	2.87589	2.1926	5.06849	-3.95024	-6.71633	-2.76609	3.95024	2.76609	6.71633	0.00123966	0.000169915	0.00279073	0.0125735	0.00394015	0.00335271	0.00665071	0.00236257	0.012285	0.0203426	0.00671087	0.00777482	me1 zone	me1 zone	Stable	me1 zone to me1 zone
FHN1	0.102052	0.114765	0.118543	0.166707	0.805843	0.907994	1.94784	1.95497	3.06818	3.1166	7.59743	7.88858	-2.98268	-4.83417	-1.85149	2.98268	1.85149	4.83417	-3.77422	-5.76259	-1.98838	3.77422	1.98838	5.76259	0.00163536	0.000311896	0.00218618	0.00417432	0.00182569	0.000187875	0.00743144	0.00260057	0.0115349	0.00986532	0.00405944	0.00397162	me1 zone	me1 zone	Stable	me1 zone to me1 zone
FIG1	0.0514309	0.0794951	0.0795738	0.0819572	0.45029	0.439807	0.654194	0.56325	2.40551	2.69634	9.12219	8.67846	-2.76521	-5.2842	-2.51899	2.76521	2.51899	5.2842	-2.91397	-6.78397	-3.87	2.91397	3.87	6.78397	0.0123963	0.00371087	0.00111389	0.00142702	3.79632e-05	0.000862052	0.021122	0.00732289	0.00992278	0.00591144	0.00159334	0.00476157	me1 zone	me1 zone	Stable	me1 zone to me1 zone
FIS1	0.134876	0.186088	0.465707	0.482495	1.27947	1.39613	2.08563	2.1158	2.15303	2.53588	1.21677	1.31944	-3.05938	-3.86877	-0.809389	3.05938	0.809389	3.86877	-2.14761	-1.41941	0.728205	2.14761	-0.728205	1.41941	0.00605802	0.00447051	0.0264687	0.000164688	0.00201545	0.00655593	0.0133556	0.00826807	0.0426316	0.00407815	0.00429534	0.0113237	me1 zone	me2 zone	Dynamic	me1 zone to me2 zone
FIT1	0.261845	0.266188	0.464202	0.458894	0.944607	1.01386	1.023	1.11517	1.26482	1.30192	0.668112	0.675398	-1.89102	-2.28124	-0.390214	1.89102	0.390214	2.28124	-1.21182	-0.541455	0.670368	1.21182	-0.670368	0.541455	0.000767524	0.000110624	0.0193104	0.00267885	0.000443233	0.00867353	0.00580264	0.00212738	0.0340496	0.0077532	0.00222763	0.0135625	me1 zone	me2 zone	Dynamic	me1 zone to me2 zone
FIT2	0.0648853	0.0596439	0.0762584	0.0703415	0.64547	0.777195	1.9753	2.10309	3.34007	3.32311	8.14582	8.66611	-3.51404	-5.74165	-2.22761	3.51404	2.22761	5.74165	-4.79805	-6.84146	-2.04341	4.79805	2.04341	6.84146	0.00175258	0.000112322	0.00357985	0.000236132	0.000115101	0.000966009	0.00759408	0.00213116	0.0136139	0.00409115	0.00175308	0.00497699	me1 zone	me1 zone	Stable	me1 zone to me1 zone
FIT3	0.577743	0.60915	0.660737	0.588889	0.924343	0.881095	1.25562	1.07798	1.07216	1.17703	1.07181	1.09453	-0.605158	-0.922218	-0.31706	0.605158	0.31706	0.922218	-0.901056	-0.793761	0.107295	0.901056	-0.107295	0.793761	0.00716404	0.00698488	0.0528704	0.0227024	0.0110562	0.450965	0.0148232	0.0112989	0.0731484	0.0321762	0.0148675	0.463045	me1 zone	Mixed II	Dynamic	me1 zone to Mixed II
FLO9	0.362673	0.358574	0.552989	0.521604	1.17133	1.23572	1.45539	1.3918	1.56668	1.66465	1.04194	1.03696	-1.7387	-2.16356	-0.424859	1.7387	0.424859	2.16356	-1.40575	-0.952028	0.45372	1.40575	-0.45372	0.952028	0.000515052	0.00042331	0.0183561	0.0014208	0.00196481	0.00507068	0.00542343	0.00271984	0.0328502	0.00590164	0.00422684	0.00976118	me1 zone	me2 zone	Dynamic	me1 zone to me2 zone
FLX1	0.185172	0.152971	0.4607	0.593922	1.54988	1.50642	2.23266	2.60775	3.50166	3.26047	1.31488	1.42294	-3.17608	-4.32177	-1.14569	3.17608	1.14569	4.32177	-2.1984	-1.3763	0.822099	2.1984	-0.822099	1.3763	0.00191094	0.00115356	0.00233462	0.00934714	0.0186108	0.0227526	0.00785208	0.00387439	0.0116208	0.0164764	0.0232282	0.0288611	me1 zone	me2 zone	Dynamic	me1 zone to me2 zone
FMC1	0.28891	0.355339	0.636219	0.602152	1.07652	1.38023	1.62168	1.72688	1.55445	1.68711	0.967626	1.06091	-1.93106	-2.331	-0.399933	1.93106	0.399933	2.331	-1.43509	-0.711994	0.723099	1.43509	-0.723099	0.711994	0.0143319	0.00468447	0.16206	0.00175908	0.0116296	0.0121096	0.0233982	0.00851856	0.192251	0.00650357	0.015502	0.0173037	me1 zone	me2 zone	Dynamic	me1 zone to me2 zone
FMO1	0.0482875	0.0675114	0.249961	0.237465	1.1006	1.13542	2.17495	2.09093	3.32348	3.11999	2.64291	2.54502	-4.27124	-5.79815	-1.52691	4.27124	1.52691	5.79815	-3.12959	-3.4119	-0.282312	3.12959	0.282312	3.4119	0.00318562	0.00178329	0.00110634	0.000222081	0.000181154	0.0188819	0.00954379	0.00476483	0.00992278	0.00409115	0.00181154	0.0246416	me1 zone	me1 zone	Stable	me1 zone to me1 zone
FMP16	0.14996	0.118501	0.239244	0.180661	1.27125	1.25005	2.46108	2.03413	3.12811	2.74791	2.74893	2.24282	-3.23138	-4.45205	-1.22067	3.23138	1.22067	4.45205	-3.42025	-3.57141	-0.151158	3.42025	0.151158	3.57141	0.00274828	0.00188496	0.00593911	0.00506199	0.00485308	0.532863	0.00905181	0.00489206	0.0170953	0.011055	0.00784737	0.544221	me1 zone	Mixed II	Dynamic	me1 zone to Mixed II
FMP23	0.069829	0.0630863	0.151622	0.179056	1.25124	1.26705	3.26032	2.7495	4.0015	3.9103	5.04893	4.4778	-4.24387	-5.89543	-1.65156	4.24387	1.65156	5.89543	-4.18382	-4.84848	-0.66466	4.18382	0.66466	4.84848	0.000302075	0.0001622	0.000131467	0.00168134	0.000928991	0.0472072	0.00512369	0.00236257	0.00821137	0.006394	0.00290929	0.054892	me1 zone	me1 zone	Stable	me1 zone to me1 zone
FMP33	0.127119	0.107283	0.329526	0.268367	1.32505	1.21964	2.90232	2.60908	2.59627	2.49239	2.2785	2.04337	-3.44043	-4.44023	-0.999798	3.44043	0.999798	4.44023	-3.20446	-2.85369	0.350763	3.20446	-0.350763	2.85369	0.00156003	0.000800848	0.00440754	0.00269048	0.00342039	0.0856797	0.00729874	0.00333686	0.0149606	0.00777009	0.00608952	0.0946873	me1 zone	me2 zone	Dynamic	me1 zone to me2 zone
FMP45	0.0553248	0.0686973	0.182709	0.19282	0.872335	0.976289	2.81791	2.66914	2.91063	3.03259	5.53167	5.53374	-3.89778	-5.58258	-1.68479	3.89778	1.68479	5.58258	-3.86904	-4.88099	-1.01195	3.86904	1.01195	4.88099	0.00202672	0.000807309	0.00261593	0.000203056	6.33556e-05	0.00148999	0.00805739	0.0033444	0.0120183	0.00409115	0.00170739	0.00568265	me1 zone	me1 zone	Stable	me1 zone to me1 zone
FMP48	0.0662998	0.051735	0.123668	0.111481	0.821968	0.809095	2.0154	1.91397	2.41668	1.96691	5.6358	5.87855	-3.78853	-5.21483	-1.4263	3.78853	1.4263	5.21483	-4.06265	-5.61371	-1.55106	4.06265	1.55106	5.61371	0.00221933	0.00198024	0.0108486	0.000422786	0.000206885	0.000959803	0.00830263	0.00501303	0.0235217	0.00431304	0.00184413	0.00497055	me1 zone	me1 zone	Stable	me1 zone to me1 zone
FMT1	0.233093	0.210971	0.297009	0.377628	1.50613	1.38086	3.30433	3.36209	3.86033	3.06381	3.92882	4.22001	-2.70072	-3.9628	-1.26207	2.70072	1.26207	3.9628	-3.30473	-3.59441	-0.28968	3.30473	0.28968	3.59441	0.00124454	0.0021007	0.0195818	0.00273361	0.00250587	0.0321436	0.00665071	0.00518192	0.0344506	0.00782393	0.00492944	0.0389107	me1 zone	me1 zone	Stable	me1 zone to me1 zone
FOX2	0.207688	0.200272	0.886115	0.942575	1.08723	1.15248	1.23201	1.0902	1.86063	1.85282	0.506865	0.47257	-2.45681	-3.18626	-0.72945	2.45681	0.72945	3.18626	-0.344686	0.900788	1.24547	0.344686	-1.24547	-0.900788	0.000406681	6.86481e-05	0.00331706	0.0740474	0.00554544	0.00661562	0.00528714	0.0020085	0.013202	0.087915	0.00862025	0.0113883	me1 zone	me2 zone	Dynamic	me1 zone to me2 zone
FRD1	0.299494	0.298089	0.542028	0.526578	1.37696	1.41986	1.66545	1.80503	2.0154	2.01275	0.820641	0.977962	-2.22658	-2.75291	-0.526331	2.22658	0.526331	2.75291	-1.6994	-0.751146	0.948256	1.6994	-0.948256	0.751146	0.000101081	1.63805e-06	0.00176485	0.00131671	0.0283124	0.0206908	0.00463004	0.00154042	0.0108533	0.00580747	0.0337401	0.0266335	me1 zone	me2 zone	Dynamic	me1 zone to me2 zone
FRE4	0.488734	0.504094	0.803193	0.762173	1.0623	1.12107	1.18732	1.11841	1.39263	1.45675	1.75336	1.67555	-1.13694	-1.52103	-0.384089	1.13694	0.384089	1.52103	-0.558723	-1.13125	-0.572526	0.558723	0.572526	1.13125	0.00154974	0.000670502	0.0169168	0.0103818	0.0019492	0.00882048	0.00726946	0.00311271	0.031107	0.0177983	0.00421471	0.0137149	me1 zone	me1 zone	Stable	me1 zone to me1 zone
FRM2	0.0526068	0.0463525	0.0342529	0.0800494	0.875281	0.859349	1.22676	1.39778	3.75219	3.61562	8.52789	9.67952	-4.13165	-6.21826	-2.08661	4.13165	2.08661	6.21826	-4.52114	-7.31553	-2.79439	4.52114	2.79439	7.31553	0.000497544	0.000233796	0.000204572	0.017333	0.00685552	0.00219668	0.00537289	0.0024577	0.00834407	0.0259138	0.0100997	0.00651077	me1 zone	me1 zone	Stable	me1 zone to me1 zone
FRT2	0.488404	0.479263	1.11501	0.965659	0.899711	0.85012	0.803587	0.720353	1.6287	1.65378	0.190699	0.163937	-0.854634	-1.7622	-0.907568	0.854634	0.907568	1.7622	0.44924	2.55264	2.1034	-0.44924	-2.1034	-2.55264	0.00253761	9.89323e-05	0.00216852	0.0752925	0.00345834	0.00406293	0.00872649	0.00208818	0.0115134	0.0891724	0.00614128	0.00862062	me1 zone	me3 zone	Dynamic	me1 zone to me3 zone
FSH3	0.269325	0.242194	0.514432	0.470943	1.42351	1.38784	1.77948	1.79019	2.37853	2.32208	1.31533	1.39276	-2.4584	-3.19998	-0.741583	2.4584	0.741583	3.19998	-1.85705	-1.45853	0.398515	1.85705	-0.398515	1.45853	0.00102298	0.00060096	0.00115343	0.00117871	0.00269453	0.0106332	0.00617873	0.00302056	0.00992843	0.0056339	0.00516452	0.0157134	me1 zone	me2 zone	Dynamic	me1 zone to me2 zone
FTR1	0.216895	0.210844	0.305044	0.414452	1.30063	1.40935	2.21676	2.23536	2.34964	2.43743	3.83613	3.1412	-2.66348	-3.48434	-0.820865	2.66348	0.820865	3.48434	-2.62943	-3.27761	-0.648184	2.62943	0.648184	3.27761	0.000531476	9.19793e-05	0.00594952	0.00691316	0.00638515	0.0471195	0.00543446	0.00205363	0.0170963	0.0134384	0.00956358	0.0548123	me1 zone	me1 zone	Stable	me1 zone to me1 zone
FUN14	0.247086	0.242882	0.579062	0.668818	1.31496	1.31412	1.87986	1.9161	2.45939	2.11094	0.687959	0.693015	-2.4238	-3.22154	-0.797743	2.4238	0.797743	3.22154	-1.60499	-0.146207	1.45878	1.60499	-1.45878	0.146207	2.61153e-05	0.00118604	0.0187481	0.00422178	0.28639	0.000102216	0.00359419	0.00391488	0.0333339	0.00992852	0.297568	0.00376364	me1 zone	me2 zone	Dynamic	me1 zone to me2 zone
FUS1	0.48478	0.470391	0.319695	0.285205	0.845175	0.915051	1.51187	1.4317	1.33346	1.36122	2.97123	2.76713	-0.881929	-1.49628	-0.614351	0.881929	0.614351	1.49628	-2.2828	-3.24587	-0.963072	2.2828	0.963072	3.24587	0.00480463	0.000309513	0.00912662	0.00159129	0.000891768	0.00447961	0.011566	0.00259054	0.0212634	0.0062585	0.00284239	0.00909205	me1 zone	me1 zone	Stable	me1 zone to me1 zone
FUS2	0.492509	0.46494	0.582927	0.547431	1.05418	1.04686	1.43222	1.40777	1.23449	1.3077	1.7543	1.61852	-1.13383	-1.4088	-0.274971	1.13383	0.274971	1.4088	-1.32911	-1.57718	-0.248067	1.32911	0.248067	1.57718	0.00135858	0.00173582	0.0224985	0.00124638	0.00217721	0.0533096	0.00691311	0.00470598	0.0380154	0.00568333	0.00451261	0.0611959	me1 zone	Mixed II	Dynamic	me1 zone to Mixed II
FYV5	0.369101	0.456816	0.301432	0.333559	1.61596	2.14228	2.80287	2.58086	2.94538	2.95048	4.0607	3.98248	-2.18599	-2.83563	-0.649644	2.18599	0.649644	2.83563	-3.0838	-3.66296	-0.579159	3.0838	0.579159	3.66296	0.0134076	0.00291229	0.0824035	0.00093215	0.000411793	0.0109251	0.0223266	0.0062671	0.106	0.00520127	0.00219625	0.0160294	me1 zone	me1 zone	Stable	me1 zone to me1 zone
FYV6	0.121979	0.161205	0.224573	0.206056	1.94648	1.94072	3.43121	3.49774	3.79031	3.9499	3.4742	3.34921	-3.77892	-4.77256	-0.993643	3.77892	0.993643	4.77256	-4.00812	-3.98597	0.0221444	4.00812	-0.0221444	3.98597	0.00280058	0.00179973	0.000900429	0.000251557	0.000286221	0.532466	0.00911121	0.00478872	0.00964147	0.00409115	0.00200399	0.544009	me1 zone	Mixed II	Dynamic	me1 zone to Mixed II
FZF1	0.2836	0.24539	0.455049	0.523137	1.59004	1.40525	2.03667	2.41666	2.24384	1.94874	1.40632	1.5995	-2.50138	-2.98653	-0.485145	2.50138	0.485145	2.98653	-2.18671	-1.61958	0.567125	2.18671	-0.567125	1.61958	0.00299498	0.00237291	0.069891	0.00526707	0.00706328	0.0672919	0.00933396	0.00557818	0.0921094	0.011326	0.0103433	0.0758386	me1 zone	me2 zone	Dynamic	me1 zone to me2 zone
GAD1	0.322472	0.318608	0.92046	0.936974	0.921087	0.931509	0.873595	0.953451	1.51078	1.57856	0.330629	0.36077	-1.53097	-2.26872	-0.737753	1.53097	0.737753	2.26872	0.0237982	1.42572	1.40192	-0.0237982	-1.40192	-1.42572	6.03579e-05	0.000209387	0.00195823	0.734062	0.00201956	0.00401662	0.0044364	0.00242757	0.0111263	0.745998	0.00430092	0.00857491	me1 zone	Mixed I	Dynamic	me1 zone to Mixed I
GAL2	0.165636	0.167992	0.235487	0.272444	1.03449	1.06484	1.60463	1.67081	1.85308	1.9287	2.66441	2.73546	-2.65361	-3.50275	-0.849136	2.65361	0.849136	3.50275	-2.68898	-3.41022	-0.721237	2.68898	0.721237	3.41022	7.65523e-05	7.62962e-05	0.00175389	0.00163849	0.000978244	0.00231738	0.00446859	0.00203646	0.0108404	0.00631865	0.00296048	0.00665915	me1 zone	me1 zone	Stable	me1 zone to me1 zone
GAL3	0.234449	0.218324	0.988408	0.99114	1.21641	1.08705	1.04689	1.01387	2.14947	2.05804	0.399621	0.373087	-2.34694	-3.21611	-0.869163	2.34694	0.869163	3.21611	-0.0580056	1.35718	1.41518	0.0580056	-1.41518	-1.35718	0.00167179	0.000350195	0.00981838	0.130324	0.00133138	0.00148867	0.00748766	0.00264792	0.0221523	0.146475	0.00340255	0.00568265	me1 zone	Mixed I	Dynamic	me1 zone to Mixed I
GAL7	0.0984811	0.109973	0.278591	0.237364	0.870613	0.845533	1.72186	1.74309	1.88245	1.97426	2.7634	2.767	-3.04137	-4.20957	-1.1682	3.04137	1.1682	4.20957	-2.74752	-3.42206	-0.674547	2.74752	0.674547	3.42206	0.000731543	0.000423665	0.00118882	0.00176764	0.0011347	0.00017368	0.00570051	0.00271984	0.0100231	0.00650868	0.00316705	0.00388478	me1 zone	me1 zone	Stable	me1 zone to me1 zone
GAP1	0.130387	0.14106	0.438023	0.473828	1.02669	1.07516	1.79158	1.80968	2.13691	2.35222	1.63992	1.71546	-2.95292	-4.04769	-1.09477	2.95292	1.09477	4.04769	-1.98163	-1.87961	0.102028	1.98163	-0.102028	1.87961	0.000495776	0.000489058	0.00489992	0.000829518	0.0012049	0.0914464	0.00537289	0.00286514	0.0157664	0.00507217	0.0032423	0.10077	me1 zone	Mixed II	Dynamic	me1 zone to Mixed II
GAS2	0.167426	0.147023	0.283842	0.31556	0.887612	0.844436	1.30751	1.38706	1.77656	1.69403	2.44826	2.47955	-2.46158	-3.46428	-1.0027	2.46158	1.0027	3.46428	-2.16846	-3.03935	-0.870889	2.16846	0.870889	3.03935	0.00165619	0.000828067	0.00244892	0.00162176	0.000639732	0.00249119	0.00746909	0.00338885	0.0118051	0.0062912	0.0024767	0.00687679	me1 zone	me1 zone	Stable	me1 zone to me1 zone
GAS4	0.0342212	0.0464067	0.063066	0.0498198	0.638971	0.632291	1.48725	1.46312	2.59428	2.66563	7.07501	6.8247	-3.97884	-6.02761	-2.04878	3.97884	2.04878	6.02761	-4.70796	-6.94405	-2.23609	4.70796	2.23609	6.94405	0.00301409	0.00132936	0.000104952	0.00130317	0.000611564	0.000162844	0.00935296	0.00412287	0.00806864	0.00578007	0.00244881	0.00388478	me1 zone	me1 zone	Stable	me1 zone to me1 zone
GAT3	0.0354694	0.0669895	0.0272406	0.0276235	0.260001	0.213681	0.418061	0.473891	1.26175	1.72231	7.60151	7.02856	-2.20887	-4.86416	-2.65529	2.20887	2.65529	4.86416	-4.02303	-8.05886	-4.03583	4.02303	4.03583	8.05886	0.0417975	0.0106082	0.00991675	0.000511735	5.07727e-05	0.000696807	0.0546628	0.0155843	0.0222958	0.0045109	0.0016665	0.00452046	me1 zone	me1 zone	Stable	me1 zone to me1 zone
GAT4	0.125309	0.0687235	0.0808852	0.100839	0.69061	0.48899	0.738406	0.632995	3.09316	2.16587	7.36673	6.28059	-2.60393	-4.76043	-2.1565	2.60393	2.1565	4.76043	-2.91583	-6.23072	-3.31489	2.91583	3.31489	6.23072	0.0338568	0.0108306	0.0264902	0.00438499	0.000989873	0.00232064	0.0459468	0.0158262	0.0426425	0.0101312	0.00297184	0.00666483	me1 zone	me1 zone	Stable	me1 zone to me1 zone
GCN4	0.200699	0.190495	0.232672	0.19931	1.6627	1.98077	2.83703	2.77916	3.41507	3.60556	3.19638	3.21389	-3.21935	-4.16564	-0.946288	3.21935	0.946288	4.16564	-3.70055	-3.89134	-0.190793	3.70055	0.190793	3.89134	0.00167596	0.000169959	0.0187699	0.000922937	0.000821316	0.00643173	0.0074936	0.00236257	0.0333486	0.00518179	0.00273455	0.0111932	me1 zone	Mixed II	Dynamic	me1 zone to Mixed II
GCV1	0.303945	0.358027	0.879941	0.846118	1.07071	1.25453	1.41795	1.29174	1.91692	2.23869	0.510806	0.410365	-1.81253	-2.65022	-0.837686	1.81253	0.837686	2.65022	-0.650644	0.90594	1.55658	0.650644	-1.55658	-0.90594	0.00812083	0.00374801	0.0345739	0.0123869	0.0294418	0.0118378	0.0160298	0.00736033	0.0523286	0.0201086	0.0349412	0.0170157	me1 zone	me2 zone	Dynamic	me1 zone to me2 zone
GCV2	0.655216	0.732003	1.21012	1.18808	0.829547	0.910981	0.700636	0.705189	1.21109	1.29301	0.169306	0.174697	-0.327329	-0.852098	-0.524769	0.327329	0.524769	0.852098	0.770531	2.80146	2.03092	-0.770531	-2.03092	-2.80146	0.0885203	0.0116257	0.0237174	0.000332737	8.75281e-05	0.000129207	0.10499	0.0167496	0.0394718	0.00413966	0.00172453	0.00378268	me1 zone	me3 zone	Dynamic	me1 zone to me3 zone
GCV3	0.227644	0.186283	0.444671	0.449521	1.77544	1.35852	2.65145	2.93666	3.65569	2.89794	1.41949	1.56079	-2.92054	-3.98485	-1.06431	2.92054	1.06431	3.98485	-2.6437	-1.73679	0.906916	2.6437	-0.906916	1.73679	0.00677979	0.00307521	0.0528453	0.000786003	0.00157294	0.0120847	0.0143706	0.00648298	0.0731313	0.00499048	0.00372999	0.0172767	me1 zone	me2 zone	Dynamic	me1 zone to me2 zone
GDB1	0.762648	0.736132	1.11649	1.1967	0.696978	0.70248	0.668839	0.716513	0.947374	1.01388	0.148134	0.175873	0.0989208	-0.387985	-0.486906	-0.0989208	0.486906	0.387985	0.739632	2.83579	2.09616	-0.739632	-2.09616	-2.83579	0.0635642	0.0197031	0.0101162	0.00896638	0.00220364	0.0040091	0.0782978	0.0260164	0.0225213	0.0160413	0.00453379	0.00856646	me1 zone	me3 zone	Dynamic	me1 zone to me3 zone
GDH3	0.0732037	0.070021	0.125965	0.139886	1.14939	1.28609	2.56065	2.74909	3.47608	3.84398	5.83975	6.18541	-4.08786	-5.6755	-1.58765	4.08786	1.58765	5.6755	-4.31995	-5.4993	-1.17934	4.31995	1.17934	5.4993	0.000454892	0.000195452	0.00466086	0.000446459	0.000245751	0.00310738	0.00529326	0.00242757	0.0154466	0.00433634	0.00189674	0.00753264	me1 zone	me1 zone	Stable	me1 zone to me1 zone
GEP4	0.318944	0.245848	0.576414	0.377096	1.68397	1.60422	2.39377	2.10851	2.81574	2.59208	1.26633	1.10458	-2.5415	-3.25925	-0.717751	2.5415	0.717751	3.25925	-2.23933	-1.31413	0.925207	2.23933	-0.925207	1.31413	0.00554967	0.00361052	0.009189	0.0192599	0.0528301	0.0204716	0.0126734	0.00718839	0.0213396	0.0281864	0.0596453	0.0263691	me1 zone	me2 zone	Dynamic	me1 zone to me2 zone
GEP5	0.28377	0.283682	0.328463	0.43495	1.4971	1.72667	2.28161	2.32225	2.01462	2.13722	2.38682	2.57372	-2.50618	-2.87118	-0.365004	2.50618	0.365004	2.87118	-2.59231	-2.69996	-0.107655	2.59231	0.107655	2.69996	0.00168674	0.000220313	0.0806616	0.00600896	0.00592277	0.196308	0.00750677	0.00244204	0.104132	0.0123266	0.0090406	0.208184	me1 zone	Mixed II	Dynamic	me1 zone to Mixed II
GEX1	0.0152049	0.0201511	0.012389	0.0128897	0.0467116	0.0498289	0.0843448	0.0456513	0.115111	0.124662	0.23032	0.231525	-1.44918	-2.76165	-1.31247	1.44918	1.31247	2.76165	-2.36247	-4.19141	-1.82894	2.36247	1.82894	4.19141	0.0197089	0.00574042	0.00316684	0.0353867	4.72806e-05	0.0504659	0.0298777	0.00978711	0.0130067	0.046265	0.00165778	0.0582338	me1 zone	me1 zone	Stable	me1 zone to me1 zone
GEX2	0.172239	0.120895	0.295175	0.284302	0.998607	0.832503	1.30645	1.2945	1.78737	1.50224	2.36328	2.17676	-2.64308	-3.48828	-0.8452	2.64308	0.8452	3.48828	-2.16621	-2.96988	-0.803667	2.16621	0.803667	2.96988	0.0114513	0.00652034	0.0430954	0.000165485	0.000481827	0.00548477	0.0199773	0.0107151	0.0622766	0.00407815	0.00227464	0.0101832	me1 zone	me1 zone	Stable	me1 zone to me1 zone
GIP1	0.265396	0.270279	0.843934	0.792695	0.816038	0.786785	0.782975	0.767912	1.31109	1.44015	0.556236	0.567186	-1.58119	-2.36065	-0.779464	1.58119	0.779464	2.36065	0.0776334	0.542827	0.465194	-0.0776334	-0.465194	-0.542827	0.000346452	0.000854201	0.00860914	0.245142	0.00753114	0.0018162	0.00521847	0.00342037	0.0206003	0.264856	0.0108832	0.00614936	me1 zone	Mixed II	Dynamic	me1 zone to Mixed II
GIP2	0.272277	0.279025	0.812621	0.745888	0.867409	0.965268	1.06663	1.03328	1.69666	1.87752	0.568625	0.518672	-1.73304	-2.69669	-0.963657	1.73304	0.963657	2.69669	-0.430158	0.519421	0.949579	0.430158	-0.949579	-0.519421	0.00208169	0.000777093	0.0119293	0.0225744	0.0291209	0.00540201	0.00813714	0.00329759	0.0248167	0.0320184	0.0345962	0.0100784	me1 zone	me2 zone	Dynamic	me1 zone to me2 zone
GIT1	0.075557	0.0796135	0.191157	0.195713	0.895351	0.883447	1.54471	1.65924	2.1989	2.29925	3.62946	3.89935	-3.51898	-4.85741	-1.33843	3.51898	1.33843	4.85741	-3.04994	-4.2825	-1.23257	3.04994	1.23257	4.2825	0.000122393	0.000104205	0.000630126	0.000317209	0.000161726	0.00349576	0.00463004	0.00211724	0.00940768	0.00412873	0.00179537	0.00792298	me1 zone	me1 zone	Stable	me1 zone to me1 zone
GLG2	0.460295	0.476125	0.901057	0.975709	1.39805	1.39368	1.22855	1.27587	2.26839	2.23854	0.476173	0.42887	-1.57594	-2.26692	-0.690981	1.57594	0.690981	2.26692	-0.416229	1.05219	1.46842	0.416229	-1.46842	-1.05219	0.000241431	0.000133479	0.000201835	0.0224404	0.0080127	0.00296613	0.004787	0.00224062	0.00834407	0.0318519	0.0114458	0.00739595	me1 zone	me2 zone	Dynamic	me1 zone to me2 zone
GLK1	0.132372	0.142435	0.284341	0.285121	1.2328	1.29431	2.49578	2.08842	2.30932	2.44098	2.65096	2.39981	-3.201	-4.11153	-0.910525	3.201	0.910525	4.11153	-3.009	-3.14883	-0.139836	3.009	0.139836	3.14883	0.00039262	0.000259707	0.00340103	0.00182723	0.000520487	0.431812	0.00528714	0.00249087	0.0133363	0.00656159	0.00230544	0.444251	me1 zone	Mixed II	Dynamic	me1 zone to Mixed II
GLN1	0.0911049	0.0736559	0.21702	0.221927	1.25157	1.1252	2.1097	2.27822	3.35295	3.02433	2.29163	2.70345	-3.85056	-5.2745	-1.42394	3.85056	1.42394	5.2745	-3.32142	-3.50839	-0.186972	3.32142	0.186972	3.50839	0.00197184	0.00104036	0.00558975	0.00030216	0.00117688	0.298298	0.00796212	0.00367368	0.0166202	0.00412668	0.00321169	0.311517	me1 zone	Mixed II	Dynamic	me1 zone to Mixed II
GLO4	0.162445	0.168561	0.586014	0.671127	1.22568	1.24241	1.75447	2.0516	3.04489	2.97135	1.07763	1.23576	-2.89846	-4.18393	-1.28547	2.89846	1.28547	4.18393	-1.59816	-0.879857	0.718298	1.59816	-0.718298	0.879857	9.59448e-05	5.83565e-05	0.000246022	0.0086325	0.024069	0.0410455	0.00461985	0.0020085	0.00834407	0.0156484	0.029148	0.0484027	me1 zone	me2 zone	Dynamic	me1 zone to me2 zone
GLY1	0.295637	0.28616	0.744704	0.782902	1.49882	1.37976	1.31968	1.34999	2.06477	2.1146	0.90175	0.878523	-2.30677	-2.8447	-0.537926	2.30677	0.537926	2.8447	-0.805393	-0.220827	0.584567	0.805393	-0.584567	0.220827	0.000773509	0.000104817	0.0130264	0.0024099	0.032236	0.001817	0.00582919	0.00212217	0.0260663	0.00737873	0.0378821	0.00614936	me1 zone	me2 zone	Dynamic	me1 zone to me2 zone
GMC1	0.367963	0.35218	0.791901	0.76019	1.38	1.36494	1.74741	1.47986	2.36821	2.11412	0.923583	0.861767	-1.93042	-2.63789	-0.707475	1.93042	0.707475	2.63789	-1.0561	-0.201994	0.854105	1.0561	-0.854105	0.201994	0.000284959	0.00110679	0.0133337	0.0135069	0.0738899	0.0225599	0.00503623	0.00379942	0.0264375	0.0213952	0.0817523	0.0286467	me1 zone	me2 zone	Dynamic	me1 zone to me2 zone
GMC2	0.0889547	0.117847	0.0853559	0.120005	0.621795	0.542236	0.923331	0.953132	2.91849	2.81064	8.48649	8.55027	-2.49281	-4.79199	-2.29919	2.49281	2.29919	4.79199	-3.19178	-6.37435	-3.18256	3.19178	3.18256	6.37435	0.00802538	0.00180923	0.00197335	0.00585206	0.00147431	5.47099e-05	0.015885	0.00479624	0.0111281	0.012091	0.00360888	0.00376364	me1 zone	me1 zone	Stable	me1 zone to me1 zone
GNA1	0.262219	0.312392	0.431917	0.303166	1.87916	1.74624	3.05316	2.72332	3.05297	2.77429	2.77598	2.80707	-2.65748	-3.34216	-0.684677	2.65748	0.684677	3.34216	-2.97421	-2.92507	0.049137	2.97421	-0.049137	2.92507	0.00263555	0.00184535	0.0157937	0.00793394	0.0074274	0.629082	0.00890062	0.00485841	0.0297435	0.0147686	0.0107711	0.639311	me1 zone	Mixed II	Dynamic	me1 zone to Mixed II
GND2	0.0975336	0.103431	0.171229	0.168829	0.714796	0.687659	1.53972	1.5813	2.1399	2.13999	5.1931	5.27921	-2.80294	-4.41256	-1.60962	2.80294	1.60962	4.41256	-3.19816	-4.94466	-1.74649	3.19816	1.74649	4.94466	0.000327258	9.20784e-05	0.000300599	4.62735e-05	9.99886e-06	0.000167243	0.00521847	0.00205363	0.00865132	0.00369139	0.00154535	0.00388478	me1 zone	me1 zone	Stable	me1 zone to me1 zone
GON7	0.492554	0.427186	0.748974	0.695137	1.62665	1.86199	2.12171	1.82041	2.53845	2.28623	0.657532	0.852452	-1.92336	-2.39113	-0.467771	1.92336	0.467771	2.39113	-1.44879	-0.0643521	1.38444	1.44879	-1.38444	0.0643521	0.00537414	0.00282574	0.0626524	0.00714951	0.810327	0.0235313	0.0123754	0.00618871	0.084053	0.0137399	0.817292	0.0296786	me1 zone	me2 zone	Dynamic	me1 zone to me2 zone
GOR1	0.284165	0.270221	0.819309	0.831248	0.986118	0.923664	0.999152	1.08494	1.61957	1.62042	0.343039	0.352923	-1.78444	-2.54703	-0.762582	1.78444	0.762582	2.54703	-0.336467	1.24587	1.58234	0.336467	-1.58234	-1.24587	0.00111176	0.000202949	0.00380104	0.0308851	0.000340429	0.00157626	0.00641831	0.00242757	0.0140282	0.0412636	0.00211602	0.0057703	me1 zone	me2 zone	Dynamic	me1 zone to me2 zone
GOT1	0.53713	0.537955	0.75919	0.75203	1.60532	1.6084	1.92604	2.08111	2.06338	2.11841	0.957866	0.874985	-1.57979	-1.95967	-0.379877	1.57979	0.379877	1.95967	-1.40686	-0.278375	1.12849	1.40686	-1.12849	0.278375	1.2562e-06	9.41905e-05	0.00250358	0.00159859	0.0518563	0.00574278	0.00307916	0.00205849	0.0118972	0.00625854	0.0586149	0.0104457	me1 zone	me2 zone	Dynamic	me1 zone to me2 zone
GPC1	0.483889	0.439649	0.864765	0.870855	1.30111	1.39757	1.0922	1.15106	1.89944	1.78109	0.554936	0.529915	-1.54701	-1.99467	-0.447659	1.54701	0.447659	1.99467	-0.370146	0.677954	1.0481	0.370146	-1.0481	-0.677954	0.00309356	0.00173743	0.0231796	0.0105087	0.00245369	0.00230551	0.00945163	0.00470793	0.0388126	0.0179476	0.00486842	0.00665245	me1 zone	me2 zone	Dynamic	me1 zone to me2 zone
GPG1	0.119566	0.19569	0.339136	0.20727	1.03694	1.11202	5.45475	2.32189	3.44161	3.71896	9.06088	4.78697	-2.76904	-4.50548	-1.73644	2.76904	1.73644	4.50548	-3.8311	-4.66354	-0.832443	3.8311	0.832443	4.66354	0.0159116	0.00619967	0.0018751	0.0341908	0.0153737	0.367563	0.0253791	0.0103105	0.0110244	0.0449057	0.0196967	0.380535	me1 zone	me1 zone	Stable	me1 zone to me1 zone
GPI14	0.172484	0.24098	0.459131	0.443677	1.38648	1.79904	2.95859	2.44757	2.56842	3.44533	1.71589	1.62566	-2.9457	-3.86243	-0.916734	2.9457	0.916734	3.86243	-2.58211	-1.88802	0.694089	2.58211	-0.694089	1.88802	0.0105485	0.00682307	0.0841655	0.00289898	0.000596708	0.0401589	0.0188835	0.0110858	0.108025	0.00807612	0.00243061	0.0474448	me1 zone	me2 zone	Dynamic	me1 zone to me2 zone
GPM1	0.140192	0.123957	0.136084	0.144421	1.73544	1.69549	2.8231	2.76977	4.18827	4.08885	4.38895	4.41205	-3.69917	-4.9697	-1.27053	3.69917	1.27053	4.9697	-4.31749	-4.97157	-0.654079	4.31749	0.654079	4.97157	0.000595245	0.000330778	0.000360683	0.000108811	7.4993e-05	0.000475479	0.00548798	0.00260528	0.00898921	0.00388991	0.00170739	0.00428317	me1 zone	me1 zone	Stable	me1 zone to me1 zone
GPM2	0.0762995	0.0665543	0.277034	0.304176	1.06355	0.986578	3.03611	3.07694	3.01866	2.67865	2.97078	3.03557	-3.8431	-5.31767	-1.47457	3.8431	1.47457	5.31767	-3.39476	-3.36936	0.0254038	3.39476	-0.0254038	3.36936	0.000854565	0.000605642	0.00474417	0.000401903	0.000421122	0.298899	0.00602434	0.00302873	0.0155522	0.00429826	0.00220517	0.312088	me1 zone	Mixed II	Dynamic	me1 zone to Mixed II
GPP1	0.165932	0.170663	0.124883	0.13525	1.57633	1.67569	2.04883	2.22803	3.2184	3.0997	4.05268	4.89231	-3.27225	-4.2304	-0.958152	3.27225	0.958152	4.2304	-4.03923	-5.10376	-1.06453	4.03923	1.06453	5.10376	0.00021999	6.40388e-05	0.00290288	0.000426803	0.000835911	0.0191322	0.00469077	0.0020085	0.0125606	0.00431304	0.00275759	0.0249117	me1 zone	me1 zone	Stable	me1 zone to me1 zone
GPP2	0.218088	0.238798	0.436433	0.298444	1.17523	1.26702	1.90478	1.81693	2.41024	2.27183	1.30577	1.20679	-2.41831	-3.35724	-0.938934	2.41831	0.938934	3.35724	-2.34039	-1.77358	0.56681	2.34039	-0.56681	1.77358	0.00123265	0.000540704	0.00535459	0.0133619	0.0233921	0.0133695	0.00665071	0.00291793	0.0162818	0.0212445	0.0283945	0.018668	me1 zone	me2 zone	Dynamic	me1 zone to me2 zone
GPX1	0.126578	0.141233	0.675007	0.464705	1.27239	1.12155	3.50391	2.72489	3.95739	3.35102	1.88207	1.46405	-3.1601	-4.77027	-1.61017	3.1601	1.61017	4.77027	-2.45029	-1.55382	0.896465	2.45029	-0.896465	1.55382	0.00145247	0.000906818	0.00865688	0.0169253	0.0403016	0.0729504	0.0071139	0.00349309	0.0206715	0.0254432	0.0464361	0.0816715	me1 zone	me2 zone	Dynamic	me1 zone to me2 zone
GPX2	0.287604	0.244784	0.510541	0.466362	1.42086	1.36602	2.4844	2.64371	2.80597	2.38296	1.66346	1.62373	-2.3881	-3.28489	-0.896784	2.3881	0.896784	3.28489	-2.39214	-1.75056	0.641576	2.39214	-0.641576	1.75056	0.00249396	0.00253145	0.0179694	0.00109362	0.00148451	0.0055847	0.0087016	0.00577812	0.0323494	0.00548238	0.00361756	0.0102862	me1 zone	me2 zone	Dynamic	me1 zone to me2 zone
GRE1	0.0694144	0.0639069	0.221177	0.199832	1.01945	1.1447	2.59768	2.1894	2.35899	2.62693	2.28041	1.93895	-4.02082	-5.22488	-1.20406	4.02082	1.20406	5.22488	-3.50722	-3.3251	0.18212	3.50722	-0.18212	3.3251	0.00065186	0.00035079	0.00884966	0.00167157	0.0017216	0.397316	0.00556645	0.00264792	0.0208462	0.00638457	0.00391582	0.41014	me1 zone	Mixed II	Dynamic	me1 zone to Mixed II
GRE2	0.236195	0.248254	0.253763	0.278415	1.28953	1.4178	1.82278	2.0505	2.20291	2.02462	1.92463	2.3195	-2.48246	-3.1254	-0.642942	2.48246	0.642942	3.1254	-2.86358	-2.99549	-0.13191	2.86358	0.13191	2.99549	0.00096813	0.000511382	0.0196674	0.00142269	0.00251647	0.505275	0.00609054	0.00288279	0.0345573	0.00590221	0.00494345	0.51687	me1 zone	Mixed II	Dynamic	me1 zone to Mixed II
GRS2	0.664339	0.623935	1.09052	1.08037	1.20038	1.16942	0.878982	0.905401	1.51883	1.40156	0.246869	0.247297	-0.879326	-1.18072	-0.301398	0.879326	0.301398	1.18072	0.28286	2.13522	1.85236	-0.28286	-1.85236	-2.13522	0.00309042	0.00385991	0.0387986	0.006208	1.03328e-05	0.000133443	0.00944705	0.00751846	0.0573059	0.0125912	0.00154535	0.00378618	me1 zone	me3 zone	Dynamic	me1 zone to me3 zone
GRX1	0.30716	0.268815	0.624947	0.553279	1.42249	1.45512	1.99741	1.55284	2.24561	2.20931	1.14	0.957466	-2.32079	-2.95132	-0.630527	2.32079	0.630527	2.95132	-1.5913	-0.832029	0.759273	1.5913	-0.759273	0.832029	0.00175813	0.00107404	0.00101954	0.0158658	0.0326015	0.0763121	0.00760036	0.0037205	0.00992278	0.0241729	0.0382881	0.0851532	me1 zone	me2 zone	Dynamic	me1 zone to me2 zone
GRX2	0.187608	0.201167	0.353853	0.321257	1.23078	1.47466	2.90348	2.43079	2.64689	3.01151	2.85372	2.73777	-2.79885	-3.86339	-1.06453	2.79885	1.06453	3.86339	-2.9821	-3.05004	-0.0679412	2.9821	0.0679412	3.05004	0.00249393	0.000750343	0.0217977	0.00239181	0.000617495	0.633527	0.0087016	0.00324513	0.0371699	0.00737025	0.00245321	0.643373	me1 zone	Mixed II	Dynamic	me1 zone to Mixed II
GRX8	0.190738	0.29905	0.402586	0.300831	1.67639	1.65134	2.67923	2.70064	3.43132	2.75963	1.92583	2.35277	-2.76431	-3.65993	-0.895623	2.76431	0.895623	3.65993	-2.93512	-2.60469	0.330432	2.93512	-0.330432	2.60469	0.0131689	0.00942015	0.0301117	0.00504005	0.00939321	0.14458	0.0220439	0.014161	0.0469984	0.0110443	0.0129959	0.155187	me1 zone	me2 zone	Dynamic	me1 zone to me2 zone
GSP2	0.0916631	0.0866219	0.552949	0.49932	1.01829	1.17348	2.1996	1.85476	2.77905	2.92634	1.10662	0.994197	-3.61984	-5.00007	-1.38023	3.61984	1.38023	5.00007	-1.94597	-0.997443	0.948525	1.94597	-0.948525	0.997443	0.000926376	0.000122082	0.00613917	0.00540038	0.011257	0.022807	0.00602434	0.00216598	0.0173551	0.0114923	0.015074	0.0288983	me1 zone	me2 zone	Dynamic	me1 zone to me2 zone
GSY1	0.292167	0.272974	0.918308	0.92301	0.863563	0.834432	0.840707	0.849786	1.61124	1.6017	0.265913	0.232817	-1.58715	-2.50721	-0.920061	1.58715	0.920061	2.50721	0.123296	1.88441	1.76111	-0.123296	-1.76111	-1.88441	0.00119387	0.000384627	0.000744383	0.00480557	0.00257404	0.00295958	0.00659782	0.0026678	0.00952111	0.0107392	0.0050223	0.00739324	me1 zone	Mixed I	Dynamic	me1 zone to Mixed I
GSY2	0.342338	0.35802	0.841276	0.821533	1.07952	1.11737	1.18964	1.11539	1.73608	1.88725	0.406517	0.375694	-1.6493	-2.37115	-0.721852	1.6493	0.721852	2.37115	-0.471166	1.08799	1.55916	0.471166	-1.55916	-1.08799	0.000610135	0.000830392	0.00807142	0.0109064	0.00296207	0.00221139	0.00549193	0.0033889	0.0199273	0.0184122	0.00548531	0.00652081	me1 zone	me2 zone	Dynamic	me1 zone to me2 zone
GTO3	0.0327747	0.0348685	0.0834899	0.0734581	0.371886	0.407769	1.86602	2.00256	2.22181	2.47929	12.5864	12.5011	-3.52682	-6.11891	-2.59209	3.52682	2.59209	6.11891	-4.62345	-7.32054	-2.69709	4.62345	2.69709	7.32054	0.000515218	0.00022042	0.00158523	0.000519419	0.00015939	0.000359618	0.00542343	0.00244204	0.0105067	0.0045109	0.00179537	0.00413749	me1 zone	me1 zone	Stable	me1 zone to me1 zone
GTT1	0.184826	0.162147	0.660017	0.625759	1.10108	0.972311	1.36392	1.30733	1.89081	1.60509	0.609806	0.560734	-2.5791	-3.33276	-0.753668	2.5791	0.753668	3.33276	-1.05488	0.135464	1.19034	1.05488	-1.19034	-0.135464	0.00254032	0.00205595	0.0368284	0.00216013	0.197829	0.00322317	0.00872649	0.00511984	0.0550893	0.00703753	0.208681	0.00763269	me1 zone	me2 zone	Dynamic	me1 zone to me2 zone
GUK1	0.449953	0.387396	0.49728	0.300739	1.35994	1.18699	2.79155	1.94827	1.55688	1.4982	3.20575	2.22813	-1.60486	-1.86731	-0.262455	1.60486	0.262455	1.86731	-2.57034	-2.76749	-0.197151	2.57034	0.197151	2.76749	0.00815703	0.00353122	0.121212	0.0283478	0.0248182	0.647428	0.016068	0.00708957	0.14864	0.0385525	0.029961	0.65691	me1 zone	Mixed II	Dynamic	me1 zone to Mixed II
GUP2	0.0990253	0.113196	0.0908413	0.0834201	0.979088	0.936798	1.57196	1.45637	2.09294	2.0654	5.80478	5.25861	-3.17437	-4.29237	-1.118	3.17437	1.118	4.29237	-4.1192	-5.9884	-1.8692	4.1192	1.8692	5.9884	0.00102091	0.000508968	0.000882966	0.000401315	0.00024702	0.00231657	0.00617611	0.00287967	0.00958844	0.00429826	0.00190143	0.00665915	me1 zone	me1 zone	Stable	me1 zone to me1 zone
HAL1	0.294335	0.258662	0.761047	0.785912	1.25697	1.13312	1.54816	1.84527	1.7473	1.76266	0.803874	0.90314	-2.11172	-2.66611	-0.55439	2.11172	0.55439	2.66611	-1.13331	-0.142041	0.991271	1.13331	-0.991271	0.142041	0.00318456	0.00122246	0.0177354	0.0127794	0.249862	0.0228418	0.00954379	0.00395785	0.0321497	0.0206004	0.260887	0.028936	me1 zone	me2 zone	Dynamic	me1 zone to me2 zone
HAP5	0.217833	0.225308	0.74135	0.630428	1.61592	1.68038	1.87568	1.91835	3.06381	2.78918	0.644125	0.598108	-2.89501	-3.72333	-0.828328	2.89501	0.828328	3.72333	-1.46769	0.143111	1.6108	1.46769	-1.6108	-0.143111	0.000165655	0.000373837	0.00778216	0.00636551	0.391614	0.00119973	0.00468374	0.00266336	0.0195233	0.0127978	0.402831	0.00532257	me1 zone	me2 zone	Dynamic	me1 zone to me2 zone
HBN1	0.084164	0.10785	0.11335	0.0922312	0.665525	0.746363	1.80561	1.59288	2.30696	2.51848	5.69202	5.13214	-2.87834	-4.65137	-1.77304	2.87834	1.77304	4.65137	-4.04711	-5.7184	-1.67129	4.04711	1.67129	5.7184	0.00462702	0.00165302	0.00342745	0.00184018	0.000844291	0.00488307	0.0113359	0.00459437	0.0133612	0.006568	0.00277152	0.00956251	me1 zone	me1 zone	Stable	me1 zone to me1 zone
HBT1	0.498775	0.497391	1.13992	1.13614	1.06221	1.05536	0.79638	0.801646	1.30091	1.25816	0.330568	0.335885	-1.08795	-1.36116	-0.273211	1.08795	0.273211	1.36116	0.510244	1.77196	1.26172	-0.510244	-1.26172	-1.77196	2.17752e-05	0.000315708	0.00799007	0.000108819	4.40156e-05	9.73972e-05	0.00359419	0.00260057	0.0198715	0.00388991	0.00165378	0.00376364	me1 zone	me3 zone	Dynamic	me1 zone to me3 zone
HEF3	0.300879	0.274688	0.800743	0.857228	0.999117	0.916177	0.903377	0.962494	1.44329	1.27548	0.650237	0.676977	-1.73451	-2.2399	-0.505388	1.73451	0.505388	2.2399	-0.17043	0.321018	0.491448	0.17043	-0.491448	-0.321018	0.00272192	0.00243864	0.0436507	0.126301	0.0303313	0.0119591	0.00902821	0.00564949	0.062921	0.142427	0.0358858	0.0171568	me1 zone	Mixed II	Dynamic	me1 zone to Mixed II
HEM15	0.037193	0.0535406	0.417407	0.331845	1.45404	0.588946	2.69331	2.25298	1.88421	1.30268	6.4701	4.44345	-4.4929	-5.13437	-0.641472	4.4929	0.641472	5.13437	-2.72282	-3.86453	-1.1417	2.72282	1.1417	3.86453	0.0248637	0.00526814	0.393545	0.00586184	0.00673982	0.0646584	0.0357326	0.00922405	0.428171	0.0121069	0.00997528	0.0730855	me1 zone	me1 zone	Stable	me1 zone to me1 zone
HEM4	0.551013	0.503819	0.80879	0.800343	1.46333	1.29896	1.50552	1.58822	1.83709	1.6934	0.499499	0.543362	-1.38885	-1.74286	-0.354004	1.38885	0.354004	1.74286	-0.943071	0.625736	1.56881	0.943071	-1.56881	-0.625736	0.00594865	0.00249965	0.0761525	0.00173469	0.00938915	0.00209371	0.0131969	0.00573771	0.0992019	0.00646433	0.0129934	0.00639864	me1 zone	me2 zone	Dynamic	me1 zone to me2 zone
HES1	0.0313825	0.0399074	0.0330734	0.0303611	0.730096	0.631474	1.28692	1.00981	2.87558	2.73293	8.46354	6.96541	-4.25543	-6.29777	-2.04235	4.25543	2.04235	6.29777	-5.17817	-7.92616	-2.74798	5.17817	2.74798	7.92616	0.00224993	0.000788192	0.0029276	0.00128535	0.000375292	0.00658331	0.00835697	0.00330569	0.0125795	0.0057632	0.00215793	0.0113505	me1 zone	me1 zone	Stable	me1 zone to me1 zone
HFM1	0.540074	0.561285	0.746879	0.810213	0.926762	0.982511	1.16169	1.1945	1.29566	1.45374	1.3965	1.49835	-0.793738	-1.31983	-0.526091	0.793738	0.526091	1.31983	-0.597601	-0.894634	-0.297032	0.597601	0.297032	0.894634	0.00402294	0.004387	0.030124	0.0105749	0.00744008	0.0323372	0.0105673	0.00816087	0.0470049	0.0180129	0.0107841	0.0391285	me1 zone	me1 zone	Stable	me1 zone to me1 zone
HHF1	0.0545375	0.0383222	0.0985822	0.0796666	0.628424	0.726358	2.46298	2.17657	3.40711	3.18584	7.90911	6.82388	-3.86686	-6.14973	-2.28286	3.86686	2.28286	6.14973	-4.70202	-6.36901	-1.66699	4.70202	1.66699	6.36901	0.00497711	0.00175811	0.00252825	0.00142152	0.000859346	0.00687836	0.0118356	0.00473273	0.0119453	0.00590164	0.00279166	0.0116772	me1 zone	me1 zone	Stable	me1 zone to me1 zone
HHF2	0.0663346	0.0738199	0.088107	0.0718655	0.723285	0.874023	1.87312	1.96974	3.6411	3.634	5.00056	5.98851	-3.51055	-5.69788	-2.18733	3.51055	2.18733	5.69788	-4.58628	-6.1021	-1.51582	4.58628	1.51582	6.1021	0.00199471	0.000183089	0.00385256	0.00108453	0.00103226	0.00789655	0.00799276	0.00239664	0.0140471	0.00546105	0.00304278	0.0127543	me1 zone	me1 zone	Stable	me1 zone to me1 zone
HHT1	0.201085	0.0765421	0.173738	0.162641	1.04668	0.920274	2.59841	2.27089	3.87064	3.36387	3.00087	3.14733	-2.82475	-4.70368	-1.87893	2.82475	1.87893	4.70368	-3.85556	-4.19201	-0.336451	3.85556	0.336451	4.19201	0.0512626	0.0203301	0.0053047	0.000787955	0.000196142	0.0812137	0.0649108	0.0266952	0.0162362	0.00499048	0.00184413	0.0901503	me1 zone	me1 zone	Stable	me1 zone to me1 zone
HHT2	0.066692	0.0797487	0.250083	0.271821	1.13551	0.925343	2.34318	2.64026	3.60785	2.86292	2.99032	3.47227	-3.81485	-5.46555	-1.6507	3.81485	1.6507	5.46555	-3.25529	-3.63026	-0.37497	3.25529	0.37497	3.63026	0.00263283	0.00148731	0.0177743	0.00103998	0.00115571	0.113636	0.00890062	0.00435217	0.0321592	0.00539536	0.00318721	0.123447	me1 zone	me1 zone	Stable	me1 zone to me1 zone
HIF1	0.272955	0.310573	0.361651	0.27694	1.19306	1.44454	1.6933	1.62572	1.662	1.91967	1.87483	1.93591	-2.17636	-2.61776	-0.441404	2.17636	0.441404	2.61776	-2.3778	-2.57711	-0.199315	2.3778	0.199315	2.57711	0.00581854	0.0028327	0.123771	0.00657233	0.00555908	0.0333996	0.0130173	0.00619789	0.151454	0.0130313	0.00863378	0.0402616	me1 zone	Mixed II	Dynamic	me1 zone to Mixed II
HIM1	0.512504	0.419051	0.62971	0.643841	1.2891	1.17053	1.53033	1.60177	1.63366	1.38656	1.32154	1.26725	-1.40073	-1.69694	-0.296208	1.40073	0.296208	1.69694	-1.29827	-1.02342	0.274849	1.29827	-0.274849	1.02342	0.0128594	0.0119312	0.166308	0.000794148	0.00111764	0.0254669	0.0216349	0.0170871	0.196764	0.00500516	0.00314946	0.0317439	me1 zone	me2 zone	Dynamic	me1 zone to me2 zone
HIS2	0.292895	0.371101	0.653456	0.704531	1.27797	1.53588	1.65659	1.719	1.8884	2.22457	0.83394	0.837428	-2.08329	-2.63093	-0.547637	2.08329	0.547637	2.63093	-1.31367	-0.299559	1.01411	1.31367	-1.01411	0.299559	0.0105558	0.00614627	0.0907011	0.0021109	0.0311963	0.000700474	0.0188869	0.0102527	0.115307	0.00697168	0.0367956	0.00452046	me1 zone	me2 zone	Dynamic	me1 zone to me2 zone
HMF1	0.138802	0.112326	0.326152	0.369459	1.47794	1.54528	2.4419	2.30001	3.66302	3.60652	2.19462	2.45904	-3.58959	-4.85537	-1.26578	3.58959	1.26578	4.85537	-2.76912	-2.74202	0.0270981	2.76912	-0.0270981	2.74202	0.00187565	0.000989244	0.000722153	0.00129345	0.00196493	0.785607	0.00780389	0.00358081	0.00940768	0.00576985	0.00422684	0.792081	me1 zone	Mixed II	Dynamic	me1 zone to Mixed II
HMRA1	0.10244	0.111292	0.159904	0.118584	0.641518	0.799014	0.968971	1.21795	1.20593	1.41099	0.58957	0.752212	-2.75273	-3.614	-0.861268	2.75273	0.861268	3.614	-2.97321	-2.26847	0.704748	2.97321	-0.704748	2.26847	0.00378047	0.00125601	0.047066	0.00819986	0.0146397	0.099466	0.010352	0.00400335	0.066736	0.0151216	0.018891	0.108856	me1 zone	me2 zone	Dynamic	me1 zone to me2 zone
HMS1	0.345672	0.42223	0.830956	0.806922	1.02622	1.19016	1.1126	1.08675	1.21968	1.55746	0.578413	0.577878	-1.52921	-1.8546	-0.325393	1.52921	0.325393	1.8546	-0.425245	0.502322	0.927567	0.425245	-0.927567	-0.502322	0.0134582	0.0148181	0.262375	0.00404315	0.00177442	0.00033467	0.0223656	0.0204569	0.296629	0.0096706	0.00398095	0.00413749	me1 zone	me2 zone	Dynamic	me1 zone to me2 zone
HMX1	0.077549	0.0813842	0.161187	0.200539	0.800456	0.834942	2.49171	2.25294	3.09742	3.11115	4.96459	5.04254	-3.36315	-5.28777	-1.92462	3.36315	1.92462	5.28777	-3.71333	-4.78998	-1.07665	3.71333	1.07665	4.78998	0.000188975	4.37157e-05	0.000252499	0.00216858	0.00108204	0.00461613	0.00468374	0.00194016	0.00834407	0.00704818	0.00310003	0.0092419	me1 zone	me1 zone	Stable	me1 zone to me1 zone
HNT1	0.287104	0.288409	0.537392	0.28337	1.63385	1.86334	4.13418	2.38943	2.37695	2.55643	3.49897	2.29677	-2.60328	-3.09966	-0.49638	2.60328	0.49638	3.09966	-2.99063	-2.81995	0.170678	2.99063	-0.170678	2.81995	0.00132841	0.00028813	0.0441519	0.0384542	0.0353396	0.793436	0.00681386	0.00252168	0.063405	0.0496546	0.0411925	0.799694	me1 zone	Mixed II	Dynamic	me1 zone to Mixed II
HNT2	0.287735	0.311324	0.511445	0.545054	1.66401	1.53489	2.23318	2.64992	2.4622	2.325	1.21427	1.52667	-2.4168	-2.99841	-0.581609	2.4168	0.581609	2.99841	-2.20851	-1.37538	0.83313	2.20851	-0.83313	1.37538	0.00113243	0.000548937	0.0147298	0.00355103	0.0153693	0.0556242	0.00646085	0.00291893	0.0282509	0.00900282	0.0196955	0.063675	me1 zone	me2 zone	Dynamic	me1 zone to me2 zone
HNT3	0.413862	0.48509	0.798093	0.692519	1.37542	1.49475	2.1105	1.96434	1.96681	2.02601	1.04759	0.959631	-1.67482	-2.15109	-0.476274	1.67482	0.476274	2.15109	-1.45084	-0.429296	1.02155	1.45084	-1.02155	0.429296	0.00588623	0.00291004	0.0173506	0.0061692	0.0697124	0.00633677	0.0131177	0.00626524	0.0316817	0.0125302	0.0774881	0.0110884	me1 zone	me2 zone	Dynamic	me1 zone to me2 zone
HO	0.0562552	0.0552918	0.0750582	0.0566177	0.782951	0.770463	1.65467	1.5128	2.69447	2.59765	7.67037	7.06909	-3.79972	-5.56812	-1.7684	3.79972	1.7684	5.56812	-4.58827	-6.80655	-2.21828	4.58827	2.21828	6.80655	2.0072e-05	2.74849e-05	0.000265794	0.00214441	0.000962546	0.00155043	0.00359419	0.00194016	0.00843432	0.00701935	0.00294709	0.00574874	me1 zone	me1 zone	Stable	me1 zone to me1 zone
HOP1	0.143821	0.144052	0.38931	0.394954	1.08848	1.0586	1.72149	1.80961	2.19895	2.12513	2.94893	2.92445	-2.89886	-3.90889	-1.01002	2.89886	1.01002	3.90889	-2.17071	-2.90478	-0.734074	2.17071	0.734074	2.90478	4.81309e-05	3.97935e-05	0.000988491	0.000298064	1.70558e-05	0.0024615	0.00429386	0.00194016	0.00989164	0.00412668	0.00156032	0.00683524	me1 zone	me1 zone	Stable	me1 zone to me1 zone
HOP2	0.0191241	0.0256646	0.027079	0.017655	0.371924	0.382946	0.82522	0.712989	2.50776	2.58854	10.1579	7.79127	-4.07502	-6.83017	-2.75515	4.07502	2.75515	6.83017	-5.10374	-8.64833	-3.54459	5.10374	3.54459	8.64833	0.0027066	0.000970584	0.00012734	0.0040117	0.00174958	0.00379595	0.00899806	0.0035548	0.00821137	0.00961938	0.0039565	0.00832017	me1 zone	me1 zone	Stable	me1 zone to me1 zone
HOR7	0.0818102	0.0883404	0.113676	0.0716584	1.1362	0.96291	5.29661	3.24351	3.01221	2.89834	19.4659	11.734	-3.6249	-5.11841	-1.49351	3.6249	1.49351	5.11841	-5.52605	-7.39526	-1.86921	5.52605	1.86921	7.39526	0.00131826	0.00014655	0.00662666	0.00765123	0.00444309	0.0668414	0.00679824	0.00233425	0.0179648	0.0144103	0.00731609	0.0753752	me1 zone	me1 zone	Stable	me1 zone to me1 zone
HOT13	0.345284	0.255158	0.244581	0.256769	1.08073	0.941041	1.38867	2.09006	3.49432	2.94937	5.27035	6.67404	-1.75153	-3.42379	-1.67227	1.75153	1.67227	3.42379	-2.79467	-4.57437	-1.7797	2.79467	1.7797	4.57437	0.0179952	0.00526071	0.00881386	0.0113404	0.00144826	0.0339989	0.0278452	0.00921504	0.0208086	0.0189365	0.00356179	0.0408885	me1 zone	me1 zone	Stable	me1 zone to me1 zone
HPA2	0.213811	0.240285	0.341244	0.408842	1.34974	1.51851	1.86079	2.29375	1.91479	2.28735	2.06267	2.27857	-2.6591	-3.21006	-0.550953	2.6591	0.550953	3.21006	-2.46956	-2.53298	-0.0634166	2.46956	0.0634166	2.53298	0.00201823	0.00228092	0.0706307	0.00646761	0.00342396	0.717843	0.00804216	0.0054753	0.0930202	0.0129212	0.0060934	0.72605	me1 zone	Mixed II	Dynamic	me1 zone to Mixed II
HPA3	0.120096	0.0935782	0.2003	0.228878	1.35753	1.10871	2.6449	2.61578	3.01831	2.81658	3.31048	3.46874	-3.52882	-4.77122	-1.2424	3.52882	1.2424	4.77122	-3.6156	-3.98147	-0.365872	3.6156	0.365872	3.98147	0.00427711	0.00152213	0.0149301	0.000710924	0.000653919	0.00885255	0.0109158	0.00440429	0.0285304	0.00483765	0.00249339	0.0137463	me1 zone	me1 zone	Stable	me1 zone to me1 zone
HPT1	0.229988	0.261223	0.383246	0.29021	1.54374	1.59117	2.5344	2.02364	2.30364	2.35438	2.12842	1.78863	-2.67401	-3.2453	-0.571293	2.67401	0.571293	3.2453	-2.75876	-2.54011	0.218648	2.75876	-0.218648	2.54011	0.00124189	0.000822191	0.00220895	0.00860692	0.00850819	0.404693	0.00665071	0.00338046	0.0115481	0.0156258	0.0119835	0.41747	me1 zone	Mixed II	Dynamic	me1 zone to Mixed II
HSK3	0.404211	0.582908	0.869183	0.874429	1.52858	1.84176	2.44985	2.11523	1.77586	2.34554	0.861126	1.068	-1.7716	-2.06184	-0.290243	1.7716	0.290243	2.06184	-1.38856	-0.145867	1.24269	1.38856	-1.24269	0.145867	0.0263468	0.0246827	0.36263	0.00581225	0.469435	0.0219768	0.0373231	0.031504	0.397849	0.0120347	0.480722	0.0280068	me1 zone	me2 zone	Dynamic	me1 zone to me2 zone
HSP12	0.0902469	0.122459	0.145091	0.140907	0.558616	0.58552	1.35758	1.38339	1.61438	1.85893	3.68908	4.0627	-2.42733	-4.02938	-1.60205	2.42733	1.60205	4.02938	-3.26061	-4.76045	-1.49984	3.26061	1.49984	4.76045	0.00820855	0.00358051	0.00446991	5.92507e-05	0.000233412	0.00223209	0.0161144	0.00714559	0.0150656	0.00369139	0.00186406	0.00655336	me1 zone	me1 zone	Stable	me1 zone to me1 zone
HSP150	0.0489323	0.0459676	0.102952	0.0883354	0.684391	0.739461	2.04176	1.93171	2.6239	2.58022	3.33779	3.30555	-3.90725	-5.7771	-1.86985	3.90725	1.86985	5.7771	-4.37658	-5.11809	-0.74151	4.37658	0.74151	5.11809	0.000337176	6.52744e-05	0.000930988	0.000718382	0.000466537	0.00297721	0.00521847	0.0020085	0.00969779	0.00485155	0.00225235	0.00740632	me1 zone	me1 zone	Stable	me1 zone to me1 zone
HSP26	0.0535165	0.0396653	0.0959506	0.123829	0.540056	0.485092	1.90375	2.24149	2.69594	2.51126	3.14734	4.14549	-3.45964	-5.80431	-2.34467	3.45964	2.34467	5.80431	-4.23733	-5.05235	-0.815019	4.23733	0.815019	5.05235	0.00433692	0.0014525	0.00156184	0.00263927	0.00286285	0.0732028	0.0109953	0.00430452	0.0104778	0.00770607	0.00536376	0.0819222	me1 zone	me1 zone	Stable	me1 zone to me1 zone
HSP30	0.0893058	0.113782	0.281511	0.243341	0.994961	1.0839	2.34429	2.32863	3.38298	3.63613	3.56083	3.54172	-3.35561	-5.11111	-1.75549	3.35561	1.75549	5.11111	-3.15434	-3.75835	-0.604013	3.15434	0.604013	3.75835	0.00301953	0.00126519	0.00210933	0.00110808	0.000780634	0.00010541	0.00936089	0.00401381	0.0113884	0.00550212	0.0026846	0.00376364	me1 zone	me1 zone	Stable	me1 zone to me1 zone
HSP31	0.188787	0.201134	0.259035	0.226431	1.22395	1.2451	1.84287	1.8406	2.25166	2.41217	2.52069	2.70742	-2.6627	-3.58026	-0.917559	2.6627	0.917559	3.58026	-2.92362	-3.42885	-0.505223	2.92362	0.505223	3.42885	0.000315787	0.000355231	0.00310292	0.00109746	0.00102395	0.0102907	0.00521847	0.00265746	0.0129542	0.0054921	0.00302758	0.0153095	me1 zone	me1 zone	Stable	me1 zone to me1 zone
HSP32	0.0458321	0.0472549	0.0541465	0.0123685	0.469923	0.371769	0.984469	0.723648	1.55285	1.42621	3.5902	4.09083	-3.17664	-5.00013	-1.82349	3.17664	1.82349	5.00013	-4.68258	-6.85148	-2.16889	4.68258	2.16889	6.85148	0.00288394	0.000170105	0.00949498	0.0437806	0.0212916	0.0119879	0.00918706	0.00236257	0.0217963	0.0555591	0.0261261	0.0171811	me1 zone	me1 zone	Stable	me1 zone to me1 zone
HSP33	0.0249152	0.00650134	0.0370462	0.0159962	0.400632	0.23625	0.996835	0.935777	2.12586	1.90799	7.8991	7.50674	-4.34143	-7.00449	-2.66306	4.34143	2.66306	7.00449	-5.18726	-8.18212	-2.99485	5.18726	2.99485	8.18212	0.0477041	0.0172519	0.0199673	0.0128372	0.00529766	0.000382088	0.0611857	0.0231797	0.0349398	0.0206567	0.00833877	0.00413749	me1 zone	me1 zone	Stable	me1 zone to me1 zone
HSP42	0.200303	0.229126	0.718479	0.674965	0.820173	0.876059	1.1584	1.12911	1.66912	1.74081	0.687648	0.687274	-1.98184	-2.98925	-1.00741	1.98184	1.00741	2.98925	-0.715127	0.0193054	0.734433	0.715127	-0.734433	-0.0193054	0.00294976	0.00115128	0.00311702	0.00459916	0.719834	0.000632538	0.0092785	0.003869	0.0129542	0.0104485	0.728833	0.00443483	me1 zone	me2 zone	Dynamic	me1 zone to me2 zone
HSP82	0.399185	0.37389	0.732954	0.672374	1.30111	1.31806	1.33209	1.28009	1.61135	1.63302	0.568964	0.55541	-1.76043	-2.06926	-0.308832	1.76043	0.308832	2.06926	-0.894346	0.321784	1.21613	0.894346	-1.21613	-0.321784	0.000746172	0.000541632	0.00188263	0.00580807	0.0383132	0.000761655	0.00574363	0.00291793	0.0110348	0.0120347	0.0443707	0.00461566	me1 zone	me2 zone	Dynamic	me1 zone to me2 zone
HST2	0.177897	0.167897	0.261812	0.211049	1.35414	1.38424	2.61124	2.44842	2.28144	2.33338	3.52179	3.31215	-2.98533	-3.73829	-0.752952	2.98533	0.752952	3.73829	-3.41955	-3.85323	-0.433675	3.41955	0.433675	3.85323	0.000223487	0.000143421	0.000907317	0.0022342	0.00174851	0.0211892	0.00469077	0.00231649	0.0096707	0.00713702	0.0039565	0.0271536	me1 zone	me1 zone	Stable	me1 zone to me1 zone
HSX1	0.672753	0.499266	0.278205	0.424603	0.698034	0.652717	4.42949	2.56746	1.86011	2.08076	10.5077	7.95159	-0.204766	-1.74952	-1.54476	0.204766	1.54476	1.74952	-3.31552	-4.71507	-1.39955	3.31552	1.39955	4.71507	0.423666	0.0165687	0.00370886	0.0220752	0.00590393	0.0827761	0.442762	0.0224218	0.0138768	0.0314111	0.00902381	0.0917607	me1 zone	me1 zone	Stable	me1 zone to me1 zone
HTA1	0.0934835	0.077314	0.0698973	0.0811043	0.509691	0.509377	1.88343	1.8539	3.68262	3.48111	6.50055	7.05236	-2.57689	-5.39035	-2.81346	2.57689	2.81346	5.39035	-4.62937	-6.4879	-1.85852	4.62937	1.85852	6.4879	0.00280017	0.000700315	0.000208224	0.000541636	0.000354941	0.0010373	0.00911121	0.00316198	0.00834407	0.00456658	0.00212124	0.00509821	me1 zone	me1 zone	Stable	me1 zone to me1 zone
HTA2	0.137092	0.146859	0.108313	0.0477189	1.286	1.2065	2.87985	2.46385	5.26026	4.09602	12.6552	11.8276	-3.13388	-5.04222	-1.90834	3.13388	1.90834	5.04222	-5.09792	-7.29378	-2.19586	5.09792	2.19586	7.29378	0.000466309	0.00138063	0.00949281	0.0130783	0.00634831	0.00309577	0.00529326	0.00420479	0.0217963	0.0209238	0.00951584	0.00752701	me1 zone	me1 zone	Stable	me1 zone to me1 zone
HTB1	0.0868463	0.101784	0.184056	0.0750942	1.18067	1.04191	3.02978	2.48192	4.5026	4.32381	5.41653	4.8865	-3.5586	-5.5482	-1.9896	3.5586	1.9896	5.5482	-4.41064	-5.31314	-0.9025	4.41064	0.9025	5.31314	0.00167151	0.000452552	0.00225717	0.0206036	0.0139595	0.0303763	0.00748766	0.00280406	0.0115778	0.029677	0.018119	0.0370835	me1 zone	me1 zone	Stable	me1 zone to me1 zone
HTB2	0.0373923	0.0676575	0.0620733	0.0657078	0.953835	1.3976	2.29028	2.26405	4.21546	4.58133	10.2501	10.0519	-4.4844	-6.38783	-1.90344	4.4844	1.90344	6.38783	-5.15549	-7.31181	-2.15631	5.15549	2.15631	7.31181	0.012433	0.0044561	0.0207285	6.59622e-05	3.52189e-05	5.75449e-05	0.0211617	0.00824899	0.035893	0.00371846	0.00157094	0.00376364	me1 zone	me1 zone	Stable	me1 zone to me1 zone
HTD2	0.285264	0.311039	0.562394	0.394463	1.51941	1.57874	2.21881	2.03818	2.24955	2.4178	1.157	1.03065	-2.37729	-2.96849	-0.591197	2.37729	0.591197	2.96849	-2.15346	-1.19301	0.960452	2.15346	-0.960452	1.19301	0.000822255	0.000748009	0.00980553	0.01432	0.0458461	0.011387	0.00595412	0.00324265	0.0221378	0.0223567	0.0522217	0.0165175	me1 zone	me2 zone	Dynamic	me1 zone to me2 zone
HUA2	0.309027	0.255691	0.42862	0.394365	1.52312	1.34728	2.26725	2.33738	1.93421	1.80935	1.64865	1.74403	-2.34565	-2.72881	-0.383163	2.34565	0.383163	2.72881	-2.48415	-2.04349	0.440663	2.48415	-0.440663	2.04349	0.00476814	0.002796	0.0621244	0.000662025	0.00125545	0.0107658	0.01151	0.00615136	0.0834615	0.00475237	0.00331366	0.0158394	me1 zone	me2 zone	Dynamic	me1 zone to me2 zone
HUB1	0.357364	0.402566	0.626093	0.639129	1.31887	1.75988	1.62452	2.27706	1.82774	1.97262	0.584004	0.81974	-2.0184	-2.3222	-0.303794	2.0184	0.303794	2.3222	-1.62467	-0.149889	1.47478	1.62467	-1.47478	0.149889	0.0123617	0.00192219	0.277935	0.0223655	0.650359	0.0506481	0.0211107	0.00494083	0.312073	0.0317534	0.661401	0.0584089	me1 zone	me2 zone	Dynamic	me1 zone to me2 zone
HUG1	0.165072	0.102913	0.0909539	0.0806873	0.414456	0.345516	0.681563	0.5626	2.57889	2.06879	9.45299	10.3634	-1.5038	-4.11629	-2.61249	1.5038	2.61249	4.11629	-2.85771	-6.85116	-3.99345	2.85771	3.99345	6.85116	0.0520455	0.00812269	0.00618214	0.00325175	0.000252587	0.0014694	0.0657718	0.0126539	0.0174081	0.00858372	0.00191353	0.00566448	me1 zone	me1 zone	Stable	me1 zone to me1 zone
HXT1	0.179829	0.211481	0.162849	0.152237	1.24812	1.37907	1.54216	1.50688	1.83361	1.94376	3.49729	3.57751	-2.74714	-3.271	-0.523861	2.74714	0.523861	3.271	-3.27454	-4.48887	-1.21433	3.27454	1.21433	4.48887	0.00248412	0.0014371	0.0243002	0.00024615	0.000130476	0.000370247	0.00869189	0.00427454	0.0401513	0.00409115	0.00178726	0.00413749	me1 zone	me1 zone	Stable	me1 zone to me1 zone
HXT10	0.0219657	0.0227946	0.0260557	0.0209651	0.186735	0.199447	0.586456	0.584244	1.65342	1.73411	7.0728	6.93749	-3.10899	-6.24187	-3.13288	3.10899	3.13288	6.24187	-4.63793	-8.21897	-3.58104	4.63793	3.58104	8.21897	0.00030731	4.865e-05	0.000350039	0.00113726	0.000365898	1.57202e-05	0.00516676	0.00199813	0.00894346	0.00554063	0.00214604	0.00376364	me1 zone	me1 zone	Stable	me1 zone to me1 zone
HXT11	0.0916811	0.11567	0.342776	0.306917	1.00906	1.10267	1.61935	1.4592	2.43699	2.37351	2.95574	2.80833	-3.34828	-4.53604	-1.18776	3.34828	1.18776	4.53604	-2.24442	-3.14926	-0.904838	2.24442	0.904838	3.14926	0.00284634	0.00137513	0.00313851	0.00237251	0.000776192	0.00842007	0.00915349	0.00419026	0.0129737	0.00733042	0.00267463	0.01329	me1 zone	me1 zone	Stable	me1 zone to me1 zone
HXT12	0.0910879	0.0876033	0.218244	0.213177	0.967334	0.920472	1.66435	1.50774	2.27904	2.21886	3.39883	3.14566	-3.40117	-4.65371	-1.25254	3.40117	1.25254	4.65371	-2.87826	-3.92311	-1.04485	2.87826	1.04485	3.92311	0.000179324	5.37601e-05	0.00105321	0.000648197	0.000221283	0.00741767	0.00468374	0.0020085	0.00992278	0.00472372	0.00184413	0.0122633	me1 zone	me1 zone	Stable	me1 zone to me1 zone
HXT14	0.0640498	0.0777838	0.0908778	0.0810641	0.294337	0.292204	0.517448	0.52901	1.68938	1.69872	6.76128	6.9947	-2.04803	-4.5782	-2.53017	2.04803	2.53017	4.5782	-2.60552	-6.32199	-3.71647	2.60552	3.71647	6.32199	0.00462542	0.000933632	6.77271e-06	0.00103494	0.000184834	6.17926e-05	0.0113359	0.00351721	0.00556329	0.0053934	0.00182926	0.00376364	me1 zone	me1 zone	Stable	me1 zone to me1 zone
HXT2	0.209706	0.195669	0.287722	0.265743	1.13976	1.08535	1.78865	1.79678	2.06033	1.87792	3.06404	2.95114	-2.45654	-3.28022	-0.823679	2.45654	0.823679	3.28022	-2.69558	-3.44204	-0.746461	2.69558	0.746461	3.44204	0.000619394	0.000647341	0.00834319	0.000452964	0.000338884	0.00133379	0.00549193	0.0030839	0.020329	0.0043409	0.00211602	0.00552556	me1 zone	me1 zone	Stable	me1 zone to me1 zone
HXT4	0.182962	0.190051	0.328821	0.305772	1.08485	1.10135	1.82689	1.9139	1.83767	1.95499	2.01731	2.13944	-2.55113	-3.34592	-0.794787	2.55113	0.794787	3.34592	-2.55944	-2.71155	-0.152117	2.55944	0.152117	2.71155	0.00013368	0.000245159	0.00333126	0.000590683	0.000617553	0.106834	0.00463004	0.00247999	0.013221	0.00469365	0.00245321	0.116432	me1 zone	Mixed II	Dynamic	me1 zone to Mixed II
HXT5	0.368474	0.363105	0.683759	0.657264	1.02229	0.995128	1.29695	1.32778	1.46656	1.52141	0.710971	0.740238	-1.46342	-2.03008	-0.566656	1.46342	0.566656	2.03008	-0.968839	-0.113921	0.854918	0.968839	-0.854918	0.113921	0.0002285	0.000197362	0.00334376	0.00116925	0.107637	0.00154716	0.00470431	0.00242757	0.0132223	0.00561992	0.1166	0.00574874	me1 zone	me2 zone	Dynamic	me1 zone to me2 zone
HXT6	0.142727	0.111478	0.222593	0.21886	1.38773	1.08173	2.50182	1.76603	2.9985	1.84079	2.86021	2.52928	-3.28013	-4.25073	-0.970598	3.28013	0.970598	4.25073	-3.27318	-3.60982	-0.336636	3.27318	0.336636	3.60982	0.00590209	0.00863038	0.140622	0.00593117	0.000615507	0.313561	0.0131386	0.0132651	0.169691	0.0122194	0.00245264	0.326863	me1 zone	me1 zone	Stable	me1 zone to me1 zone
HXT7	0.0819593	0.114062	0.423105	0.390627	1.26727	0.959341	2.33962	1.64738	2.7797	1.91507	1.97317	2.05859	-3.50577	-4.58197	-1.0762	3.50577	1.0762	4.58197	-2.29268	-2.30878	-0.0161089	2.29268	0.0161089	2.30878	0.00778826	0.00610598	0.0865136	0.0128012	0.000796458	0.895531	0.0155711	0.0102233	0.110545	0.0206258	0.00270115	0.8985	me1 zone	Mixed II	Dynamic	me1 zone to Mixed II
HXT9	0.0232049	0.0166384	0.0743944	0.0810089	0.378354	0.374711	1.33819	1.28977	2.13209	2.05417	5.98326	5.87531	-4.24037	-6.71518	-2.47481	4.24037	2.47481	6.71518	-4.07985	-6.25377	-2.17392	4.07985	2.17392	6.25377	0.00316021	0.00128291	0.000125725	0.000269024	0.000100886	0.00018596	0.00952369	0.00405118	0.00821137	0.00409115	0.001727	0.0039632	me1 zone	me1 zone	Stable	me1 zone to me1 zone
HYP2	0.401918	0.242898	0.459107	0.465159	2.32963	1.63034	3.6678	3.44114	3.29746	2.20568	2.19127	2.22617	-2.61853	-3.0933	-0.474768	2.61853	0.474768	3.0933	-2.94325	-2.25683	0.686422	2.94325	-0.686422	2.25683	0.0272686	0.0216269	0.350399	0.000254754	4.30213e-05	0.00474528	0.0384771	0.0281728	0.38568	0.00409115	0.00165126	0.00939578	me1 zone	me2 zone	Dynamic	me1 zone to me2 zone
HYR1	0.262808	0.275602	0.659896	0.604017	1.24946	1.18299	1.29946	1.34733	1.47827	1.61076	0.506771	0.465291	-2.17563	-2.52038	-0.344743	2.17563	0.344743	2.52038	-1.06634	0.378777	1.44512	1.06634	-1.44512	-0.378777	0.00057646	0.000788159	0.0426514	0.00414617	0.0507294	0.00213299	0.0054816	0.00330569	0.0617435	0.00983395	0.0574201	0.00643203	me1 zone	me2 zone	Dynamic	me1 zone to me2 zone
IAH1	0.403107	0.374868	0.648514	0.63123	1.49436	1.30833	1.77221	2.11648	1.78604	1.55287	0.58762	0.657093	-1.84902	-2.10158	-0.252565	1.84902	0.252565	2.10158	-1.60343	0.0400415	1.64347	1.60343	-1.64347	-0.0400415	0.00348303	0.00292139	0.211712	0.00650742	0.661708	0.00840531	0.00994411	0.00627024	0.244153	0.0129677	0.671993	0.0132714	me1 zone	me2 zone	Dynamic	me1 zone to me2 zone
ICL2	0.0706099	0.0841243	0.350685	0.379565	1.0386	1.20175	2.42471	2.29194	2.11279	2.18897	2.3186	2.27043	-3.85586	-4.79706	-0.941202	3.85586	0.941202	4.79706	-2.6913	-2.65173	0.0395748	2.6913	-0.0395748	2.65173	0.00181187	0.000719482	0.0128868	0.000676788	0.000495318	0.46247	0.00769443	0.00319638	0.0259062	0.00479841	0.00228976	0.474349	me1 zone	Mixed II	Dynamic	me1 zone to Mixed II
ICP55	0.428011	0.402393	0.514621	0.557106	1.21264	1.23812	1.4561	1.54025	1.44573	1.50914	1.15429	1.2412	-1.56134	-1.83121	-0.269868	1.56134	0.269868	1.83121	-1.48327	-1.16038	0.322888	1.48327	-0.322888	1.16038	0.00090348	0.000875505	0.0158956	0.00222561	0.00443694	0.0394866	0.00602434	0.00344569	0.0298691	0.00712867	0.00731015	0.0467393	me1 zone	me2 zone	Dynamic	me1 zone to me2 zone
ICS3	0.403114	0.37133	0.576135	0.522228	0.940564	1.1012	3.42582	4.19807	2.01557	1.96252	12.5785	15.9854	-1.39858	-2.36084	-0.962261	1.39858	0.962261	2.36084	-2.79517	-4.70077	-1.9056	2.79517	1.9056	4.70077	0.00834197	0.000694772	0.013945	0.00339151	0.00158212	0.0139016	0.0162874	0.00315737	0.0272363	0.00877246	0.00373601	0.0192705	me1 zone	me1 zone	Stable	me1 zone to me1 zone
ICT1	0.225575	0.230311	0.376523	0.317373	1.29229	1.24886	2.17838	1.93569	2.11908	1.99491	2.69995	2.45815	-2.47874	-3.17379	-0.695055	2.47874	0.695055	3.17379	-2.56777	-2.89405	-0.326277	2.56777	0.326277	2.89405	0.000135511	0.000210671	0.00515247	0.00338157	0.00234722	0.0950817	0.00463004	0.00242757	0.0160559	0.00876647	0.00471577	0.104435	me1 zone	me1 zone	Stable	me1 zone to me1 zone
ICY1	0.0617076	0.0519231	0.0439185	0.0890062	1.16049	0.886538	2.02866	2.06382	4.31062	3.03131	13.0589	12.6711	-4.17111	-6.01374	-1.84263	4.17111	1.84263	6.01374	-4.9443	-7.5967	-2.6524	4.9443	2.6524	7.5967	0.00305723	0.00221753	0.0290931	0.0101027	0.00437555	8.90361e-05	0.00939554	0.00537781	0.0457063	0.0174604	0.00723804	0.00376364	me1 zone	me1 zone	Stable	me1 zone to me1 zone
IDP2	0.108435	0.107773	0.261384	0.231709	1.1287	1.24061	2.93746	2.72886	2.25612	2.56967	3.2562	3.0243	-3.45398	-4.48027	-1.0263	3.45398	1.0263	4.48027	-3.52248	-3.67095	-0.148467	3.52248	0.148467	3.67095	0.00039154	0.000440256	0.0125753	0.000834734	0.000769943	0.187269	0.00528714	0.00275459	0.0255776	0.0050803	0.00267015	0.198965	me1 zone	Mixed II	Dynamic	me1 zone to Mixed II
IDP3	0.226937	0.224075	1.09343	0.961615	1.56654	1.61151	1.46573	1.36174	2.64465	2.73164	0.616221	0.628942	-2.8169	-3.57537	-0.75847	2.8169	0.75847	3.57537	-0.460345	0.722832	1.18318	0.460345	-1.18318	-0.722832	6.30934e-05	4.91913e-05	0.00166792	0.0494293	0.0165643	0.00216462	0.00444459	0.00200301	0.0106799	0.0614792	0.0209929	0.00647432	me1 zone	me2 zone	Dynamic	me1 zone to me2 zone
IES6	0.213988	0.209256	0.174101	0.227085	1.3819	1.35258	2.41186	2.96015	5.53287	4.55727	8.41914	10.7424	-2.6917	-4.57531	-1.88361	2.6917	1.88361	4.57531	-3.74312	-5.5778	-1.83468	3.74312	1.83468	5.5778	6.89191e-05	0.000949197	0.00557893	0.00414264	0.00216523	0.0153589	0.00446859	0.00352804	0.0166164	0.00983085	0.0044988	0.020814	me1 zone	me1 zone	Stable	me1 zone to me1 zone
IGD1	0.0575878	0.106383	0.468904	0.436532	0.856657	0.879198	1.80305	2.06823	1.82796	1.94003	1.66814	1.71091	-3.40413	-4.52228	-1.11815	3.40413	1.11815	4.52228	-2.09613	-1.89993	0.196194	2.09613	-0.196194	1.89993	0.0159106	0.00926622	0.00175148	0.00283046	0.000828289	0.195326	0.0253791	0.0139992	0.0108404	0.00794686	0.00274505	0.207181	me1 zone	Mixed II	Dynamic	me1 zone to Mixed II
IKS1	0.760839	0.731376	1.19099	1.27111	1.05733	1.08224	0.739207	0.78898	1.3975	1.40485	0.217827	0.212337	-0.519864	-0.909185	-0.38932	0.519864	0.38932	0.909185	0.688067	2.51693	1.82886	-0.688067	-1.82886	-2.51693	0.00401984	0.000997111	0.00194908	0.00919787	0.000401712	0.000761645	0.010564	0.00358652	0.0111025	0.0163133	0.00218161	0.00461566	me1 zone	me3 zone	Dynamic	me1 zone to me3 zone
ILV5	0.0989649	0.0947755	0.312047	0.264622	1.51747	1.00104	2.06598	2.04059	4.70154	3.24324	1.59713	1.44911	-3.70037	-5.35781	-1.65744	3.70037	1.65744	5.35781	-2.83212	-2.40121	0.430907	2.83212	-0.430907	2.40121	0.00669151	0.00254659	0.0537819	0.00176218	0.00328111	0.0256993	0.014261	0.00579686	0.0741775	0.00650357	0.00589207	0.0319782	me1 zone	me2 zone	Dynamic	me1 zone to me2 zone
IMA1	0.132771	0.133548	0.166181	0.150543	1.04181	1.14151	1.76644	1.62367	2.10627	2.32922	3.03497	2.88883	-3.03529	-4.05786	-1.02257	3.03529	1.02257	4.05786	-3.42003	-4.22522	-0.805192	3.42003	0.805192	4.22522	0.000473842	0.000321102	0.0090751	0.000749417	0.000355261	0.00755271	0.00530077	0.00260057	0.021191	0.0048912	0.00212124	0.012408	me1 zone	me1 zone	Stable	me1 zone to me1 zone
IMA2	0.0181779	0.0122946	0.0229221	0.0329235	0.501295	0.456452	1.50505	1.37575	3.00697	3.15796	8.69151	8.53266	-4.97406	-7.66043	-2.68637	4.97406	2.68637	7.66043	-5.68888	-8.26877	-2.57989	5.68888	2.57989	8.26877	0.00334875	0.00136475	0.000804616	0.00221304	0.000993222	0.000656036	0.00975447	0.00416966	0.00953087	0.00712085	0.00297486	0.00446348	me1 zone	me1 zone	Stable	me1 zone to me1 zone
IMA5	0.325338	0.306267	0.448752	0.434112	1.03932	0.915779	1.33116	1.23029	1.36395	1.32005	1.34395	1.18806	-1.63015	-2.08729	-0.457144	1.63015	0.457144	2.08729	-1.5367	-1.52002	0.0166763	1.5367	-0.0166763	1.52002	0.00383875	0.000562902	0.0395659	0.00160846	0.00366296	0.878332	0.0104304	0.00293956	0.0581257	0.00627451	0.00639212	0.881706	me1 zone	Mixed II	Dynamic	me1 zone to Mixed II
IMD2	0.0452404	0.0404184	0.0314607	0.0315543	0.361806	0.327356	0.359954	0.309146	1.28781	1.33077	2.45122	2.32792	-3.00817	-4.93404	-1.92587	3.00817	1.92587	4.93404	-3.40845	-6.24491	-2.83646	3.40845	2.83646	6.24491	0.00130318	0.000294141	0.00154954	0.00103835	3.5662e-05	0.00166124	0.00677661	0.0025357	0.0104778	0.0053934	0.00157094	0.00587083	me1 zone	me1 zone	Stable	me1 zone to me1 zone
IMG1	0.276737	0.226216	0.493002	0.443116	1.43766	1.49866	2.37743	1.95396	2.71832	2.50215	1.52201	1.26321	-2.54551	-3.37568	-0.830171	2.54551	0.830171	3.37568	-2.21007	-1.57303	0.637038	2.21007	-0.637038	1.57303	0.00336604	0.00215425	0.00643956	0.00529302	0.0096096	0.08259	0.00976687	0.00527103	0.017725	0.0113563	0.0132253	0.0915721	me1 zone	me2 zone	Dynamic	me1 zone to me2 zone
IMO32	0.333034	0.372418	0.429483	0.386079	1.70265	2.00596	2.9931	3.04637	2.00218	2.51248	2.98186	2.94373	-2.39426	-2.678	-0.283737	2.39426	0.283737	2.678	-2.88855	-2.86109	0.0274624	2.88855	-0.0274624	2.86109	0.00356208	0.0046382	0.30091	0.000725503	0.00073024	0.223705	0.0100599	0.00848001	0.335446	0.00485155	0.00259671	0.236192	me1 zone	Mixed II	Dynamic	me1 zone to Mixed II
IMP2	0.390174	0.355098	0.592673	0.707557	1.39281	1.4196	1.61988	1.98807	1.90662	1.87291	0.850161	1.03344	-1.91597	-2.34237	-0.426401	1.91597	0.426401	2.34237	-1.47241	-0.534725	0.937686	1.47241	-0.937686	0.534725	0.00130464	0.000869451	0.001944	0.0171938	0.10704	0.0443182	0.00677661	0.00344269	0.0110941	0.0257494	0.116018	0.0518051	me1 zone	me2 zone	Dynamic	me1 zone to me2 zone
IMT3	0.233333	0.712788	0.382938	0.265306	1.81754	1.49161	2.73316	2.22222	3.07982	2.97065	9.21681	6.48129	-1.80637	-2.67695	-0.870584	1.80637	0.870584	2.67695	-2.93439	-4.59791	-1.66352	2.93439	1.66352	4.59791	0.132943	0.0697012	0.0262127	0.0104418	0.00630113	0.0304695	0.150922	0.0796466	0.042293	0.0178852	0.00946239	0.0371658	me1 zone	me1 zone	Stable	me1 zone to me1 zone
INA1	0.325405	0.27391	0.179749	0.189729	1.60822	1.41734	1.5738	1.66598	2.05325	1.80451	2.92805	2.98323	-2.33582	-2.68638	-0.350558	2.33582	0.350558	2.68638	-3.13234	-3.99991	-0.867576	3.13234	0.867576	3.99991	0.00431543	0.00331981	0.114939	0.000326525	0.000106253	0.00246859	0.010965	0.00679804	0.142096	0.00412932	0.00173351	0.00683524	me1 zone	me1 zone	Stable	me1 zone to me1 zone
INA17	0.349349	0.337538	0.846636	0.781184	1.59471	1.72206	1.53321	1.42109	1.99353	2.52949	0.476503	0.564441	-2.27163	-2.71914	-0.44751	2.27163	0.44751	2.71914	-0.859875	0.645048	1.50492	0.859875	-1.50492	-0.645048	0.000714208	0.00407831	0.135808	0.0085019	0.0407883	0.0077801	0.00569894	0.00778045	0.164642	0.0155193	0.0469253	0.0126586	me1 zone	me2 zone	Dynamic	me1 zone to me2 zone
INH1	0.188705	0.102821	0.176532	0.26556	1.66877	1.71717	5.0182	6.16201	5.67572	4.26815	13.9698	17.7987	-3.53785	-5.09211	-1.55425	3.53785	1.55425	5.09211	-4.66046	-6.16711	-1.50665	4.66046	1.50665	6.16711	0.014488	0.00873513	0.0175351	0.00492065	0.00305074	0.0224273	0.0235928	0.0133773	0.0319274	0.0108771	0.00559617	0.0284988	me1 zone	me1 zone	Stable	me1 zone to me1 zone
INM2	0.4908	0.458328	0.878327	0.833592	1.3515	1.26302	1.17126	1.21113	1.60623	1.50789	0.369947	0.420262	-1.46188	-1.71415	-0.252274	1.46188	0.252274	1.71415	-0.476798	1.11531	1.59211	0.476798	-1.59211	-1.11531	0.0022495	0.00153295	0.0634679	0.00869361	0.00781808	0.00353702	0.00835697	0.00441386	0.0849686	0.0157196	0.0112301	0.00797252	me1 zone	me2 zone	Dynamic	me1 zone to me2 zone
INO1	0.0886601	0.0993647	0.16743	0.199717	1.07685	1.03959	2.00306	2.00033	2.30522	2.45002	2.80723	2.74571	-3.49264	-4.66052	-1.16788	3.49264	1.16788	4.66052	-3.44679	-3.91883	-0.472031	3.44679	0.472031	3.91883	0.000605851	0.000399637	0.00188496	0.00135482	0.00106551	0.00114969	0.00549193	0.0026956	0.0110372	0.00585291	0.0030772	0.0052633	me1 zone	me1 zone	Stable	me1 zone to me1 zone
IRC13	0.467544	0.340367	0.359555	0.470401	1.56491	1.52294	5.00941	5.13631	7.69912	5.36881	3.33112	3.55568	-1.93433	-4.01569	-2.08136	1.93433	2.08136	4.01569	-3.61169	-3.05273	0.558964	3.61169	-0.558964	3.05273	0.0135786	0.00738249	0.015678	0.00287241	0.00420882	0.00801374	0.0225006	0.0117445	0.0295666	0.00803748	0.00704534	0.0128661	me1 zone	me2 zone	Dynamic	me1 zone to me2 zone
IRC18	0.0388484	0.026235	0.0888266	0.0786752	0.395269	0.384912	1.62905	1.27937	2.11304	2.43499	9.40544	8.07484	-3.58345	-6.12681	-2.54336	3.58345	2.54336	6.12681	-4.11798	-6.70541	-2.58742	4.11798	2.58742	6.70541	0.00612166	0.0023877	0.00167494	0.00224443	0.000439621	0.00625627	0.0134401	0.00559413	0.0106891	0.00714986	0.00222763	0.010991	me1 zone	me1 zone	Stable	me1 zone to me1 zone
IRC4	0.166536	0.177899	0.122451	0.134868	1.27868	1.1577	1.81061	1.95069	2.42	2.4409	4.44136	4.5597	-2.82244	-3.81892	-0.996484	2.82244	0.996484	3.81892	-3.86961	-5.12847	-1.25886	3.86961	1.25886	5.12847	0.000929307	0.000157987	0.00515743	0.000516572	0.000198069	0.00204123	0.00602434	0.00236257	0.0160559	0.0045109	0.00184413	0.00636698	me1 zone	me1 zone	Stable	me1 zone to me1 zone
ISF1	0.323294	0.313582	0.759185	0.780837	1.22209	1.34191	1.45997	1.70136	1.73346	1.84498	0.714632	0.811796	-2.00932	-2.49025	-0.480933	2.00932	0.480933	2.49025	-1.03758	0.0127921	1.05037	1.03758	-1.05037	-0.0127921	0.00124686	0.000404193	0.0271751	0.0115857	0.883817	0.0182408	0.00665071	0.00269794	0.0433324	0.0191872	0.887831	0.0239299	me1 zone	me2 zone	Dynamic	me1 zone to me2 zone
IST3	0.422167	0.402066	0.611325	0.683642	1.72262	1.63208	2.41444	2.37227	2.84595	2.93254	1.71066	1.65244	-2.02506	-2.80957	-0.784511	2.02506	0.784511	2.80957	-1.88612	-1.37688	0.509243	1.88612	-0.509243	1.37688	0.000671203	0.000215987	0.00320539	0.00186426	0.00372811	0.00301361	0.00562059	0.00244204	0.0130543	0.00658846	0.00647436	0.00743702	me1 zone	me2 zone	Dynamic	me1 zone to me2 zone
ISU2	0.258699	0.259049	0.530873	0.407001	1.56647	1.86412	3.11856	2.56251	2.76736	2.94507	2.24519	1.90975	-2.72813	-3.46378	-0.735647	2.72813	0.735647	3.46378	-2.5987	-2.14736	0.451336	2.5987	-0.451336	2.14736	0.00211779	0.000168098	0.0309098	0.00827049	0.0106677	0.13422	0.00819441	0.00236257	0.0478673	0.0152128	0.0144294	0.144607	me1 zone	me2 zone	Dynamic	me1 zone to me2 zone
IZH2	0.430523	0.364779	0.508742	0.519486	1.271	1.38383	1.91805	1.77915	1.68326	1.63958	1.55312	1.4224	-1.73905	-2.06284	-0.323795	1.73905	0.323795	2.06284	-1.84627	-1.53298	0.313293	1.84627	-0.313293	1.53298	0.00589165	0.0034087	0.0368991	0.000928993	0.00180641	0.0640447	0.0131205	0.00691626	0.0551353	0.00519347	0.00403687	0.0724773	me1 zone	me2 zone	Dynamic	me1 zone to me2 zone
IZH4	0.135288	0.135309	0.202932	0.209544	1.17667	1.16856	1.98225	1.84537	2.28267	2.61368	4.10793	3.84	-3.11551	-4.17749	-1.06198	3.11551	1.06198	4.17749	-3.21406	-4.2682	-1.05413	3.21406	1.05413	4.2682	2.56632e-06	0.000547153	0.00842738	0.00030968	0.000159301	0.00449632	0.00307916	0.00291793	0.0204443	0.00412668	0.00179537	0.00909385	me1 zone	me1 zone	Stable	me1 zone to me1 zone
JEN1	0.141599	0.134964	0.265205	0.183377	1.04482	1.01909	2.35938	2.07898	2.15462	2.11778	7.87639	6.37519	-2.8997	-3.94937	-1.04967	2.8997	1.04967	3.94937	-3.30658	-4.98961	-1.68303	3.30658	1.68303	4.98961	0.000180934	8.67328e-05	0.000433857	0.00707136	0.00373403	0.0110377	0.00468374	0.00205112	0.00922059	0.0136444	0.00647878	0.0161612	me1 zone	me1 zone	Stable	me1 zone to me1 zone
JHD2	0.700742	0.648826	0.968546	0.934912	1.07008	1.00598	1.12892	1.08796	1.32481	1.32521	0.509751	0.462324	-0.621351	-0.973503	-0.352152	0.621351	0.352152	0.973503	-0.219908	0.969484	1.18939	0.219908	-1.18939	-0.969484	0.0128605	0.00323053	0.0155778	0.0270083	0.00590031	0.00397654	0.0216349	0.00667369	0.0294066	0.037011	0.00902068	0.00853494	me1 zone	Mixed I	Dynamic	me1 zone to Mixed I
JID1	0.414882	0.415984	0.951851	1.05617	1.43262	1.45107	1.22375	1.23193	2.36584	2.26085	0.409648	0.364077	-1.79523	-2.4773	-0.682068	1.79523	0.682068	2.4773	-0.29035	1.37588	1.66623	0.29035	-1.66623	-1.37588	2.75848e-05	0.000175307	0.0024811	0.0602231	0.00672153	0.00259697	0.00359419	0.00238983	0.0118688	0.0732874	0.00996103	0.0069674	me1 zone	me2 zone	Dynamic	me1 zone to me2 zone
JJJ3	0.435498	0.359883	0.2163	0.193871	1.73431	1.54232	2.28154	1.98022	2.05736	1.97434	4.22279	4.23291	-2.04249	-2.34167	-0.299178	2.04249	0.299178	2.34167	-3.37715	-4.36563	-0.988476	3.37715	0.988476	4.36563	0.00617081	0.00357386	0.0783178	0.00146014	0.00032686	0.0104438	0.0135073	0.00714559	0.101562	0.00597731	0.00208911	0.0155012	me1 zone	me1 zone	Stable	me1 zone to me1 zone
JLP1	0.0920538	0.0847543	0.250609	0.325398	1.33284	1.29713	1.77173	2.11056	2.88698	3.04323	1.53295	1.67171	-3.89479	-5.06783	-1.17304	3.89479	1.17304	5.06783	-2.75275	-2.47601	0.276737	2.75275	-0.276737	2.47601	0.000259181	0.000194461	0.00132764	0.00668542	0.0063096	0.192632	0.00489	0.00242757	0.0104487	0.013166	0.00946769	0.204436	me1 zone	me2 zone	Dynamic	me1 zone to me2 zone
JLP2	0.238651	0.193566	0.250998	0.204252	1.74774	1.64238	3.08004	2.61859	3.85749	3.18402	5.1695	4.29203	-2.9715	-4.02606	-1.05455	2.9715	1.05455	4.02606	-3.64588	-4.37734	-0.731457	3.64588	0.731457	4.37734	0.00278608	0.00257755	0.0187116	0.00267882	0.00208519	0.0546789	0.00909708	0.00584454	0.0333097	0.0077532	0.00439511	0.0626551	me1 zone	me1 zone	Stable	me1 zone to me1 zone
KAR4	0.510177	0.507897	0.761206	0.726656	1.50813	1.51621	1.30553	1.20712	2.0664	2.08817	0.994346	0.850528	-1.57078	-2.02885	-0.458075	1.57078	0.458075	2.02885	-0.75597	-0.310281	0.445688	0.75597	-0.445688	0.310281	1.02477e-05	1.64237e-05	0.000342983	0.00748621	0.121155	0.0706063	0.00307916	0.00175589	0.00893548	0.0141971	0.130311	0.0793372	me1 zone	me2 zone	Dynamic	me1 zone to me2 zone
KEI1	0.301389	0.247042	0.480803	0.478481	1.44114	1.39569	1.9255	1.75978	2.0782	2.02335	1.45049	1.34997	-2.3709	-2.90279	-0.531889	2.3709	0.531889	2.90279	-1.94174	-1.54564	0.396109	1.94174	-0.396109	1.54564	0.0037124	0.00246469	0.00318857	0.00112084	0.00112807	0.0413693	0.0102725	0.00568927	0.0130215	0.00552662	0.00316263	0.0487346	me1 zone	me2 zone	Dynamic	me1 zone to me2 zone
KNH1	0.104137	0.0734665	0.116441	0.155335	1.04224	1.08663	2.52107	2.71759	3.99422	3.95542	6.8309	7.02249	-3.58335	-5.48415	-1.9008	3.58335	1.9008	5.48415	-4.26871	-5.67168	-1.40297	4.26871	1.40297	5.67168	0.00490705	0.00208428	0.000264125	0.00250679	0.00134612	0.00168546	0.0117272	0.00516132	0.00843432	0.00751403	0.0034158	0.00590939	me1 zone	me1 zone	Stable	me1 zone to me1 zone
KSH1	0.207665	0.119697	0.751336	0.389919	2.07776	1.69302	2.65357	1.77867	6.37322	4.98548	1.60643	0.935717	-3.52591	-5.11677	-1.59086	3.52591	1.59086	5.11677	-1.95742	-1.15543	0.801989	1.95742	-0.801989	1.15543	0.0137958	0.00703614	0.0204627	0.0686306	0.194234	0.230927	0.0227288	0.0113614	0.0355578	0.082077	0.205076	0.243638	me1 zone	me2 zone	Dynamic	me1 zone to me2 zone
KTR2	0.358115	0.312722	0.475535	0.399962	1.54979	1.53886	2.23153	1.83731	2.45956	2.32604	1.58181	1.48499	-2.20294	-2.83466	-0.631721	2.20294	0.631721	2.83466	-2.21645	-1.80856	0.407887	2.21645	-0.407887	1.80856	0.00196348	0.00138583	0.00410918	0.0071075	0.00532901	0.112392	0.00795072	0.00421276	0.0144785	0.0136912	0.00836293	0.122166	me1 zone	me2 zone	Dynamic	me1 zone to me2 zone
LCL2	0.353829	0.35007	0.426533	0.388454	1.57061	1.72243	1.79322	1.73472	2.32617	2.72033	1.48621	1.40192	-2.22598	-2.84184	-0.615858	2.22598	0.615858	2.84184	-2.11398	-1.82529	0.28869	2.11398	-0.28869	1.82529	0.000906112	0.00158713	0.0428074	0.00114289	0.0018909	0.026943	0.00602434	0.00449557	0.0619538	0.005541	0.00414091	0.0333597	me1 zone	me2 zone	Dynamic	me1 zone to me2 zone
LDB18	0.20023	0.153348	0.326356	0.391963	1.468	1.40959	2.41765	3.00798	4.04725	3.31334	2.93831	3.80963	-3.02476	-4.37972	-1.35496	3.02476	1.35496	4.37972	-2.91709	-3.23175	-0.314658	2.91709	0.314658	3.23175	0.00408175	0.00299509	0.0117251	0.00494226	0.00501284	0.331586	0.0106199	0.0063643	0.0245464	0.0109132	0.00803818	0.344778	me1 zone	me1 zone	Stable	me1 zone to me1 zone
LDS1	0.0994549	0.114694	0.0851162	0.104063	0.28331	0.291717	0.404247	0.430822	1.84633	2.09202	6.93436	6.65762	-1.42501	-4.2009	-2.77589	1.42501	2.77589	4.2009	-2.14215	-6.16686	-4.02472	2.14215	4.02472	6.16686	0.00535698	0.00105735	0.00111199	0.0049718	0.00057354	0.000183414	0.0123557	0.00369731	0.00992278	0.0109532	0.00238749	0.0039632	me1 zone	me1 zone	Stable	me1 zone to me1 zone
LDS2	0.0778018	0.0761113	0.163186	0.172652	0.785242	0.742298	1.61606	1.47861	2.1823	2.10128	2.69948	2.78787	-3.31102	-4.79863	-1.48761	3.31102	1.48761	4.79863	-3.20395	-4.03027	-0.826326	3.20395	0.826326	4.03027	0.000173043	4.32477e-05	0.00107808	0.000561498	0.000135038	0.0067236	0.00468374	0.00194016	0.00992278	0.0046132	0.00178726	0.0115233	me1 zone	me1 zone	Stable	me1 zone to me1 zone
LEE1	0.0544894	0.0439742	0.369619	0.302931	0.955546	1.01767	2.25172	1.99814	2.50308	2.44043	1.99192	1.72315	-4.32482	-5.6498	-1.32498	4.32482	1.32498	5.6498	-2.6597	-2.46568	0.194028	2.6597	-0.194028	2.46568	0.00138152	0.000756782	0.00136248	0.00392525	0.00513265	0.286313	0.00695417	0.00325355	0.0104487	0.00949114	0.00816849	0.299382	me1 zone	Mixed II	Dynamic	me1 zone to Mixed II
LIN1	0.216263	0.216584	0.527697	0.440306	1.52385	1.57298	2.4513	2.48883	2.78166	2.87151	1.44038	1.55338	-2.83887	-3.70713	-0.868267	2.83887	0.868267	3.70713	-2.35146	-1.62888	0.722588	2.35146	-0.722588	1.62888	6.51606e-05	3.83569e-05	0.0013898	0.00307675	0.0074188	0.00584612	0.00446859	0.00194016	0.0104778	0.00834247	0.0107641	0.0105443	me1 zone	me2 zone	Dynamic	me1 zone to me2 zone
LOH1	0.0369258	0.0545439	0.0473496	0.050148	0.681618	0.869474	1.4669	1.53785	3.08377	3.6723	7.02569	8.5006	-4.08385	-6.20675	-2.1229	4.08385	2.1229	6.20675	-4.94573	-7.31513	-2.3694	4.94573	2.3694	7.31513	0.00647963	0.00244132	0.0101566	0.000117564	0.000385585	0.00357194	0.01397	0.00564949	0.0225612	0.00390747	0.00217374	0.00801664	me1 zone	me1 zone	Stable	me1 zone to me1 zone
LOT5	0.350872	0.340642	0.312788	0.280848	1.63458	1.53665	2.23593	2.46323	2.17415	2.16952	5.32608	5.92615	-2.19722	-2.65108	-0.453869	2.19722	0.453869	2.65108	-2.98475	-4.24449	-1.25973	2.98475	1.25973	4.24449	0.000505587	6.51306e-05	0.00948664	0.00122254	0.00066361	0.00674564	0.00540358	0.0020085	0.0217963	0.00567453	0.00251283	0.011537	me1 zone	me1 zone	Stable	me1 zone to me1 zone
LOT6	0.342444	0.318558	0.679071	0.690057	0.999501	1.133	0.942334	1.15169	1.31354	1.48699	0.799919	0.791604	-1.68982	-2.08298	-0.393156	1.68982	0.393156	2.08298	-0.613021	-0.21715	0.395871	0.613021	-0.395871	0.21715	0.00380344	0.00246714	0.090657	0.0529143	0.00402194	0.115453	0.0103929	0.00569264	0.115276	0.0653333	0.00681743	0.125232	me1 zone	me2 zone	Dynamic	me1 zone to me2 zone
LSC2	0.530259	0.549925	0.833515	0.950443	1.26966	1.29359	1.92348	1.88045	1.58188	1.6523	1.15608	1.24914	-1.24669	-1.58212	-0.335426	1.24669	0.335426	1.58212	-1.09241	-0.431085	0.661325	1.09241	-0.661325	0.431085	0.000560069	0.000669398	0.0102423	0.00760733	0.0588033	0.00762864	0.00545316	0.00311271	0.0226271	0.014337	0.0659873	0.0124935	me1 zone	me2 zone	Dynamic	me1 zone to me2 zone
LSM3	0.301053	0.34265	0.391057	0.322409	1.49524	1.63426	2.68229	2.09549	2.15527	2.23119	2.16756	1.77115	-2.28146	-2.76859	-0.487124	2.28146	0.487124	2.76859	-2.74342	-2.46481	0.278617	2.74342	-0.278617	2.46481	0.00245221	0.00121381	0.0192893	0.00674241	0.00662239	0.354523	0.00861871	0.00395549	0.0340496	0.0132317	0.00984201	0.36763	me1 zone	me2 zone	Dynamic	me1 zone to me2 zone
LSM5	0.100377	0.105801	0.112196	0.122586	1.1496	1.60025	3.01084	2.33165	4.01757	4.70318	14.5008	13.7386	-3.7374	-5.40249	-1.6651	3.7374	1.6651	5.40249	-4.50812	-6.91024	-2.40212	4.50812	2.40212	6.91024	0.00419492	0.000492327	0.0238557	0.0018774	0.000117199	0.00604386	0.0107923	0.00286514	0.0396303	0.00659039	0.00175494	0.0107621	me1 zone	me1 zone	Stable	me1 zone to me1 zone
LSM6	0.470468	0.3566	0.523247	0.356635	1.92911	1.95085	4.09342	4.62192	2.793	2.36106	3.30096	3.659	-2.22996	-2.63963	-0.409669	2.22996	0.409669	2.63963	-3.30818	-2.9837	0.324476	3.30818	-0.324476	2.9837	0.00785641	0.00770124	0.0795156	0.00749393	0.00893867	0.106187	0.0156529	0.0121424	0.102907	0.0142071	0.0124872	0.115859	me1 zone	me2 zone	Dynamic	me1 zone to me2 zone
LSM7	0.24596	0.12121	0.33788	0.314726	1.9162	1.60194	2.71688	2.54003	3.37081	2.78298	2.59954	2.58934	-3.26029	-4.06696	-0.806665	3.26029	0.806665	4.06696	-3.00993	-2.99114	0.0187904	3.00993	-0.0187904	2.99114	0.0239231	0.0158626	0.0509595	0.000549143	0.000293663	0.747139	0.034658	0.0216137	0.0710517	0.00460102	0.0020078	0.75462	me1 zone	Mixed II	Dynamic	me1 zone to Mixed II
LSO1	0.13662	0.161359	0.114	0.172581	0.50302	0.478734	0.620644	0.758117	1.54699	2.35644	5.92034	7.26109	-1.72015	-3.71146	-1.99131	1.72015	1.99131	3.71146	-2.26636	-5.52342	-3.25706	2.26636	3.25706	5.52342	0.00523224	0.00775792	0.0234674	0.0203935	0.00359348	0.00398434	0.0121705	0.0122147	0.0391463	0.0294038	0.00631302	0.00853928	me1 zone	me1 zone	Stable	me1 zone to me1 zone
LSR1	0.102915	0.110438	0.286192	0.253625	1.28388	1.18655	2.47811	2.58108	5.02307	4.73888	2.14773	2.26356	-3.53345	-5.51585	-1.98241	3.53345	1.98241	5.51585	-3.22836	-3.03066	0.197706	3.22836	-0.197706	3.03066	0.000466231	0.000143092	0.00126908	0.000809202	0.000980256	0.0539696	0.00529326	0.00231649	0.0103654	0.00504734	0.00296189	0.0619165	me1 zone	Mixed II	Dynamic	me1 zone to Mixed II
LYS20	0.201571	0.20296	0.329218	0.223053	1.8251	1.71334	3.49159	2.98011	2.84341	2.61148	3.86862	3.88319	-3.12879	-3.75323	-0.624437	3.12879	0.624437	3.75323	-3.5507	-3.81109	-0.26039	3.5507	0.26039	3.81109	0.000214801	0.000269244	0.0146885	0.00712198	0.0053111	0.146353	0.00468374	0.00252168	0.0282168	0.0137099	0.00834922	0.157031	me1 zone	me1 zone	Stable	me1 zone to me1 zone
LYS5	0.450543	0.424858	0.852967	0.809119	1.42655	1.31421	1.74185	1.59327	1.79055	1.66892	0.432925	0.456406	-1.64656	-1.98254	-0.335974	1.64656	0.335974	1.98254	-1.00475	0.902203	1.90695	1.00475	-1.90695	-0.902203	0.0019484	0.00110968	0.0497497	0.00549764	0.00354487	0.00153465	0.00793282	0.00380446	0.0696689	0.0116275	0.00626783	0.00573755	me1 zone	me2 zone	Dynamic	me1 zone to me2 zone
MAE1	0.368628	0.352788	0.205423	0.211201	1.32854	1.40629	2.39719	2.19043	1.85985	1.84501	12.3605	11.2365	-1.92255	-2.36052	-0.437968	1.92255	0.437968	2.36052	-3.46093	-5.82371	-2.36278	3.46093	2.36278	5.82371	0.000726233	0.000186025	0.00880608	0.000386947	0.000151296	0.00160187	0.00570051	0.00240597	0.0208086	0.00426785	0.00179131	0.0058045	me1 zone	me1 zone	Stable	me1 zone to me1 zone
MAL12	0.199701	0.153586	0.386592	0.511249	0.945882	0.958164	1.79019	1.89562	1.77834	1.6715	1.26995	1.70832	-2.43015	-3.28762	-0.857464	2.43015	0.857464	3.28762	-2.03745	-1.72994	0.307506	2.03745	-0.307506	1.72994	0.00597324	0.00346074	0.00282683	0.00991869	0.0277317	0.276693	0.0132406	0.00698465	0.0123353	0.0172196	0.03308	0.289585	me1 zone	me2 zone	Dynamic	me1 zone to me2 zone
MAL32	0.186237	0.222559	0.431652	0.441119	0.865468	0.932634	1.66938	1.65689	1.58786	1.54184	1.3686	1.85631	-2.13702	-2.93657	-0.799552	2.13702	0.799552	2.93657	-1.93023	-1.88558	0.0446498	1.93023	-0.0446498	1.88558	0.00420824	0.00195459	0.00519903	7.35986e-05	0.0136262	0.806548	0.0108121	0.00498177	0.0160767	0.00378549	0.0177465	0.81234	me1 zone	Mixed II	Dynamic	me1 zone to Mixed II
MAL33	0.14928	0.145465	0.863306	0.769555	0.836062	0.880281	1.56086	1.30247	1.31719	1.46151	0.935007	0.755483	-2.5418	-3.23687	-0.695069	2.5418	0.695069	3.23687	-0.810289	-0.050039	0.76025	0.810289	-0.76025	0.050039	0.000267893	0.000570286	0.0142539	0.0348384	0.823762	0.0634014	0.00490123	0.00295547	0.0276425	0.0456624	0.829678	0.0718766	me1 zone	me2 zone	Dynamic	me1 zone to me2 zone
MAM1	0.205756	0.129799	0.125606	0.193034	0.646198	0.529162	1.04592	0.973161	2.64901	2.30192	8.43389	7.9901	-1.80848	-3.88308	-2.0746	1.80848	2.0746	3.88308	-2.66371	-5.68774	-3.02403	2.66371	3.02403	5.68774	0.0366691	0.0077737	0.00710959	0.0133224	0.00296961	0.000461659	0.0489438	0.0122328	0.0185969	0.0211997	0.00549574	0.00427801	me1 zone	me1 zone	Stable	me1 zone to me1 zone
MBB1	0.126578	0.182964	0.621767	0.46172	0.967008	1.14712	1.7402	1.54397	1.80893	1.93018	1.21609	1.00315	-2.77185	-3.59449	-0.822636	2.77185	0.822636	3.59449	-1.59985	-1.03438	0.565466	1.59985	-0.565466	1.03438	0.0108376	0.00551691	0.0244615	0.0199583	0.0551038	0.0734384	0.0192155	0.00952047	0.040325	0.0289506	0.0621391	0.0821699	me1 zone	me2 zone	Dynamic	me1 zone to me2 zone
MCH2	0.105597	0.0871113	0.0651258	0.0744362	0.842235	0.79732	1.25477	1.43551	2.25443	2.2957	6.71711	7.36659	-3.08881	-4.56142	-1.4726	3.08881	1.4726	4.56142	-4.26877	-6.65698	-2.3882	4.26877	2.3882	6.65698	0.00216795	0.000930425	0.000798099	0.00102537	0.000309373	0.00241697	0.00826637	0.00351721	0.00953087	0.00536965	0.00205415	0.0067628	me1 zone	me1 zone	Stable	me1 zone to me1 zone
MCH4	0.34034	0.355368	0.836755	0.690576	1.35855	1.33891	1.23106	1.21048	1.63921	1.69416	0.410311	0.422731	-1.95505	-2.26042	-0.305379	1.95505	0.305379	2.26042	-0.676779	0.87455	1.55133	0.676779	-1.55133	-0.87455	0.000282869	0.000300701	0.00717995	0.0389896	0.0250936	0.000253561	0.00503107	0.00255774	0.0186893	0.0501881	0.0302555	0.0041071	me1 zone	me2 zone	Dynamic	me1 zone to me2 zone
MCP1	0.352829	0.283454	1.14877	0.985982	1.11618	1.01573	0.960386	0.929285	1.70066	1.68793	0.227	0.220385	-1.74441	-2.41294	-0.668534	1.74441	0.668534	2.41294	0.175934	2.25448	2.07855	-0.175934	-2.07855	-2.25448	0.00950187	0.00423118	0.0102113	0.266827	0.00247977	0.000235771	0.0175972	0.00795335	0.0226087	0.287152	0.00489989	0.0041071	me1 zone	Mixed I	Dynamic	me1 zone to Mixed I
MCR1	0.293268	0.346748	0.634865	0.700907	1.26419	1.56214	1.62398	1.51569	2.18015	2.45362	0.849802	0.734022	-2.14275	-2.85601	-0.713255	2.14275	0.713255	2.85601	-1.23294	-0.245737	0.987199	1.23294	-0.987199	0.245737	0.0081773	0.00266546	0.0543846	0.0049384	0.19621	0.0136278	0.0160805	0.0059679	0.0748113	0.0109089	0.207086	0.018956	me1 zone	me2 zone	Dynamic	me1 zone to me2 zone
MDG1	0.385672	0.372207	0.975926	0.898906	1.29113	1.21262	1.26767	1.2067	2.33788	2.01839	0.4287	0.385149	-1.72405	-2.52306	-0.799005	1.72405	0.799005	2.52306	-0.400305	1.20393	1.60423	0.400305	-1.60423	-1.20393	0.00090944	0.00186839	0.0203366	0.0284568	0.00647336	0.00279412	0.00602434	0.00488155	0.0353921	0.0386674	0.00966048	0.00718906	me1 zone	me2 zone	Dynamic	me1 zone to me2 zone
MDH2	0.344729	0.403237	0.337427	0.332756	1.3314	1.44166	2.8932	2.8618	1.69782	1.83839	5.32987	5.55563	-1.89043	-2.24116	-0.35073	1.89043	0.35073	2.24116	-3.10219	-4.02171	-0.919519	3.10219	0.919519	4.02171	0.00445444	0.00317687	0.0495926	1.6939e-05	6.16165e-05	0.00113114	0.0111468	0.00661607	0.0695167	0.00369139	0.00170739	0.00523223	me1 zone	me1 zone	Stable	me1 zone to me1 zone
MDJ2	0.295571	0.266062	0.35692	0.405222	1.96529	1.86602	4.39517	3.36581	4.00057	3.51006	4.55331	4.02404	-2.77014	-3.74123	-0.971097	2.77014	0.971097	3.74123	-3.34811	-3.4924	-0.144294	3.34811	0.144294	3.4924	0.000930003	0.00104629	0.010804	0.00405223	0.00133586	0.542493	0.00602434	0.00367869	0.0234692	0.00967111	0.00340597	0.553662	me1 zone	Mixed II	Dynamic	me1 zone to Mixed II
MDM12	0.322617	0.359563	0.656449	0.671964	1.53204	1.62808	1.78689	1.72722	2.17269	2.13496	0.705496	0.777725	-2.21175	-2.65868	-0.446922	2.21175	0.446922	2.65868	-1.40346	-0.15903	1.24443	1.40346	-1.24443	0.15903	0.0016375	0.00088538	0.0102432	0.000448656	0.16139	0.00355235	0.00743144	0.00345092	0.0226271	0.00433634	0.171533	0.00799766	me1 zone	me2 zone	Dynamic	me1 zone to me2 zone
MDM35	0.286113	0.223715	0.42461	0.459583	2.07771	1.44971	3.10514	3.4002	4.31884	3.24698	1.9667	2.50118	-2.79052	-3.89141	-1.10089	2.79052	1.10089	3.89141	-2.87919	-2.33716	0.542033	2.87919	-0.542033	2.33716	0.0125717	0.00484971	0.0787624	0.000909423	0.0060949	0.0970087	0.0213237	0.00868988	0.102024	0.0051519	0.00923688	0.10641	me1 zone	me2 zone	Dynamic	me1 zone to me2 zone
MED11	0.108162	0.126881	0.174353	0.290657	1.47034	1.87339	3.61452	3.2869	3.02398	3.87681	3.95724	4.23589	-3.83047	-4.87577	-1.0453	3.83047	1.0453	4.87577	-3.89156	-4.13908	-0.247521	3.89156	0.247521	4.13908	0.00298079	0.00190826	0.0528891	0.00895153	0.00780538	0.0985216	0.009313	0.00491819	0.0731567	0.0160313	0.0112201	0.107946	me1 zone	Mixed II	Dynamic	me1 zone to Mixed II
MEI4	0.0800703	0.0833535	0.0781078	0.0768478	0.987107	0.911676	1.73592	1.68473	3.20383	3.27773	9.41073	9.10774	-3.53838	-5.30965	-1.77127	3.53838	1.77127	5.30965	-4.46434	-6.90097	-2.43662	4.46434	2.43662	6.90097	0.000329741	3.93985e-05	0.00113104	3.02993e-05	1.45921e-05	0.00017236	0.00521847	0.00194016	0.00992278	0.00369139	0.00155856	0.00388478	me1 zone	me1 zone	Stable	me1 zone to me1 zone
MEI5	0.151945	0.131767	0.0846086	0.136952	0.961343	0.711012	1.14653	1.09082	2.38342	2.29333	6.78139	6.11708	-2.55938	-4.04301	-1.48363	2.55938	1.48363	4.04301	-3.33602	-5.86335	-2.52733	3.33602	2.52733	5.86335	0.00881088	0.000691626	0.0207309	0.0105273	0.00360281	0.00106753	0.0168035	0.00315737	0.035893	0.017962	0.00631822	0.00512114	me1 zone	me1 zone	Stable	me1 zone to me1 zone
MEP2	0.212834	0.227565	0.285888	0.329616	1.23686	1.29566	1.75624	1.86807	2.06535	2.25776	1.90005	1.93639	-2.52369	-3.29519	-0.771494	2.52369	0.771494	3.29519	-2.55787	-2.63993	-0.0820642	2.55787	0.0820642	2.63993	0.000541545	0.000594572	0.00873069	0.00190429	0.00153158	0.217862	0.00543446	0.00301215	0.020718	0.00662814	0.00366849	0.230192	me1 zone	Mixed II	Dynamic	me1 zone to Mixed II
MER1	0.301829	0.282566	0.249899	0.248936	1.47415	1.58088	1.77783	1.73833	1.89631	1.82018	2.32595	2.38389	-2.38617	-2.66892	-0.282749	2.38617	0.282749	2.66892	-2.81737	-3.23904	-0.421676	2.81737	0.421676	3.23904	0.000842968	0.000439878	0.0400156	3.40646e-05	3.07615e-05	0.00323291	0.00599884	0.00275459	0.0586963	0.00369139	0.00157094	0.00764577	me1 zone	me1 zone	Stable	me1 zone to me1 zone
MET13	0.473412	0.483038	0.994506	0.986056	1.34273	1.40544	1.16878	1.19067	1.66858	1.62704	0.460968	0.545144	-1.52271	-1.78479	-0.262073	1.52271	0.262073	1.78479	-0.252539	0.977119	1.22966	0.252539	-1.22966	-0.977119	0.00055828	0.000169943	0.0199453	0.00338649	0.0148743	0.00958019	0.0054501	0.00236257	0.0349118	0.00876738	0.0191508	0.0145423	me1 zone	me2 zone	Dynamic	me1 zone to me2 zone
MET14	0.33412	0.275822	0.517955	0.666483	1.57299	1.55121	2.09363	2.59044	2.17832	2.13736	1.18867	1.46863	-2.35674	-2.82284	-0.466101	2.35674	0.466101	2.82284	-1.98356	-1.16576	0.817805	1.98356	-0.817805	1.16576	0.00342556	0.0024044	0.00132632	0.0140535	0.0388407	0.0634908	0.00986821	0.00561771	0.0104487	0.0220244	0.0449364	0.0719496	me1 zone	me2 zone	Dynamic	me1 zone to me2 zone
MET16	0.155977	0.145047	0.271198	0.216124	1.44315	1.44568	3.14092	2.57043	3.00369	3.05681	2.52396	2.31153	-3.26253	-4.33149	-1.06895	3.26253	1.06895	4.33149	-3.55089	-3.31072	0.240171	3.55089	-0.240171	3.31072	0.000257923	0.000154809	0.000141321	0.0037589	0.00278811	0.276035	0.00489	0.00236257	0.00821137	0.00925269	0.00526836	0.289003	me1 zone	Mixed II	Dynamic	me1 zone to Mixed II
MET17	0.373239	0.303178	0	0.132937	1.21831	0.144254	0.886154	0.494048	5.8169	1.56479	5.13692	6.08135	-1.01034	-3.44797	-2.43763	1.01034	2.43763	3.44797	-3.37607	-6.39897	-3.0229	3.37607	3.0229	6.39897	0.856291	0.0808294	0.255815	0.354598	0.282726	0.0197082	0.862591	0.0913461	0.289954	0.37446	0.293973	0.0255345	me1 zone	me1 zone	Stable	me1 zone to me1 zone
MET3	0.285982	0.298182	0.38639	0.41204	1.37887	1.45104	1.8756	2.02753	1.81638	2.00916	1.2688	1.38913	-2.27631	-2.71122	-0.434911	2.27631	0.434911	2.71122	-2.28939	-1.73506	0.554332	2.28939	-0.554332	1.73506	0.000436371	0.000843707	0.0336003	0.00101112	0.00212799	0.0232996	0.00529326	0.00340508	0.0511231	0.00536965	0.00444991	0.0294316	me1 zone	me2 zone	Dynamic	me1 zone to me2 zone
MET31	0.475004	0.472652	0.62173	0.701894	1.81295	1.70189	1.58309	1.56973	2.44742	2.06434	0.676375	0.878255	-1.89102	-2.25125	-0.360231	1.89102	0.360231	2.25125	-1.25215	-0.232079	1.02007	1.25215	-1.02007	0.232079	0.000585002	0.00297798	0.113048	0.00484904	0.396302	0.0317642	0.0054816	0.00634199	0.140242	0.0107986	0.407426	0.0385244	me1 zone	me2 zone	Dynamic	me1 zone to me2 zone
MET32	0.428362	0.354215	0.470653	0.478447	1.32391	1.25273	1.60028	1.46829	1.58818	1.62462	1.92427	1.81239	-1.71919	-2.03753	-0.318339	1.71919	0.318339	2.03753	-1.69294	-1.97712	-0.284183	1.69294	0.284183	1.97712	0.00678041	0.00453256	0.0177835	0.00139352	0.000513429	0.0638406	0.0143706	0.00835863	0.0321658	0.00587376	0.00230544	0.0722748	me1 zone	me1 zone	Stable	me1 zone to me1 zone
MET6	0.310719	0.33301	0.817277	0.904181	1.15968	1.13629	0.947847	1.09145	1.55016	1.57059	0.422855	0.454514	-1.83458	-2.27737	-0.442786	1.83458	0.442786	2.27737	-0.244442	0.972375	1.21682	0.244442	-1.21682	-0.972375	0.000804663	0.000498083	0.00155271	0.192084	0.00839726	0.00874811	0.00591664	0.00286684	0.0104778	0.210418	0.011881	0.0136541	me1 zone	Mixed I	Dynamic	me1 zone to Mixed I
MF(ALPHA)1	0.0308114	0.0339064	0.0381549	0.0439298	0.374017	0.284216	0.711834	0.730313	2.18211	1.8129	8.12928	7.52085	-3.34636	-5.9479	-2.60153	3.34636	2.60153	5.9479	-4.13496	-7.57484	-3.43988	4.13496	3.43988	7.57484	0.00393348	0.000640491	0.00828589	0.000622873	0.00023478	0.000295042	0.0104812	0.00306902	0.0202654	0.00472349	0.0018697	0.00413749	me1 zone	me1 zone	Stable	me1 zone to me1 zone
MFA1	0.0793279	0.0836392	0.160616	0.164117	0.795619	1.03091	3.49921	2.39766	4.4362	3.76202	9.06452	7.04374	-3.48645	-5.65266	-2.16621	3.48645	2.16621	5.65266	-4.18263	-5.63241	-1.44978	4.18263	1.44978	5.63241	0.0029995	0.000488507	0.0102278	0.00428946	0.00105371	0.0466633	0.0093374	0.00286514	0.0226271	0.00998559	0.00305575	0.0543475	me1 zone	me1 zone	Stable	me1 zone to me1 zone
MFA2	0.0467836	0.0431667	0.0798952	0.0965181	0.908772	0.476756	2.10216	2.37958	4.4383	2.349	14.3466	15.1405	-3.94516	-6.23757	-2.2924	3.94516	2.2924	6.23757	-4.66703	-7.38498	-2.71795	4.66703	2.71795	7.38498	0.0143487	0.00558075	0.0724443	0.00121643	0.000367753	0.00128206	0.0234189	0.00958836	0.0949953	0.00567453	0.00214951	0.00547687	me1 zone	me1 zone	Stable	me1 zone to me1 zone
MGA1	0.133928	0.118133	0.240449	0.23787	1.08291	1.02627	1.77771	1.72442	2.01479	2.04224	2.14441	2.04723	-3.06484	-4.00858	-0.94374	3.06484	0.94374	4.00858	-2.87219	-3.13147	-0.259279	2.87219	0.259279	3.13147	0.00102911	0.000514774	0.00178664	6.57547e-05	0.000120308	0.0230354	0.00619027	0.00289267	0.0108814	0.00371846	0.00176472	0.0291441	me1 zone	me1 zone	Stable	me1 zone to me1 zone
MGS1	0.453619	0.459053	0.606078	0.598189	1.22799	1.24924	1.74299	1.59873	1.49159	1.56875	1.15261	1.0569	-1.44056	-1.74552	-0.304965	1.44056	0.304965	1.74552	-1.47243	-0.87557	0.596861	1.47243	-0.596861	0.87557	0.000109338	0.000458592	0.0155517	0.00183076	0.00519312	0.0211866	0.00463004	0.00280442	0.0293765	0.00656159	0.00823343	0.0271536	me1 zone	me2 zone	Dynamic	me1 zone to me2 zone
MGT1	0.301361	0.275624	0.785399	0.611114	1.32212	1.41354	2.22001	1.7751	2.05774	2.14119	0.876303	0.81636	-2.24528	-2.86342	-0.618138	2.24528	0.618138	2.86342	-1.51641	-0.277466	1.23894	1.51641	-1.23894	0.277466	0.00128077	0.000605015	0.00812581	0.0245519	0.265494	0.0183848	0.00673164	0.00302873	0.0199929	0.0342987	0.276606	0.0240804	me1 zone	me2 zone	Dynamic	me1 zone to me2 zone
MHF1	0.156559	0.149111	0.187224	0.178025	0.856277	0.772021	1.89272	1.59388	3.07222	2.67483	5.73668	4.10428	-2.41332	-4.23278	-1.81946	2.41332	1.81946	4.23278	-3.25487	-4.75184	-1.49697	3.25487	1.49697	4.75184	0.00117029	0.000626552	0.00467714	0.00157604	0.00265373	0.031953	0.00655228	0.00305535	0.0154738	0.00621554	0.00511874	0.0386963	me1 zone	me1 zone	Stable	me1 zone to me1 zone
MHF2	0.61741	0.749145	0.678699	0.705258	1.48986	1.61844	1.73613	2.03086	1.94804	1.89617	0.911542	0.883335	-1.18558	-1.49214	-0.306558	1.18558	0.306558	1.49214	-1.44461	-0.375086	1.06953	1.44461	-1.06953	0.375086	0.0158474	0.00871782	0.0392403	0.00647226	0.00897756	0.0115248	0.0253118	0.0133566	0.0577506	0.0129212	0.0125294	0.0166725	me1 zone	me2 zone	Dynamic	me1 zone to me2 zone
MIC10	0.28843	0.235832	0.587437	0.465176	1.60437	1.47347	2.46141	2.62081	2.26108	2.21968	1.52269	1.5299	-2.55356	-3.09538	-0.541823	2.55356	0.541823	3.09538	-2.27149	-1.53606	0.735429	2.27149	-0.735429	1.53606	0.00377341	0.00220225	0.013121	0.0057912	0.0116552	0.0037953	0.010352	0.00535884	0.0261541	0.0120267	0.0155277	0.00832017	me1 zone	me2 zone	Dynamic	me1 zone to me2 zone
MIG3	0.128959	0.154012	0.165855	0.15119	1.30761	1.34205	2.03802	1.97908	2.33644	2.56036	3.70771	3.48204	-3.22709	-4.11312	-0.886028	3.22709	0.886028	4.11312	-3.66339	-4.50318	-0.839786	3.66339	0.839786	4.50318	0.00159927	0.00122235	0.00596492	0.000365193	0.000320814	0.00353071	0.00739213	0.00395785	0.0171186	0.00424679	0.00208203	0.00796409	me1 zone	me1 zone	Stable	me1 zone to me1 zone
MIM1	0.381338	0.273109	0.610823	0.571335	1.71085	1.49932	3.04004	2.31611	2.44952	1.87407	1.77879	1.71006	-2.2943	-2.72388	-0.429583	2.2943	0.429583	2.72388	-2.17977	-1.56133	0.618441	2.17977	-0.618441	1.56133	0.0123207	0.0125373	0.190551	0.00857799	0.00128147	0.0925725	0.0210657	0.0178131	0.2222	0.0155939	0.00334758	0.101952	me1 zone	me2 zone	Dynamic	me1 zone to me2 zone
MIM2	0.231882	0.154632	0.147087	0.195059	0.789173	1.09934	1.89036	1.70344	2.28656	2.19737	6.20696	6.81733	-2.28865	-3.53617	-1.24752	2.28865	1.24752	3.53617	-3.39283	-5.25045	-1.85762	3.39283	1.85762	5.25045	0.0259492	0.00671692	0.0342842	0.00403754	0.00165786	0.00294703	0.0369143	0.0109594	0.051932	0.00966121	0.00383673	0.00737719	me1 zone	me1 zone	Stable	me1 zone to me1 zone
MIP6	0.115844	0.133647	0.161665	0.132459	0.892324	0.845261	1.36711	1.27748	2.37901	2.46253	6.8829	6.1336	-2.80002	-4.27841	-1.47838	2.80002	1.47838	4.27841	-3.16855	-5.46777	-2.29922	3.16855	2.29922	5.46777	0.00154411	0.000613216	0.000980534	0.00227902	0.000919334	0.00175793	0.00725918	0.00304227	0.00987403	0.00720421	0.00289971	0.00604912	me1 zone	me1 zone	Stable	me1 zone to me1 zone
MIX14	0.258595	0.215504	0.618503	0.57152	1.4433	1.17263	1.73596	2.04374	2.21884	1.95789	0.548583	0.597074	-2.46406	-3.13911	-0.675051	2.46406	0.675051	3.13911	-1.66728	0.054814	1.72209	1.66728	-1.72209	-0.054814	0.00648993	0.00256609	0.0602391	0.00612558	0.578115	0.00590476	0.0139869	0.00582972	0.0814233	0.0124812	0.588972	0.0106101	me1 zone	me2 zone	Dynamic	me1 zone to me2 zone
MLS1	0.160893	0.140209	0.152456	0.204329	1.31267	1.24155	2.89164	3.52081	2.33877	2.33532	6.35686	8.11792	-3.08456	-3.95636	-0.871799	3.08456	0.871799	3.95636	-4.16775	-5.34234	-1.17459	4.16775	1.17459	5.34234	0.00120083	0.000627841	0.00211635	0.00369454	0.00263877	0.035434	0.00661225	0.00305535	0.0114049	0.00918046	0.00509842	0.0424381	me1 zone	me1 zone	Stable	me1 zone to me1 zone
MMF1	0.331161	0.242048	0.297302	0.300015	2.14397	1.75413	3.14984	2.71323	3.28705	2.70897	4.48503	4.70901	-2.76564	-3.38687	-0.621234	2.76564	0.621234	3.38687	-3.29509	-3.94413	-0.649042	3.29509	0.649042	3.94413	0.00922506	0.00605942	0.0905869	0.0010718	8.22018e-05	0.0288061	0.0173007	0.0101609	0.115212	0.00545259	0.00171237	0.0353996	me1 zone	me1 zone	Stable	me1 zone to me1 zone
MMO1	0.549831	0.409446	0.214917	0.189047	1.8726	1.66994	2.23709	2.0886	3.03534	2.58242	5.37315	4.87695	-1.88476	-2.54997	-0.665213	1.88476	0.665213	2.54997	-3.42063	-4.66527	-1.24464	3.42063	1.24464	4.66527	0.0141425	0.00884878	0.0434543	0.000938783	0.000616809	0.00471084	0.0231415	0.0135177	0.0627006	0.00522556	0.00245321	0.00934338	me1 zone	me1 zone	Stable	me1 zone to me1 zone
MMS2	0.250668	0.198574	0.434436	0.365889	1.37261	1.10065	2.65831	2.50056	3.93245	3.39771	1.33164	1.34095	-2.46085	-4.02828	-1.56743	2.46085	1.56743	4.02828	-2.6884	-1.73958	0.94882	2.6884	-0.94882	1.73958	0.0087304	0.00240952	0.0144398	0.0023756	0.00500985	0.00218706	0.0167166	0.0056183	0.0278996	0.00733211	0.00803818	0.00649756	me1 zone	me2 zone	Dynamic	me1 zone to me2 zone
MND1	0.0439374	0.039574	0.0486715	0.0545829	0.691614	0.509519	0.962595	1.12843	2.69514	2.4816	8.30487	8.19095	-3.84628	-5.95393	-2.10765	3.84628	2.10765	5.95393	-4.33993	-7.31975	-2.97982	4.33993	2.97982	7.31975	0.00367678	0.000260426	0.0113669	0.00106031	0.000129349	0.00148385	0.0102034	0.00249159	0.0241001	0.00543385	0.00178726	0.00568265	me1 zone	me1 zone	Stable	me1 zone to me1 zone
MOG1	0.153135	0.171982	0.324634	0.309321	1.41791	1.38667	2.59033	2.63228	2.49309	2.59126	1.86625	1.97842	-3.10875	-3.96703	-0.858279	3.10875	0.858279	3.96703	-3.04232	-2.60041	0.44191	3.04232	-0.44191	2.60041	0.000750172	0.000493906	0.00140168	0.000145691	0.000441566	0.00959971	0.0057667	0.00286514	0.0104778	0.00395561	0.00222763	0.0145532	me1 zone	me2 zone	Dynamic	me1 zone to me2 zone
MPC1	0.53214	0.400694	0.857287	0.595512	1.60099	1.50416	2.64473	1.7557	2.12433	1.63432	1.39558	1.36838	-1.73497	-2.01052	-0.27555	1.73497	0.27555	2.01052	-1.59881	-0.927901	0.670907	1.59881	-0.670907	0.927901	0.014056	0.0186388	0.307594	0.0564971	0.0687072	0.162655	0.0230524	0.0247742	0.342366	0.0691924	0.0764596	0.17368	me1 zone	me2 zone	Dynamic	me1 zone to me2 zone
MPC3	0.127002	0.123397	0.266967	0.309804	1.23513	1.31773	3.273	3.12801	2.79486	2.82069	5.20492	4.93596	-3.34981	-4.48712	-1.13731	3.34981	1.13731	4.48712	-3.47223	-4.13604	-0.663812	3.47223	0.663812	4.13604	0.000232751	2.36122e-05	0.00171302	0.0010406	0.000757107	0.00570168	0.00472904	0.00186575	0.0107743	0.00539536	0.00265449	0.0104244	me1 zone	me1 zone	Stable	me1 zone to me1 zone
MPC54	0.0379637	0.0413865	0.171987	0.149522	0.790559	0.809581	1.85362	1.99099	2.7948	3.06085	4.78641	5.12249	-4.33382	-6.20545	-1.87163	4.33382	1.87163	6.20545	-3.57991	-4.9458	-1.36589	3.57991	1.36589	4.9458	0.000221904	0.000212369	0.00131161	0.00100005	0.000513789	0.00269864	0.00469077	0.00243251	0.0104487	0.0053679	0.00230544	0.007079	me1 zone	me1 zone	Stable	me1 zone to me1 zone
MPH3	0.294556	0.338455	0.455326	0.389451	0.829381	1.31308	1.53418	1.2585	1.49883	1.79728	1.73742	1.44861	-1.75896	-2.38046	-0.621497	1.75896	0.621497	2.38046	-1.72501	-1.91512	-0.190111	1.72501	0.190111	1.91512	0.0380185	0.00477558	0.208223	0.0109824	0.00806851	0.428087	0.0504748	0.00862154	0.240563	0.0185133	0.0115064	0.440577	me1 zone	Mixed II	Dynamic	me1 zone to Mixed II
MPM1	0.394455	0.405489	1.03115	0.810861	1.22676	1.3385	1.42027	1.21107	1.68347	1.74571	0.410608	0.276051	-1.68113	-2.09989	-0.418759	1.68113	0.418759	2.09989	-0.514516	1.42362	1.93813	0.514516	-1.93813	-1.42362	0.0015378	0.000245303	0.0253204	0.129484	0.049938	0.0238651	0.00725918	0.00247999	0.0413267	0.14573	0.0566246	0.0300206	me1 zone	me2 zone	Dynamic	me1 zone to me2 zone
MPO1	0.225734	0.232837	0.863461	0.762615	1.28181	1.79431	1.99539	1.86617	2.96495	3.61267	0.317983	0.417662	-2.7459	-3.84235	-1.09645	2.7459	1.09645	3.84235	-1.24779	1.14431	2.3921	1.24779	-2.3921	-1.14431	0.00789562	0.00141183	0.0586922	0.00656666	0.0332851	0.00701949	0.0157147	0.00424805	0.0795756	0.0130246	0.0390192	0.0118307	me1 zone	me2 zone	Dynamic	me1 zone to me2 zone
MRH1	0.239836	0.253635	0.41368	0.312106	1.636	1.77475	2.18243	1.71283	2.54511	2.7325	1.97139	1.62472	-2.78905	-3.41885	-0.629795	2.78905	0.629795	3.41885	-2.4241	-2.30882	0.115284	2.4241	-0.115284	2.30882	0.000652287	0.000363873	0.0149587	0.0119721	0.0111371	0.667617	0.00556645	0.00266336	0.0285756	0.019646	0.0149393	0.67656	me1 zone	Mixed II	Dynamic	me1 zone to Mixed II
MRK1	0.413498	0.438468	0.967492	0.961153	1.18743	1.22907	1.37597	1.43402	1.52821	1.53122	0.394845	0.44359	-1.50405	-1.84439	-0.340341	1.50405	0.340341	1.84439	-0.542977	1.20182	1.74479	0.542977	-1.74479	-1.20182	0.00106185	0.000525716	0.00530569	0.00307905	0.00484214	0.00259152	0.00624937	0.00290236	0.0162362	0.00834247	0.00783408	0.00696024	me1 zone	me2 zone	Dynamic	me1 zone to me2 zone
MRL1	0.504002	0.427782	0.945956	0.938892	1.55058	1.5685	1.58241	1.54012	1.94323	1.99092	0.551827	0.571328	-1.74305	-2.07799	-0.334932	1.74305	0.334932	2.07799	-0.728269	0.746892	1.47516	0.728269	-1.47516	-0.746892	0.00457002	0.00327934	0.00332385	0.000774599	0.00117472	0.000463542	0.0112876	0.00673918	0.0132172	0.00495433	0.00321062	0.00427801	me1 zone	me2 zone	Dynamic	me1 zone to me2 zone
MRP2	0.397566	0.389025	0.613382	0.676697	1.50857	1.51035	2.85092	2.8598	2.0641	2.0973	1.42864	1.51677	-1.94035	-2.40338	-0.463032	1.94035	0.463032	2.40338	-2.14621	-1.19101	0.955202	2.14621	-0.955202	1.19101	6.53635e-05	6.54149e-05	0.000620887	0.00108766	0.00481058	0.00204021	0.00446859	0.0020085	0.00940768	0.00546647	0.00780278	0.00636698	me1 zone	me2 zone	Dynamic	me1 zone to me2 zone
MRP4	0.440545	0.637879	0.67188	0.871714	0.977783	1.51746	1.6929	1.9988	1.83719	2.88414	4.60206	5.87014	-1.21025	-2.13027	-0.920016	1.21025	0.920016	2.13027	-1.25799	-2.7622	-1.50421	1.25799	1.50421	2.7622	0.101431	0.0372735	0.180629	0.0296357	0.00854294	0.0195308	0.118543	0.0452539	0.211617	0.0399263	0.0120161	0.025339	me1 zone	me1 zone	Stable	me1 zone to me1 zone
MRP8	0.315958	0.248101	0.607564	0.592831	1.44334	1.42654	2.43245	2.86188	2.26772	2.04547	1.28367	1.38908	-2.34707	-2.93484	-0.587763	2.34707	0.587763	2.93484	-2.14094	-1.15481	0.986126	2.14094	-0.986126	1.15481	0.00544042	0.00412397	0.0159461	0.00306814	0.00265921	0.0171535	0.012498	0.00783637	0.0299076	0.00834183	0.00512414	0.0227631	me1 zone	me2 zone	Dynamic	me1 zone to me2 zone
MRPL37	0.153085	0.211601	0.238135	0.294592	1.49934	1.98968	2.85462	3.58453	3.21988	3.74943	3.18251	3.52357	-3.25809	-4.25629	-0.998194	3.25809	0.998194	4.25629	-3.5954	-3.654	-0.0585991	3.5954	0.0585991	3.654	0.0089157	0.00363065	0.0489808	0.00388859	0.00215354	0.748698	0.0169424	0.00720615	0.0688437	0.00943399	0.00448441	0.755929	me1 zone	Mixed II	Dynamic	me1 zone to Mixed II
MRPL39	0.378311	0.253207	0.486034	0.780978	1.69279	1.79138	3.46537	4.56149	3.65795	3.19332	2.32518	3.55962	-2.46392	-3.43948	-0.975559	2.46392	0.975559	3.43948	-2.66341	-2.21556	0.447842	2.66341	-0.447842	2.21556	0.0134957	0.00769655	0.0116992	0.0209298	0.0402069	0.329938	0.0223954	0.0121413	0.0245065	0.0300941	0.0463399	0.343188	me1 zone	me2 zone	Dynamic	me1 zone to me2 zone
MRX11	0.280413	0.265153	0.477916	0.38713	1.89749	1.68258	2.79667	2.59407	3.31335	2.88291	1.61806	1.43127	-2.71416	-3.50557	-0.791409	2.71416	0.791409	3.50557	-2.63963	-1.81764	0.821992	2.63963	-0.821992	1.81764	0.00124127	0.000952763	0.0270191	0.00369661	0.0091779	0.015508	0.00665071	0.00353216	0.0431534	0.00918165	0.0127656	0.0209666	me1 zone	me2 zone	Dynamic	me1 zone to me2 zone
MRX14	0.419681	0.358114	0.536044	0.6606	1.55003	1.40949	1.8048	2.18025	2.22595	1.79172	1.72939	1.97406	-1.9279	-2.3689	-0.440996	1.9279	0.440996	2.3689	-1.7356	-1.62987	0.10573	1.7356	-0.10573	1.62987	0.00473954	0.0066557	0.12626	0.0134132	0.0117027	0.600869	0.0114884	0.0108877	0.154172	0.0212996	0.0155766	0.61172	me1 zone	Mixed II	Dynamic	me1 zone to Mixed II
MRX7	0.19517	0.164459	0.29895	0.328555	1.34266	1.48545	2.3589	2.23489	3.15992	3.58422	2.70412	2.74649	-2.97526	-4.22905	-1.2538	2.97526	1.2538	4.22905	-2.87199	-3.11872	-0.246732	2.87199	0.246732	3.11872	0.00231005	0.00131056	0.00853919	0.000745073	0.000489113	0.0258473	0.00845514	0.00409117	0.0205291	0.00487392	0.00228473	0.0321251	me1 zone	Mixed II	Dynamic	me1 zone to Mixed II
MSH4	0.138555	0.140801	0.178842	0.168094	0.885592	0.867078	1.30802	1.26808	2.41857	2.38692	5.80009	5.71709	-2.64938	-4.1045	-1.45513	2.64938	1.45513	4.1045	-2.89245	-5.05298	-2.16052	2.89245	2.16052	5.05298	5.22573e-05	1.33474e-05	0.000152281	0.000298495	8.24915e-05	0.000130313	0.00435477	0.00168373	0.00821137	0.00412668	0.00171237	0.00378435	me1 zone	me1 zone	Stable	me1 zone to me1 zone
MSN4	0.560173	0.573506	0.879566	0.848889	1.07131	1.00486	1.1571	1.11287	1.43212	1.44505	0.79817	0.834051	-0.872908	-1.34364	-0.470728	0.872908	0.470728	1.34364	-0.393191	0.0826459	0.475837	0.393191	-0.475837	-0.0826459	0.00316781	0.000182685	0.00964793	0.00922635	0.179442	0.0078384	0.00953661	0.00239664	0.0219445	0.0163274	0.190052	0.0127079	me1 zone	me2 zone	Dynamic	me1 zone to me2 zone
MSS1	0.520319	0.451713	0.80311	0.841894	1.34738	1.21907	1.33809	1.36488	1.80344	1.58057	0.810044	0.847755	-1.4007	-1.79966	-0.398958	1.4007	0.398958	1.79966	-0.716455	-0.0111781	0.705277	0.716455	-0.705277	0.0111781	0.00784504	0.0059509	0.0796022	0.00264017	0.83469	0.00256502	0.0156444	0.0100345	0.102996	0.00770607	0.84039	0.00695326	me1 zone	me2 zone	Dynamic	me1 zone to me2 zone
MTC3	0.369533	0.358169	0.652218	0.494567	1.55988	1.65704	3.59637	2.93555	3.15436	2.53504	1.99531	1.80124	-2.14426	-2.96686	-0.822597	2.14426	0.822597	2.96686	-2.50991	-1.72709	0.782817	2.50991	-0.782817	1.72709	0.000523463	0.00288579	0.038035	0.00954134	0.0146473	0.0417511	0.00543446	0.00625267	0.0564922	0.0167112	0.0188942	0.0491038	me1 zone	me2 zone	Dynamic	me1 zone to me2 zone
MTH1	0.461049	0.365097	0.875055	0.901492	1.27441	1.07331	1.49147	1.67327	2.10999	1.79174	0.541083	0.601532	-1.50679	-2.23964	-0.732852	1.50679	0.732852	2.23964	-0.833011	0.636736	1.46975	0.833011	-1.46975	-0.636736	0.0185919	0.00828005	0.0503269	0.0104737	0.0150931	0.00583961	0.0284696	0.0128364	0.0703744	0.0179132	0.019389	0.0105425	me1 zone	me2 zone	Dynamic	me1 zone to me2 zone
MTO1	0.227336	0.25092	0.253176	0.23576	1.24442	1.25545	1.98387	1.964	2.20145	2.06951	2.60577	2.84867	-2.386	-3.1587	-0.772706	2.386	0.772706	3.1587	-3.01336	-3.47971	-0.466357	3.01336	0.466357	3.47971	0.000895064	0.000706082	0.00338549	0.000296583	0.000559315	0.0188179	0.00602434	0.00316818	0.0133059	0.00412668	0.00237021	0.0245637	me1 zone	me1 zone	Stable	me1 zone to me1 zone
MTQ1	0.394801	0.373385	0.447549	0.438076	1.52988	1.4622	2.16331	2.2657	2.10089	1.90324	1.99067	2.07894	-1.96163	-2.38196	-0.420337	1.96163	0.420337	2.38196	-2.32222	-2.20012	0.122096	2.32222	-0.122096	2.20012	0.000696616	0.00117967	0.0332741	0.000250509	0.000251508	0.116439	0.0056912	0.00390855	0.0506958	0.00409115	0.00191353	0.126228	me1 zone	Mixed II	Dynamic	me1 zone to Mixed II
MUM3	0.145367	0.142985	0.115945	0.121305	1.14148	1.172	1.70655	1.63881	3.17197	3.14956	6.7183	6.21611	-3.00416	-4.45437	-1.45021	3.00416	1.45021	4.45437	-3.81768	-5.76866	-1.95098	3.81768	1.95098	5.76866	5.58847e-05	8.47999e-06	0.000184626	0.000131435	0.000126316	0.00104862	0.00440187	0.00158429	0.00824169	0.00395561	0.00178726	0.0051202	me1 zone	me1 zone	Stable	me1 zone to me1 zone
MUP1	0.412552	0.38719	0.7734	0.851173	1.40158	1.429	1.31302	1.34714	1.92183	2.01131	0.574328	0.58208	-1.82349	-2.29807	-0.474587	1.82349	0.474587	2.29807	-0.711454	0.49041	1.20186	0.711454	-1.20186	-0.49041	0.000687493	0.000599937	0.00561098	0.0099215	0.0197847	0.000301672	0.00568582	0.00302056	0.0166307	0.0172196	0.0244807	0.00413749	me1 zone	me2 zone	Dynamic	me1 zone to me2 zone
MVB12	0.35373	0.383319	0.711769	0.667243	1.41273	1.39138	2.12819	2.42832	2.28262	2.00297	1.1297	1.24162	-1.92771	-2.53966	-0.611948	1.92771	0.611948	2.53966	-1.7243	-0.782054	0.942241	1.7243	-0.942241	0.782054	0.000933762	0.00189615	0.0234463	0.00376553	0.0109821	0.0151301	0.00602434	0.00490678	0.0391225	0.00925686	0.0147817	0.0205816	me1 zone	me2 zone	Dynamic	me1 zone to me2 zone
MXR1	0.180441	0.188241	0.354602	0.392117	1.43116	1.54005	2.0937	2.13488	2.2702	2.46459	1.61469	1.60484	-3.0106	-3.68285	-0.67225	3.0106	0.67225	3.68285	-2.50154	-2.10821	0.393328	2.50154	-0.393328	2.10821	0.000411466	0.00032765	0.013688	0.000870116	0.00118421	0.0013995	0.00528714	0.00260219	0.0269818	0.00510775	0.00321493	0.00558589	me1 zone	me2 zone	Dynamic	me1 zone to me2 zone
MXR2	0.284908	0.294092	0.510027	0.49022	1.27602	1.38451	1.51947	1.42869	2.00374	1.85934	0.572357	0.632538	-2.20008	-2.73812	-0.538034	2.20008	0.538034	2.73812	-1.55946	-0.268551	1.29091	1.55946	-1.29091	0.268551	0.000823826	0.000458081	0.0213084	0.00114618	0.075016	0.00427091	0.00595412	0.00280442	0.0365804	0.00555228	0.0828866	0.00886386	me1 zone	me2 zone	Dynamic	me1 zone to me2 zone
MZM1	0.332517	0.332143	0.476125	0.450743	1.23086	1.41055	1.77895	2.25259	2.11244	2.21173	1.17538	1.69796	-1.99062	-2.70173	-0.711118	1.99062	0.711118	2.70173	-2.1209	-1.63229	0.488609	2.1209	-0.488609	1.63229	0.00243787	0.000150487	0.0204565	0.00678464	0.0267041	0.251774	0.00861004	0.00235776	0.0355578	0.0132855	0.0319892	0.264565	me1 zone	me2 zone	Dynamic	me1 zone to me2 zone
NAG1	0.378178	0.435568	0.411195	0.315983	1.73557	2.16444	3.35408	2.8977	2.09888	2.62737	3.55865	2.95523	-2.26083	-2.53804	-0.277213	2.26083	0.277213	2.53804	-3.10389	-3.16314	-0.0592502	3.10389	0.0592502	3.16314	0.00695533	0.00566271	0.347159	0.00483954	0.00533864	0.770469	0.0145805	0.00968776	0.38248	0.01079	0.00837348	0.777501	me1 zone	Mixed II	Dynamic	me1 zone to Mixed II
NAS2	0.425593	0.469399	1.02605	0.906875	1.20156	1.30744	1.26273	1.35504	1.45659	1.70284	0.440171	0.455952	-1.48717	-1.81972	-0.332548	1.48717	0.332548	1.81972	-0.437552	1.10902	1.54657	0.437552	-1.54657	-1.10902	0.00391066	0.00531486	0.123726	0.0504143	0.00693331	0.00135133	0.0104812	0.00927272	0.151431	0.062596	0.0101968	0.00552556	me1 zone	me2 zone	Dynamic	me1 zone to me2 zone
NAS6	0.369228	0.485746	0.812587	0.817972	1.44006	1.39948	1.30276	1.25865	1.92715	1.91917	0.506934	0.52091	-1.7317	-2.16952	-0.437823	1.7317	0.437823	2.16952	-0.651567	0.665746	1.31731	0.651567	-1.31731	-0.665746	0.0127453	0.00811551	0.00225535	0.0015052	0.000918014	0.000577132	0.0215191	0.0126461	0.0115778	0.00606272	0.00289881	0.00443483	me1 zone	me2 zone	Dynamic	me1 zone to me2 zone
NAT4	0.169183	0.120733	0.123687	0.110237	1.44438	1.38288	2.57622	2.00813	4.88669	4.21865	12.3343	10.7517	-3.2857	-4.97301	-1.68731	3.2857	1.68731	4.97301	-4.2926	-6.62483	-2.33223	4.2926	2.33223	6.62483	0.00546519	0.00281894	0.0042859	0.00212866	0.000380604	0.00760213	0.0125287	0.00617954	0.0147755	0.00699416	0.00217374	0.0124643	me1 zone	me1 zone	Stable	me1 zone to me1 zone
NBL1	0.57199	0.645663	0.774688	0.785977	1.46818	1.53246	2.25889	1.99136	2.65008	2.38204	0.855311	1.00311	-1.30117	-2.04706	-0.745896	1.30117	0.745896	2.04706	-1.44539	-0.251917	1.19347	1.44539	-1.19347	0.251917	0.00501974	0.00321714	0.0121824	0.00400135	0.165401	0.0147121	0.0118911	0.00665656	0.0250888	0.00961246	0.175698	0.0201559	me1 zone	me2 zone	Dynamic	me1 zone to me2 zone
NCA3	0.278803	0.26433	0.646649	0.551173	1.10971	1.11198	1.4834	1.28869	1.86228	1.93818	0.870049	0.815749	-2.03228	-2.8068	-0.774515	2.03228	0.774515	2.8068	-1.21056	-0.493018	0.717541	1.21056	-0.717541	0.493018	0.000358157	0.0002929	0.00138585	0.0156874	0.0572284	0.0235393	0.00523705	0.00253533	0.0104778	0.0240028	0.0643456	0.0296822	me1 zone	me2 zone	Dynamic	me1 zone to me2 zone
NCB2	0.569548	0.599614	0.86118	0.686967	1.71643	1.72258	2.37316	2.38835	2.29059	2.40552	1.43645	1.15916	-1.55652	-2.00599	-0.449476	1.55652	0.449476	2.00599	-1.62088	-0.745533	0.875345	1.62088	-0.875345	0.745533	0.000570278	0.000651462	0.00616072	0.00986385	0.0799439	0.0293398	0.00547988	0.00308754	0.0173927	0.0171403	0.0880608	0.0359731	me1 zone	me2 zone	Dynamic	me1 zone to me2 zone
NCE101	0.200806	0.254771	0.408823	0.442567	1.33667	1.45167	2.66433	2.96331	2.81839	3.03092	2.4425	3.0694	-2.61364	-3.6825	-1.06886	2.61364	1.06886	3.6825	-2.72464	-2.69466	0.0299813	2.72464	-0.0299813	2.69466	0.00476728	0.00235656	0.00546219	0.00123228	0.00419034	0.856282	0.01151	0.00557478	0.0164266	0.00567453	0.00702257	0.860773	me1 zone	Mixed II	Dynamic	me1 zone to Mixed II
NCE102	0.237339	0.213201	0.23277	0.198244	1.78185	1.65851	2.76479	2.66065	2.62218	2.25499	5.13222	4.79074	-2.93283	-3.43631	-0.503484	2.93283	0.503484	3.43631	-3.65394	-4.52496	-0.87103	3.65394	0.87103	4.52496	0.00100488	0.00150816	0.0534028	0.00105783	0.000773347	0.00424084	0.00616481	0.00438418	0.0737784	0.005433	0.00267393	0.00883292	me1 zone	me1 zone	Stable	me1 zone to me1 zone
NCE103	0.120996	0.102642	0.211663	0.156321	1.69819	1.32823	2.68201	2.6236	4.30878	3.47275	5.54493	5.57121	-3.75837	-5.12081	-1.36245	3.75837	1.36245	5.12081	-3.8498	-4.91687	-1.06707	3.8498	1.06707	4.91687	0.0032158	0.00145915	0.0285846	0.00319918	0.00195864	0.000231698	0.00957241	0.00430951	0.0450676	0.0085005	0.00421977	0.0041071	me1 zone	me1 zone	Stable	me1 zone to me1 zone
NCW2	0.13876	0.0930489	0.141665	0.175751	1.35604	1.11274	2.29224	2.65185	3.1454	2.57832	5.04146	6.25382	-3.41279	-4.62595	-1.21315	3.41279	1.21315	4.62595	-3.96126	-5.15321	-1.19194	3.96126	1.19194	5.15321	0.00865639	0.00476518	0.0266929	0.00223305	0.00181583	0.0240775	0.0166358	0.00861083	0.042813	0.00713702	0.00404846	0.0302481	me1 zone	me1 zone	Stable	me1 zone to me1 zone
NDE2	0.455193	0.462254	0.814478	0.788373	0.989636	1.06871	1.33971	1.23003	1.45061	1.50322	0.836579	0.809068	-1.16579	-1.68689	-0.521101	1.16579	0.521101	1.68689	-0.680984	-0.0380141	0.64297	0.680984	-0.64297	0.0380141	0.00234897	0.000275299	0.0134348	0.00927788	0.376253	0.0104612	0.00851808	0.00252168	0.0266012	0.0163744	0.387716	0.015523	me1 zone	me2 zone	Dynamic	me1 zone to me2 zone
NDJ1	0.446154	0.440148	0.526828	0.481375	0.952994	0.924942	1.48086	1.38731	1.40097	1.45307	2.52107	2.13774	-1.08328	-1.68714	-0.60386	1.08328	0.60386	1.68714	-1.50835	-2.20818	-0.699832	1.50835	0.699832	2.20818	0.000477013	0.000277237	0.00316189	0.00282104	0.00376213	0.0321987	0.00530128	0.00252168	0.0130044	0.00793203	0.00651966	0.0389692	me1 zone	me1 zone	Stable	me1 zone to me1 zone
NDT80	0.539721	0.558558	0.570877	0.577699	1.23396	1.36896	1.53482	1.46313	1.53119	1.63169	1.62723	1.61602	-1.24489	-1.52599	-0.281107	1.24489	0.281107	1.52599	-1.38413	-1.49759	-0.11346	1.38413	0.11346	1.49759	0.00400127	0.0011648	0.0846479	0.000659499	4.38072e-05	0.082335	0.0105345	0.00388944	0.108547	0.00474608	0.00165378	0.0913069	me1 zone	Mixed II	Dynamic	me1 zone to Mixed II
NEJ1	0.592527	0.483221	0.693786	0.674127	1.95855	1.53782	1.38188	1.57168	2.31727	1.89277	0.749665	0.839119	-1.70052	-1.96849	-0.267977	1.70052	0.267977	1.96849	-1.11048	-0.215946	0.894534	1.11048	-0.894534	0.215946	0.0175953	0.0108998	0.355524	0.00729499	0.12566	0.0185355	0.0274037	0.015895	0.390872	0.0139356	0.134929	0.02425	me1 zone	me2 zone	Dynamic	me1 zone to me2 zone
NGL3	0.235936	0.242988	0.89549	0.900536	1.06356	1.20127	1.17545	1.19887	1.56972	1.88666	0.404436	0.402428	-2.24154	-2.85139	-0.609856	2.24154	0.609856	2.85139	-0.402709	1.15441	1.55712	0.402709	-1.55712	-1.15441	0.00162481	0.00222208	0.0624535	0.00134768	2.19999e-05	8.88307e-05	0.00741946	0.00538205	0.0838448	0.00583961	0.00157094	0.00376364	me1 zone	me2 zone	Dynamic	me1 zone to me2 zone
NHP6A	0.263267	0.414196	0.439144	0.43096	2.23018	2.48888	3.41338	3.27512	3.75679	3.03	2.57966	2.26262	-2.80029	-3.32451	-0.524229	2.80029	0.524229	3.32451	-2.94242	-2.47643	0.465995	2.94242	-0.465995	2.47643	0.0137866	0.0114453	0.0968349	0.000124024	0.00148934	0.0419661	0.0227207	0.0165229	0.122266	0.00395561	0.00362563	0.0493366	me1 zone	me2 zone	Dynamic	me1 zone to me2 zone
NHP6B	0.179856	0.22415	0.237856	0.244335	1.53509	1.98274	2.57665	2.1749	2.1036	2.19574	1.84	1.44965	-3.12224	-3.41167	-0.289432	3.12224	0.289432	3.41167	-3.30072	-2.77026	0.530466	3.30072	-0.530466	2.77026	0.00603912	0.00223054	0.249173	0.0014081	0.00390946	0.126489	0.0133297	0.00538486	0.283263	0.00587823	0.00667836	0.136636	me1 zone	me2 zone	Dynamic	me1 zone to me2 zone
NIS1	0.256578	0.243834	0.224505	0.202172	1.4744	1.66848	2.19078	2.31819	2.06805	2.1533	2.91761	3.21239	-2.6509	-3.07651	-0.425613	2.6509	0.425613	3.07651	-3.40158	-3.84467	-0.443087	3.40158	0.443087	3.84467	0.00132412	0.000232284	0.0448477	0.000636278	0.000711709	0.0316214	0.00679824	0.0024577	0.0641318	0.00472349	0.0025888	0.0383754	me1 zone	me1 zone	Stable	me1 zone to me1 zone
NKP1	0.291232	0.309167	0.241083	0.272906	1.66859	1.89232	2.42658	2.41044	2.95136	2.85726	3.40314	3.28539	-2.56825	-3.2742	-0.70595	2.56825	0.70595	3.2742	-3.23431	-3.70188	-0.467571	3.23431	0.467571	3.70188	0.00152977	0.000224164	0.0170471	0.000764658	0.000629296	0.00304624	0.00725918	0.00244462	0.0313066	0.00493145	0.0024628	0.00748222	me1 zone	me1 zone	Stable	me1 zone to me1 zone
NME1	0.377758	0.278163	0.768873	0.602892	1.9283	1.68478	1.78617	1.57946	4.03451	3.50192	0.545035	0.596679	-2.46163	-3.52229	-1.06065	2.46163	1.06065	3.52229	-1.29484	0.264831	1.55967	1.29484	-1.55967	-0.264831	0.00936996	0.00470015	0.0172543	0.0220203	0.305293	0.00495949	0.0174756	0.00854438	0.0315594	0.0313486	0.316579	0.00962456	me1 zone	me2 zone	Dynamic	me1 zone to me2 zone
NNR1	0.285726	0.328475	0.85841	0.930632	1.2048	1.37479	1.42946	1.54512	1.75414	1.89028	0.434206	0.454734	-2.07036	-2.5689	-0.498546	2.07036	0.498546	2.5689	-0.733499	1.00903	1.74253	0.733499	-1.74253	-1.00903	0.00444321	0.00196372	0.0445862	0.0119449	0.00440332	0.00140115	0.0111419	0.00499178	0.0638374	0.0196216	0.00726516	0.00558589	me1 zone	me2 zone	Dynamic	me1 zone to me2 zone
NNR2	0.0760052	0.0815325	0.213986	0.184835	1.3654	1.38387	2.92773	2.48201	3.52683	3.50708	3.09021	3.05178	-4.12528	-5.48056	-1.35528	4.12528	1.35528	5.48056	-3.76175	-3.94489	-0.183147	3.76175	0.183147	3.94489	0.0001561	8.58791e-05	6.00757e-05	0.00178787	0.000720153	0.256195	0.00468374	0.00205112	0.00803267	0.00653399	0.0025888	0.268965	me1 zone	Mixed II	Dynamic	me1 zone to Mixed II
NQM1	0.0653081	0.0669277	0.406887	0.331327	0.856863	0.82963	2.12121	1.93868	2.54398	2.58294	1.94936	1.75829	-3.67284	-5.27691	-1.60407	3.67284	1.60407	5.27691	-2.45933	-2.3284	0.130935	2.45933	-0.130935	2.3284	6.33837e-05	1.55293e-05	0.000257505	0.00427794	0.00500921	0.314726	0.00444459	0.00175589	0.0084128	0.00997634	0.00803818	0.327958	me1 zone	Mixed II	Dynamic	me1 zone to Mixed II
NRG1	0.26087	0.235388	0.625465	0.480365	1.39912	1.60124	2.32437	1.99779	2.32156	2.60187	1.13172	1.02506	-2.59597	-3.3105	-0.71453	2.59597	0.71453	3.3105	-1.96662	-0.963745	1.00288	1.96662	-1.00288	0.963745	0.00221656	0.00111697	0.0302832	0.0121275	0.0408901	0.0165873	0.00830263	0.00381283	0.0471765	0.0198161	0.0470143	0.0221395	me1 zone	me2 zone	Dynamic	me1 zone to me2 zone
NRG2	0.136805	0.129675	0.158889	0.154969	1.6203	1.50465	2.55113	2.35752	3.63141	3.47074	6.3321	5.46585	-3.55173	-4.73616	-1.18442	3.55173	1.18442	4.73616	-3.96715	-5.23228	-1.26514	3.96715	1.26514	5.23228	0.000344297	0.000113941	0.00277908	0.000226629	0.000423548	0.00897845	0.00521847	0.00213116	0.0122815	0.00409115	0.00220517	0.0138892	me1 zone	me1 zone	Stable	me1 zone to me1 zone
NRK1	0.381328	0.365924	0.367428	0.336572	1.42142	1.32255	2.01844	2.0422	2.03167	1.95619	2.47254	2.27729	-1.87659	-2.41595	-0.539352	1.87659	0.539352	2.41595	-2.52806	-2.75423	-0.226169	2.52806	0.226169	2.75423	0.00101836	0.000279247	0.0116259	0.000636253	0.000990281	0.0642102	0.00617611	0.00252168	0.0244421	0.00472349	0.00297184	0.0726216	me1 zone	Mixed II	Dynamic	me1 zone to Mixed II
NRT1	0.461978	0.515336	0.622246	0.676365	1.16987	1.28177	1.28695	1.3052	1.51426	1.65734	1.47371	1.49152	-1.32685	-1.69832	-0.371464	1.32685	0.371464	1.69832	-0.997181	-1.19118	-0.193995	0.997181	0.193995	1.19118	0.00593793	0.00360352	0.0569344	0.00371332	0.00258806	0.00470116	0.0131929	0.00718114	0.0775214	0.00920327	0.00503599	0.00933415	me1 zone	Mixed II	Dynamic	me1 zone to Mixed II
NSL1	0.205207	0.221062	0.451308	0.442103	1.52771	1.49512	2.49946	2.30397	2.68855	2.56115	1.99567	2.04289	-2.82606	-3.6224	-0.796332	2.82606	0.796332	3.6224	-2.42667	-2.17644	0.250224	2.42667	-0.250224	2.17644	0.000390674	0.000312855	0.00230928	0.000623605	0.000106724	0.0552531	0.00528714	0.00260057	0.0116208	0.00472349	0.00173351	0.0632627	me1 zone	me2 zone	Dynamic	me1 zone to me2 zone
NTG1	0.395347	0.389038	0.744447	0.670247	1.36224	1.56073	1.5076	1.51174	1.97419	2.19809	0.651565	0.619505	-1.8978	-2.4112	-0.513403	1.8978	0.513403	2.4112	-1.09374	0.154447	1.24819	1.09374	-1.24819	-0.154447	0.00270888	0.00105622	0.0542621	0.00474706	0.210397	0.000851088	0.00899806	0.00369731	0.0746607	0.010662	0.221167	0.00475829	me1 zone	me2 zone	Dynamic	me1 zone to me2 zone
NUT2	0.612329	0.493434	0.745779	0.968122	1.86483	1.72694	1.99686	2.19937	2.63634	2.15195	0.80814	1.1063	-1.69965	-2.11447	-0.414818	1.69965	0.414818	2.11447	-1.29181	-0.159639	1.13217	1.29181	-1.13217	0.159639	0.00924672	0.0100576	0.120877	0.0229348	0.652877	0.0400644	0.0173201	0.0149511	0.148418	0.0324496	0.66361	0.0473818	me1 zone	me2 zone	Dynamic	me1 zone to me2 zone
OAR1	0.254601	0.239578	0.494061	0.504564	1.79464	1.6469	2.09442	2.02308	3.61779	3.03137	1.20479	1.15755	-2.79995	-3.75007	-0.950117	2.79995	0.950117	3.75007	-2.04376	-1.24221	0.80155	2.04376	-0.80155	1.24221	0.000734875	0.00129497	0.0217538	0.000204717	0.000688305	0.00226065	0.00570051	0.00407009	0.037117	0.00409115	0.00255834	0.00657576	me1 zone	me2 zone	Dynamic	me1 zone to me2 zone
ODC1	0.190047	0.1961	0.579963	0.569168	1.21928	1.25187	2.20943	2.2343	1.96912	2.14972	1.17902	1.3161	-2.67796	-3.41502	-0.737055	2.67796	0.737055	3.41502	-1.95123	-1.11857	0.83266	1.95123	-0.83266	1.11857	0.000121811	0.000387451	0.00797295	6.53689e-05	0.00515772	0.00900353	0.00463004	0.00267448	0.0198547	0.00371846	0.00819251	0.013913	me1 zone	me2 zone	Dynamic	me1 zone to me2 zone
ODC2	0.293755	0.29272	0.359344	0.383655	1.337	1.49784	2.47344	2.42087	2.29626	2.52486	1.87803	1.85851	-2.27312	-3.03923	-0.766104	2.27312	0.766104	3.03923	-2.71967	-2.33027	0.389403	2.71967	-0.389403	2.33027	0.00130087	0.000508223	0.0188435	0.000333606	0.000420581	0.00195354	0.00677661	0.0028791	0.033421	0.00413966	0.00220517	0.00629243	me1 zone	me2 zone	Dynamic	me1 zone to me2 zone
OLE1	0.221108	0.212754	0.309226	0.348462	1.49473	1.46671	2.25906	2.52855	2.44611	2.42546	1.6489	2.03535	-2.77099	-3.48908	-0.718087	2.77099	0.718087	3.48908	-2.86383	-2.4859	0.377934	2.86383	-0.377934	2.4859	0.000124769	6.64667e-05	0.000433735	0.00170638	0.00491949	0.155843	0.00463004	0.0020085	0.00922059	0.00642682	0.00792798	0.166809	me1 zone	me2 zone	Dynamic	me1 zone to me2 zone
OM14	0.118896	0.234262	0.353202	0.231193	1.15498	1.40572	3.83414	3.05916	2.50679	3.25285	3.97709	2.80159	-2.85815	-4.02759	-1.16944	2.85815	1.16944	4.02759	-3.56018	-3.53599	0.0241918	3.56018	-0.0241918	3.53599	0.0288638	0.0159727	0.038531	0.00921617	0.0122811	0.913218	0.0402149	0.021738	0.0570603	0.0163274	0.0162374	0.915766	me1 zone	Mixed II	Dynamic	me1 zone to Mixed II
OM45	0.288779	0.281203	0.417391	0.425109	1.24912	1.13594	1.93758	1.68636	2.4514	2.15751	1.58836	1.47912	-2.06504	-3.01543	-0.950397	2.06504	0.950397	3.01543	-2.10481	-1.86431	0.240503	2.10481	-0.240503	1.86431	0.00118642	0.000974118	0.014318	0.00230397	0.000810164	0.168916	0.00658486	0.0035548	0.02772	0.00723926	0.00272583	0.180098	me1 zone	Mixed II	Dynamic	me1 zone to Mixed II
OPI3	0.146473	0.149025	0.368609	0.383441	1.33439	1.41311	2.07783	1.81651	2.49839	2.68171	1.2493	1.22016	-3.2169	-4.13176	-0.914857	3.2169	0.914857	4.13176	-2.37248	-1.7153	0.657185	2.37248	-0.657185	1.7153	0.000180235	0.00016195	0.00512387	0.0018135	0.000373394	0.0219106	0.00468374	0.00236257	0.016047	0.00655879	0.00215696	0.0279472	me1 zone	me2 zone	Dynamic	me1 zone to me2 zone
OSH6	0.541898	0.617103	1.2027	1.01861	1.30538	1.40683	1.50888	1.35137	1.72751	1.86305	0.52645	0.594054	-1.22658	-1.63133	-0.404746	1.22658	0.404746	1.63133	-0.364729	0.987263	1.35199	0.364729	-1.35199	-0.987263	0.00766381	0.00437804	0.034093	0.125062	0.0218928	0.00752415	0.0154068	0.00814948	0.0517105	0.141167	0.0267724	0.0123795	me1 zone	me2 zone	Dynamic	me1 zone to me2 zone
OSW1	0.167336	0.13626	0.138621	0.139757	0.375481	0.355322	0.489132	0.499088	1.55025	1.72206	5.43478	5.19892	-1.26733	-3.43008	-2.16275	1.26733	2.16275	3.43008	-1.82779	-5.25545	-3.42767	1.82779	3.42767	5.25545	0.0141908	0.00233931	0.00156612	7.36289e-05	3.83447e-05	0.000105164	0.0232023	0.00556058	0.0104778	0.00378549	0.00159769	0.00376364	me1 zone	me1 zone	Stable	me1 zone to me1 zone
OSW2	0.0541369	0.060852	0.122266	0.114341	0.701461	0.701297	1.59887	1.75653	2.57886	2.54053	5.71319	6.08307	-3.6087	-5.4764	-1.86771	3.6087	1.86771	5.4764	-3.82591	-5.63969	-1.81378	3.82591	1.81378	5.63969	0.000545103	0.000240803	3.34684e-05	0.000473893	0.000137817	0.00201325	0.00543446	0.00246267	0.00769773	0.0044179	0.00178726	0.00633616	me1 zone	me1 zone	Stable	me1 zone to me1 zone
OSW5	0.255595	0.310276	0.486589	0.648332	1.52319	1.82944	2.56719	3.19109	2.83969	3.00688	1.27698	1.56766	-2.56674	-3.36905	-0.802302	2.56674	0.802302	3.36905	-2.34305	-1.32565	1.01739	2.34305	-1.01739	1.32565	0.00556937	0.00186101	0.0281427	0.0120068	0.0345635	0.0421914	0.0126928	0.00487431	0.0445012	0.0196917	0.0403534	0.0495811	me1 zone	me2 zone	Dynamic	me1 zone to me2 zone
OTU1	0.339487	0.240053	0.948109	0.967474	1.36131	1.39918	1.0398	1.23832	2.08111	2.19395	0.33001	0.304826	-2.25194	-2.88296	-0.631022	2.25194	0.631022	2.88296	-0.250059	1.59333	1.84339	0.250059	-1.84339	-1.59333	0.0119514	0.00749797	0.00460015	0.193658	0.00137072	0.00561912	0.0205997	0.0118769	0.0153161	0.212062	0.00345837	0.0103227	me1 zone	me2 zone	Dynamic	me1 zone to me2 zone
OXR1	0.373201	0.373785	0.821807	0.873597	1.20976	1.2669	1.33562	1.4534	1.73593	1.79569	0.458346	0.692095	-1.72925	-2.24118	-0.51193	1.72925	0.51193	2.24118	-0.718128	0.559442	1.27757	0.718128	-1.27757	-0.559442	0.000370962	0.000118957	0.00643625	0.0108145	0.188978	0.0499257	0.00528714	0.00213116	0.0177244	0.0182946	0.199747	0.0576567	me1 zone	me2 zone	Dynamic	me1 zone to me2 zone
OYE3	0.0401592	0.0392802	0.0514831	0.0593694	0.694776	0.739757	1.59117	1.82131	2.59549	2.41654	7.90208	9.07628	-4.17458	-5.9794	-1.80482	4.17458	1.80482	5.9794	-4.94411	-7.25891	-2.3148	4.94411	2.3148	7.25891	0.000132136	8.14133e-05	0.00144109	0.000819744	0.000389882	0.00361674	0.00463004	0.00205112	0.0104778	0.00504734	0.00217626	0.00808504	me1 zone	me1 zone	Stable	me1 zone to me1 zone
PAC11	0.237955	0.271806	0.332915	0.320534	1.15862	1.30167	1.83728	1.79473	1.55968	1.72635	2.27573	2.43128	-2.27093	-2.68845	-0.417519	2.27093	0.417519	2.68845	-2.47462	-2.84866	-0.374043	2.47462	0.374043	2.84866	0.00313553	0.00200769	0.0642577	0.000168612	0.000372346	0.0178776	0.00948911	0.00504178	0.0859259	0.00407815	0.00215696	0.0235475	me1 zone	me1 zone	Stable	me1 zone to me1 zone
PAI3	0.0777673	0.105535	0.298131	0.348983	0.783561	0.700935	2.33771	2.53996	2.17904	1.9744	3.36673	3.59129	-3.01768	-4.50201	-1.48433	3.01768	1.48433	4.50201	-2.9141	-3.42658	-0.512487	2.9141	0.512487	3.42658	0.00592552	0.00261515	0.00518572	0.00193178	0.00127872	0.0211675	0.0131704	0.00590394	0.016057	0.00665731	0.00334515	0.0271378	me1 zone	me1 zone	Stable	me1 zone to me1 zone
PAU10	0.0160083	0.0322828	0.0201485	0.0148609	0.11159	0.181521	0.155451	0.124476	0.465878	0.44848	1.13723	1.05925	-2.60162	-4.24293	-1.64131	2.60162	1.64131	4.24293	-2.99923	-5.97131	-2.97207	2.99923	2.97207	5.97131	0.050111	0.0134219	0.0410608	0.00807488	0.00141528	0.00317368	0.0637587	0.0188234	0.0598478	0.0149535	0.00352135	0.00760014	me1 zone	me1 zone	Stable	me1 zone to me1 zone
PAU13	0.0114584	0.0161136	0.0177214	0.0273078	0.2494	0.28327	0.663247	0.448719	1.9079	1.93798	8.27697	8.06305	-4.27196	-7.12396	-2.852	4.27196	2.852	7.12396	-4.62611	-8.50333	-3.87723	4.62611	3.87723	8.50333	0.00372416	0.00118523	0.00104921	0.00813629	0.00133721	0.0051942	0.0102853	0.00391481	0.00992278	0.0150333	0.00340597	0.00987906	me1 zone	me1 zone	Stable	me1 zone to me1 zone
PAU15	0.0487718	0.0389953	0.0674204	0.0456679	0.497635	0.408017	1.27803	0.820487	1.53868	1.94529	5.43252	4.27115	-3.3672	-5.31091	-1.9437	3.3672	1.9437	5.31091	-4.21385	-6.42301	-2.20916	4.21385	2.20916	6.42301	0.00407647	0.00193267	0.012791	0.0100863	0.00261955	0.0255018	0.0106199	0.00495528	0.0258106	0.0174425	0.00508031	0.0317737	me1 zone	me1 zone	Stable	me1 zone to me1 zone
PAU16	0.0127767	0.00827439	0.00979921	0.0110041	0.0448683	0.0791405	0.141938	0.15329	0.284926	0.231883	0.656968	0.684003	-2.55848	-4.61766	-2.05919	2.55848	2.05919	4.61766	-3.82695	-6.01032	-2.18337	3.82695	2.18337	6.01032	0.0389611	0.00553208	0.0400976	0.000686902	0.000216899	0.000822099	0.0515003	0.009536	0.0587717	0.00481548	0.00184413	0.00472001	me1 zone	me1 zone	Stable	me1 zone to me1 zone
PAU17	0.0501024	0.0930378	0.123726	0.110129	0.885288	0.91834	1.99109	1.65013	2.51053	2.57386	4.17014	3.53941	-3.6554	-5.15057	-1.49517	3.6554	1.49517	5.15057	-3.96073	-5.04296	-1.08223	3.96073	1.08223	5.04296	0.0141253	0.00725192	0.000456801	0.00161906	0.000827317	0.0264565	0.0231338	0.0115811	0.00922059	0.00629028	0.00274341	0.0328209	me1 zone	me1 zone	Stable	me1 zone to me1 zone
PAU18	0.0218827	0	0	0	0.11891	0.0790791	0.0832131	0.106009	0.34104	0.243911	1.5089	2.20522	-3.17755	-4.74045	-1.56289	3.17755	1.56289	4.74045	-23.1736	-27.4684	-4.29487	23.1736	4.29487	27.4684	0.351914	0.308725	0.0539533	5.6849e-05	9.94652e-05	0.00570681	0.371968	0.323051	0.0743426	0.00369139	0.001727	0.0104271	me1 zone	me1 zone	Stable	me1 zone to me1 zone
PAU2	0.25063	0.232804	0.287216	0.282411	1.29274	1.17373	1.73767	1.80706	2.06678	1.71468	1.74729	1.7525	-2.35105	-2.96755	-0.616496	2.35105	0.616496	2.96755	-2.63759	-2.61918	0.0184052	2.63759	-0.0184052	2.61918	0.0013885	0.00238269	0.0563005	0.000135976	2.22625e-05	0.587699	0.00695626	0.00558775	0.0769499	0.00395561	0.00157094	0.598737	me1 zone	Mixed II	Dynamic	me1 zone to Mixed II
PAU20	0.0177965	0.018283	0.00702127	0.0168375	0.0945803	0.0860915	0.1283	0.128088	0.848382	0.727691	2.34114	2.07094	-2.32412	-5.44901	-3.12489	2.32412	3.12489	5.44901	-3.42574	-7.5308	-4.10506	3.42574	4.10506	7.5308	0.000921862	0.000425801	0.00172451	0.0300116	0.00684352	0.000464759	0.00602434	0.00272485	0.0107899	0.040357	0.0100898	0.00427801	me1 zone	me1 zone	Stable	me1 zone to me1 zone
PAU23	0.111283	0.127263	0.64911	0.381191	0.916039	1.06309	1.56786	1.23623	2.31472	2.39662	1.45557	1.15098	-3.05252	-4.3038	-1.25127	3.05252	1.25127	4.3038	-1.44447	-1.33908	0.105389	1.44447	-0.105389	1.33908	0.00223658	0.000538515	0.00763252	0.0716863	0.0813896	0.705178	0.00834005	0.00291793	0.019342	0.0854115	0.0895847	0.713868	me1 zone	Mixed II	Dynamic	me1 zone to Mixed II
PAU3	0.0469413	0.056733	0.0831113	0.0764046	0.760985	0.801541	1.1968	0.925406	2.11011	2.15326	6.51216	5.59461	-3.91375	-5.36186	-1.44811	3.91375	1.44811	5.36186	-3.73379	-6.24597	-2.51218	3.73379	2.51218	6.24597	0.00130439	0.00065487	0.000769331	0.00273714	0.000402174	0.00723049	0.00677661	0.00308812	0.00952111	0.00782624	0.00218161	0.0120369	me1 zone	me1 zone	Stable	me1 zone to me1 zone
PAU4	0.0169786	0.0124346	0.0173934	0.042718	0.318304	0.272255	0.376122	0.214145	1.30668	1.36067	3.82414	2.84315	-4.32754	-6.5028	-2.17525	4.32754	2.17525	6.5028	-3.29566	-6.79332	-3.49766	3.29566	3.49766	6.79332	0.00333694	0.00120537	0.00284277	0.0475918	0.00959211	0.016424	0.00973486	0.00394491	0.0123645	0.0595415	0.0132168	0.0219675	me1 zone	me1 zone	Stable	me1 zone to me1 zone
PAU5	0.0488852	0.0671775	0.284911	0.238972	0.759785	0.790393	1.85888	1.33513	1.69751	2.16648	2.7726	2.25194	-3.73946	-5.05711	-1.31766	3.73946	1.31766	5.05711	-2.60805	-3.26167	-0.65362	2.60805	0.65362	3.26167	0.00376025	0.00324105	0.0180913	0.0106869	0.00361339	0.142197	0.0103391	0.00668198	0.032518	0.0181289	0.00632674	0.1528	me1 zone	me1 zone	Stable	me1 zone to me1 zone
PAU7	0.454441	0.305948	0.813469	0.763659	1.1806	1.27023	0.805268	1.01038	1.8243	1.6356	0.460346	0.366938	-1.68846	-2.18592	-0.497461	1.68846	0.497461	2.18592	-0.203183	0.930845	1.13403	0.203183	-1.13403	-0.930845	0.0274501	0.0174504	0.0346133	0.370557	0.031162	0.0392094	0.0386668	0.0233729	0.0523479	0.39031	0.0367628	0.0464566	me1 zone	Mixed II	Dynamic	me1 zone to Mixed II
PAU8	0.025276	0.0105243	0.0212122	0.0108621	0.0992058	0.0518922	0.0722574	0.0530515	0.299166	0.275575	0.539215	0.66289	-2.07744	-4.00487	-1.92743	2.07744	1.92743	4.00487	-1.966	-5.228	-3.262	1.966	3.262	5.228	0.112846	0.0227353	0.0512432	0.0623789	0.00896718	0.00664753	0.130451	0.0293704	0.0712744	0.0755909	0.0125209	0.011427	me1 zone	me1 zone	Stable	me1 zone to me1 zone
PBI2	0.125843	0.0727789	0.215465	0.246318	1.06393	1.12506	3.61599	2.99908	3.12848	3.3684	5.03612	4.92257	-3.46217	-5.03165	-1.56948	3.46217	1.56948	5.03165	-3.84047	-4.43067	-0.590201	3.84047	0.590201	4.43067	0.0125213	0.0060905	0.00180866	0.00186408	0.000487462	0.0482213	0.0212695	0.0102041	0.0109396	0.00658846	0.00228473	0.0558886	me1 zone	me1 zone	Stable	me1 zone to me1 zone
PCC1	0.154323	0.170791	0.245958	0.186812	1.62064	1.31468	2.27321	1.89365	3.71208	2.91983	6.06673	5.13463	-3.1745	-4.35041	-1.17591	3.1745	1.17591	4.35041	-3.26729	-4.69393	-1.42664	3.26729	1.42664	4.69393	0.00279004	0.00186924	0.036252	0.00524834	0.00242614	0.0152677	0.00909969	0.00488155	0.0543685	0.0113048	0.00482709	0.0207197	me1 zone	me1 zone	Stable	me1 zone to me1 zone
PCD1	0.373875	0.387044	1.14036	1.19826	1.30024	1.17677	0.843577	1.08947	1.93917	1.82267	0.256568	0.34656	-1.70278	-2.30562	-0.60284	1.70278	0.60284	2.30562	0.274778	1.95512	1.68034	-0.274778	-1.68034	-1.95512	0.00199939	0.000492941	0.019117	0.267372	0.0122103	0.0273969	0.00799916	0.00286514	0.033802	0.287631	0.016165	0.0338488	me1 zone	me3 zone	Dynamic	me1 zone to me3 zone
PCH2	0.311623	0.297381	0.294752	0.280323	1.15673	1.1303	1.75682	1.73358	2.06185	1.84595	4.21094	4.16876	-1.90895	-2.68183	-0.772881	1.90895	0.772881	2.68183	-2.60157	-3.86508	-1.26351	2.60157	1.26351	3.86508	0.00038845	0.00104319	0.0109992	0.000207184	9.12472e-05	9.08102e-05	0.00528714	0.00367368	0.0236962	0.00409115	0.001727	0.00376364	me1 zone	me1 zone	Stable	me1 zone to me1 zone
PCK1	0.052116	0.0575549	0.183032	0.179428	0.813018	0.744367	2.20943	2.39349	1.49057	1.57283	2.49993	2.52524	-3.82787	-4.80388	-0.976006	3.82787	0.976006	4.80388	-3.66665	-3.79327	-0.126622	3.66665	0.126622	3.79327	0.000625598	0.000286971	0.00576669	0.00026318	1.79738e-05	0.159256	0.00550871	0.00252168	0.0167891	0.00409115	0.00156032	0.170208	me1 zone	Mixed II	Dynamic	me1 zone to Mixed II
PCL1	0.04444	0.049815	0.105154	0.0927625	0.856814	0.911157	2.11557	2.14618	3.8909	4.08965	9.20284	9.49541	-4.22938	-6.40378	-2.17439	4.22938	2.17439	6.40378	-4.42848	-6.56187	-2.13338	4.42848	2.13338	6.56187	0.000488478	0.000196732	0.000688463	0.000421805	0.000201601	0.000135571	0.00535247	0.00242757	0.00940768	0.00431304	0.00184413	0.00378618	me1 zone	me1 zone	Stable	me1 zone to me1 zone
PCL2	0.365857	0.325655	0.431024	0.426475	1.71308	1.45697	2.47551	2.30587	2.23283	1.95888	2.33772	2.11042	-2.19668	-2.59971	-0.40303	2.19668	0.40303	2.59971	-2.47922	-2.37499	0.104226	2.47922	-0.104226	2.37499	0.00427024	0.00235516	0.114569	0.000436156	0.000975702	0.362117	0.0109031	0.00557478	0.141855	0.00431404	0.00296048	0.375032	me1 zone	Mixed II	Dynamic	me1 zone to Mixed II
PCL5	0.537546	0.376726	0.553422	0.634434	1.73728	1.85102	2.02559	2.31197	2.69044	2.44316	1.33339	1.60766	-1.97261	-2.48928	-0.516671	1.97261	0.516671	2.48928	-1.86852	-1.30797	0.560552	1.86852	-0.560552	1.30797	0.0166315	0.0110183	0.0250772	0.00534321	0.0159997	0.0762353	0.0262291	0.0160233	0.0410341	0.0114194	0.0203446	0.085084	me1 zone	me2 zone	Dynamic	me1 zone to me2 zone
PCL7	0.358272	0.45483	0.568891	0.684848	1.57979	1.70086	1.84134	2.20435	1.81684	2.1398	1.29442	1.59425	-2.01248	-2.28277	-0.270292	2.01248	0.270292	2.28277	-1.69015	-1.20417	0.48598	1.69015	-0.48598	1.20417	0.00785007	0.0082173	0.175866	0.0119436	0.0268776	0.133292	0.0156457	0.0127701	0.206922	0.0196216	0.032177	0.14366	me1 zone	me2 zone	Dynamic	me1 zone to me2 zone
PCL9	0.314583	0.30461	0.373421	0.368513	1.46671	1.33912	1.94984	2.0357	1.99839	1.89466	1.75315	1.85193	-2.17996	-2.65244	-0.472477	2.17996	0.472477	2.65244	-2.42541	-2.28067	0.144744	2.42541	-0.144744	2.28067	0.00102022	0.000286814	0.0248623	0.000179732	0.000318103	0.102267	0.00617611	0.00252168	0.0407288	0.00409115	0.00207616	0.111794	me1 zone	Mixed II	Dynamic	me1 zone to Mixed II
PCT1	0.422909	0.34461	0.403735	0.446187	1.47449	1.34465	2.0101	2.13597	1.78039	1.60399	2.74549	2.91005	-1.87698	-2.14062	-0.263639	1.87698	0.263639	2.14062	-2.28634	-2.73426	-0.44792	2.28634	0.44792	2.73426	0.00731771	0.00591255	0.119952	0.0013581	0.000929454	0.0178601	0.0149888	0.0099932	0.147472	0.00585826	0.00290929	0.0235324	me1 zone	me1 zone	Stable	me1 zone to me1 zone
PDC1	0.136435	0.105983	0.243558	0.215807	1.12256	0.922824	2.33538	2.1532	4.81274	3.962	2.46717	2.26158	-3.0768	-5.17779	-2.10099	3.0768	2.10099	5.17779	-3.28855	-3.36374	-0.0751965	3.28855	0.0751965	3.36374	0.00555315	0.00196317	0.00886533	0.00101901	0.00101878	0.474385	0.0126734	0.00499178	0.0208691	0.00536965	0.00301959	0.486223	me1 zone	Mixed II	Dynamic	me1 zone to Mixed II
PDC5	0.105064	0.108879	0.189053	0.180168	1.07635	1.19264	1.77393	1.71655	2.358	2.65935	3.44277	3.37319	-3.40675	-4.55163	-1.14488	3.40675	1.14488	4.55163	-3.24087	-4.20636	-0.965491	3.24087	0.965491	4.20636	0.000529074	0.000395407	0.00978755	0.000168317	8.03938e-05	0.00083504	0.00543446	0.0026956	0.022122	0.00407815	0.00171237	0.00474101	me1 zone	me1 zone	Stable	me1 zone to me1 zone
PDC6	0.0247282	0.023003	0.0231687	0.0303769	0.303206	0.291284	0.881258	0.812817	2.37578	2.18003	7.34845	7.51762	-3.63865	-6.57663	-2.93798	3.63865	2.93798	6.57663	-4.98358	-8.11704	-3.13345	4.98358	3.13345	8.11704	0.000268574	0.00015185	0.000542659	0.00166205	0.000581202	0.000373355	0.00490123	0.00236257	0.00928658	0.00636271	0.0024008	0.00413749	me1 zone	me1 zone	Stable	me1 zone to me1 zone
PDH1	0.125271	0.103368	0.280878	0.31864	1.35404	1.24207	2.64695	2.17706	2.43583	2.28391	3.0642	2.72108	-3.5052	-4.36756	-0.862361	3.5052	0.862361	4.36756	-3.00836	-3.27051	-0.262154	3.00836	0.262154	3.27051	0.00186879	0.00111573	0.00800576	0.00310454	0.00145667	0.247581	0.00780389	0.00381283	0.0198791	0.00835929	0.00357636	0.260302	me1 zone	me1 zone	Stable	me1 zone to me1 zone
PDR11	0.579536	0.600191	0.821116	0.837794	1.00491	1.06061	0.927079	1.03446	1.30266	1.3644	1.33134	1.35256	-0.808056	-1.1768	-0.368743	0.808056	0.368743	1.1768	-0.24175	-0.694097	-0.452347	0.24175	0.452347	0.694097	0.00328245	0.00126459	0.0187854	0.0964774	0.000705912	0.029529	0.00963808	0.00401381	0.0333486	0.111127	0.00258535	0.0361875	me1 zone	me1 zone	Stable	me1 zone to me1 zone
PES4	0.056206	0.074779	0.0990257	0.101197	0.523399	0.536846	0.990453	0.952579	2.26168	2.40075	7.96174	7.78461	-3.01693	-5.15361	-2.13668	3.01693	2.13668	5.15361	-3.27863	-6.29726	-3.01863	3.27863	3.01863	6.29726	0.00461996	0.00165369	0.000479089	9.63656e-05	1.28171e-05	0.00011568	0.0113359	0.00459437	0.00922059	0.00388096	0.00154535	0.00378159	me1 zone	me1 zone	Stable	me1 zone to me1 zone
PET100	0.204463	0.203062	0.310954	0.16651	1.89681	1.85832	3.10991	2.74159	3.80475	3.18795	5.31284	4.48836	-3.2039	-4.10089	-0.896988	3.2039	0.896988	4.10089	-3.61535	-4.3595	-0.744151	3.61535	0.744151	4.3595	2.37065e-05	0.000970669	0.0201354	0.0152302	0.0109473	0.0394451	0.00359419	0.0035548	0.0351806	0.0234605	0.0147486	0.046707	me1 zone	me1 zone	Stable	me1 zone to me1 zone
PET117	0.0934579	0.127097	0.232505	0.190482	1.09034	1.12945	2.90218	2.42118	3.82694	3.69806	5.75365	4.49556	-3.33121	-5.09248	-1.76127	3.33121	1.76127	5.09248	-3.65365	-4.59875	-0.945104	3.65365	0.945104	4.59875	0.00441588	0.00190196	0.000404857	0.00281524	0.00247071	0.0509988	0.011111	0.00491077	0.00917875	0.00793203	0.0048887	0.0587779	me1 zone	me1 zone	Stable	me1 zone to me1 zone
PET122	0.245301	0.242227	0.358113	0.289231	1.54598	1.72178	2.75718	2.2364	2.71505	2.99932	2.69247	2.24482	-2.74474	-3.55104	-0.806295	2.74474	0.806295	3.55104	-2.94747	-2.93112	0.0163525	2.94747	-0.0163525	2.93112	0.00081235	0.00041584	0.0167746	0.00531423	0.00472531	0.949094	0.00593521	0.00270854	0.0309518	0.011389	0.00768181	0.950417	me1 zone	Mixed II	Dynamic	me1 zone to Mixed II
PET18	0.269233	0.32735	0.31009	0.285966	1.38881	1.85962	2.14919	2.55949	1.93316	2.54833	1.8575	2.24998	-2.44495	-2.90918	-0.464232	2.44495	0.464232	2.90918	-2.9818	-2.78473	0.19707	2.9818	-0.19707	2.78473	0.0106454	0.00700084	0.249371	0.00216961	0.00290448	0.400496	0.0189978	0.0113171	0.283433	0.00704818	0.00541178	0.41329	me1 zone	Mixed II	Dynamic	me1 zone to Mixed II
PET191	0.279456	0.305244	0.540389	0.509844	1.37924	1.31521	2.1446	2.14099	2.37544	2.03984	1.60239	1.53457	-2.20422	-2.91674	-0.712517	2.20422	0.712517	2.91674	-2.02879	-1.57866	0.450124	2.02879	-0.450124	1.57866	0.00107367	0.00189368	0.0253721	0.000427822	0.00109519	0.00476915	0.0062918	0.00490276	0.0413754	0.00431404	0.00311748	0.00942464	me1 zone	me2 zone	Dynamic	me1 zone to me2 zone
PEX18	0.43483	0.47974	1.14973	0.985284	0.935608	1.18089	0.930396	0.80509	1.23019	1.36942	0.268985	0.236668	-1.21051	-1.50713	-0.29662	1.21051	0.29662	1.50713	0.298904	2.07802	1.77912	-0.298904	-1.77912	-2.07802	0.0222196	0.00481387	0.241555	0.189712	0.00481635	0.00608301	0.0327177	0.00865262	0.275311	0.207938	0.00780993	0.0108021	me1 zone	me3 zone	Dynamic	me1 zone to me3 zone
PEX21	0.103434	0.12343	0.255241	0.233155	1.44828	1.59665	2.63495	2.3227	3.87628	3.95648	3.10082	2.77603	-3.74651	-5.10962	-1.36311	3.74651	1.36311	5.10962	-3.34353	-3.58892	-0.24539	3.34353	0.24539	3.58892	0.00150403	0.000628943	0.00276297	0.00112084	0.000824778	0.179095	0.0072309	0.00305535	0.0122815	0.00552662	0.00274	0.190562	me1 zone	Mixed II	Dynamic	me1 zone to Mixed II
PEX22	0.217334	0.228391	0.21814	0.284405	1.48815	1.59585	2.13811	2.27508	2.59761	2.79212	7.12327	6.68891	-2.79057	-3.59599	-0.805413	2.79057	0.805413	3.59599	-3.1345	-4.78054	-1.64605	3.1345	1.64605	4.78054	0.000490524	0.000308853	0.00800252	0.00387814	0.00167952	0.0014973	0.00535247	0.00258878	0.0198791	0.00942092	0.00386598	0.00568265	me1 zone	me1 zone	Stable	me1 zone to me1 zone
PEX34	0.46503	0.528489	0.637169	0.989415	1.77272	1.83828	1.57753	1.85152	2.41573	2.29843	0.819925	1.18353	-1.86178	-2.24638	-0.3846	1.86178	0.3846	2.24638	-1.07597	-0.300644	0.775323	1.07597	-0.775323	0.300644	0.00263625	0.00193284	0.0131065	0.0819848	0.530179	0.110593	0.00890062	0.00495528	0.0261541	0.095874	0.541479	0.120346	me1 zone	me2 zone	Dynamic	me1 zone to me2 zone
PEX9	0.250607	0.272895	0.385986	0.445082	1.00537	1.09393	1.48443	1.48942	1.38295	1.62013	1.4447	1.44535	-2.00364	-2.52018	-0.516537	2.00364	0.516537	2.52018	-1.83929	-1.79806	0.0412346	1.83929	-0.0412346	1.79806	0.00185945	0.00264372	0.0580752	0.00309632	0.00323721	0.00348828	0.00779288	0.00594036	0.0787762	0.00835468	0.00583422	0.00792166	me1 zone	Mixed II	Dynamic	me1 zone to Mixed II
PFA4	0.557857	0.539445	0.905995	0.839025	1.39604	1.43769	1.39618	1.44658	1.62143	1.76038	0.642303	0.650559	-1.36874	-1.62384	-0.255097	1.36874	0.255097	1.62384	-0.70405	0.432675	1.13672	0.70405	-1.13672	-0.432675	0.000552481	0.00155468	0.0563364	0.00740958	0.0165075	0.000571769	0.00543446	0.00444746	0.0769806	0.0140983	0.0209394	0.00443483	me1 zone	me2 zone	Dynamic	me1 zone to me2 zone
PFK26	0.680611	0.698237	1.28075	1.32303	0.85154	0.900431	0.620984	0.670929	1.1351	1.21503	0.182172	0.190821	-0.345516	-0.769279	-0.423763	0.345516	0.423763	0.769279	1.0111	2.80339	1.79229	-1.0111	-1.79229	-2.80339	0.0160801	0.00462281	0.0217476	0.00355738	0.00021221	0.00131631	0.0255975	0.00847074	0.037117	0.00900305	0.00184413	0.00552465	me1 zone	me3 zone	Dynamic	me1 zone to me3 zone
PFS1	0.031372	0.0321114	0.0290462	0.0345299	0.287734	0.252147	0.36028	0.335045	1.92388	1.73881	5.94955	5.66193	-3.08819	-5.85038	-2.76219	3.08819	2.76219	5.85038	-3.45113	-7.51285	-4.06172	3.45113	4.06172	7.51285	0.000981091	0.000163814	0.00187925	0.00152955	0.000297828	0.000243608	0.00611181	0.00236257	0.0110348	0.00611181	0.00202664	0.0041071	me1 zone	me1 zone	Stable	me1 zone to me1 zone
PGA2	0.458453	0.379001	0.49052	0.34716	1.94778	1.70726	2.30656	1.87934	2.26908	2.13106	1.88232	1.86333	-2.12581	-2.39347	-0.267662	2.12581	0.267662	2.39347	-2.32107	-2.16074	0.160324	2.32107	-0.160324	2.16074	0.006095	0.00361043	0.124291	0.0150619	0.0128182	0.410234	0.0134123	0.00718839	0.151961	0.0232499	0.0168528	0.422732	me1 zone	Mixed II	Dynamic	me1 zone to Mixed II
PGK1	0.233975	0.235845	0.311974	0.328646	1.65503	1.59611	1.85918	2.06172	3.54254	3.04084	1.46252	1.67697	-2.79077	-3.80865	-1.01788	2.79077	1.01788	3.80865	-2.61364	-2.29299	0.320655	2.61364	-0.320655	2.29299	9.20115e-05	0.000839581	0.0122401	0.0010205	0.00211958	0.121267	0.00461985	0.00340211	0.025158	0.00536965	0.00444155	0.131217	me1 zone	me2 zone	Dynamic	me1 zone to me2 zone
PHM6	0.214576	0.135922	0.217877	0.158031	1.27409	1.193	1.96724	1.40695	2.72301	2.38474	6.85099	5.52749	-2.81533	-3.86521	-1.04988	2.81533	1.04988	3.86521	-3.16608	-5.04131	-1.87522	3.16608	1.87522	5.04131	0.0133428	0.00764798	0.0102355	0.0110132	0.00302873	0.0223769	0.022238	0.0120748	0.0226271	0.0185543	0.00557464	0.0284593	me1 zone	me1 zone	Stable	me1 zone to me1 zone
PHM7	0.0929026	0.0931162	0.620182	0.541042	0.760455	0.765944	1.2727	1.18082	1.55143	1.67329	0.853512	0.758692	-3.03661	-4.11566	-1.07904	3.03661	1.07904	4.11566	-1.07921	-0.473388	0.605819	1.07921	-0.605819	0.473388	3.2169e-06	0.000175844	0.00257323	0.0106168	0.0676591	0.0264047	0.00307916	0.00239017	0.0119674	0.0180557	0.0753515	0.0327707	me1 zone	me2 zone	Dynamic	me1 zone to me2 zone
PHM8	0.444959	0.460087	0.781772	0.825924	1.25319	1.28562	1.53641	1.51929	1.71736	1.65894	0.7899	0.804738	-1.48809	-1.89938	-0.411293	1.48809	0.411293	1.89938	-0.926511	0.0117653	0.938276	0.926511	-0.938276	-0.0117653	0.00041567	0.000333854	0.00564701	0.00189816	0.812691	0.000278824	0.00528714	0.00260528	0.0167028	0.00662767	0.819532	0.00413174	me1 zone	me2 zone	Dynamic	me1 zone to me2 zone
PHO11	0.164933	0.149594	0.213503	0.225169	0.541821	0.605429	0.835041	0.753357	1.34712	1.45104	2.48654	2.39751	-1.86693	-3.15322	-1.2863	1.86693	1.2863	3.15322	-1.85636	-3.47686	-1.62051	1.85636	1.62051	3.47686	0.0032478	0.000786322	0.00555413	0.0020244	0.000178979	0.00235005	0.00960301	0.00330569	0.0166065	0.00682562	0.00180201	0.0066895	me1 zone	me1 zone	Stable	me1 zone to me1 zone
PHO12	0.162069	0.126075	0.243023	0.28337	0.576795	0.533965	0.91368	0.745717	1.5374	1.44483	2.05212	1.77527	-1.94669	-3.37153	-1.42485	1.94669	1.42485	3.37153	-1.65645	-2.86215	-1.2057	1.65645	1.2057	2.86215	0.00924897	0.00303075	0.00250355	0.0121226	0.00281962	0.0214429	0.0173201	0.00641872	0.0118972	0.0198147	0.00530684	0.0274297	me1 zone	me1 zone	Stable	me1 zone to me1 zone
PHO23	0.124805	0.30261	0.455404	0.917027	1.52652	1.88581	1.87303	4.7583	2.81903	2.53589	5.48583	11.1407	-2.99705	-3.64716	-0.650109	2.99705	0.650109	3.64716	-2.27256	-3.59868	-1.32612	2.27256	1.32612	3.59868	0.0414242	0.0277429	0.0613862	0.119614	0.0376571	0.241852	0.0542201	0.0349599	0.0826685	0.135576	0.0436813	0.254511	me1 zone	me1 zone	Stable	me1 zone to me1 zone
PHO4	0.317882	0.281937	0.553329	0.466477	2.07312	2.24916	3.93599	3.50719	3.56281	3.34741	2.13672	2.02312	-2.84919	-3.52613	-0.676937	2.84919	0.676937	3.52613	-2.86762	-2.02823	0.839392	2.86762	-0.839392	2.02823	0.00134467	0.000763671	0.011731	0.00267057	0.00402188	0.0118693	0.00686626	0.00326525	0.0245464	0.00775145	0.00681743	0.0170536	me1 zone	me2 zone	Dynamic	me1 zone to me2 zone
PHO84	0.208121	0.225335	0.343376	0.305179	1.26717	1.3057	2.00278	1.97776	2.79355	2.75091	1.88445	1.8644	-2.56942	-3.67709	-1.10767	2.56942	1.10767	3.67709	-2.61766	-2.53115	0.0865182	2.61766	-0.0865182	2.53115	0.000567506	0.000251885	0.000480279	0.00106434	0.00113462	0.0184144	0.00547988	0.00249087	0.00922059	0.0054362	0.00316705	0.0241136	me1 zone	Mixed II	Dynamic	me1 zone to Mixed II
PHO85	0.694773	0.619993	1.10911	0.954919	1.54396	1.54141	1.25394	1.21077	1.84554	1.91047	0.39514	0.395709	-1.23064	-1.51439	-0.283754	1.23064	0.283754	1.51439	-0.255953	1.38399	1.63994	0.255953	-1.63994	-1.38399	0.00441022	0.00318918	0.00766619	0.143919	0.00606744	0.000237941	0.011111	0.00662262	0.0194017	0.160593	0.00920956	0.0041071	me1 zone	me2 zone	Dynamic	me1 zone to me2 zone
PHO88	0.444791	0.457396	0.617743	0.644754	1.7831	1.91806	1.79399	2.08281	2.36783	2.07067	1.01101	1.20176	-2.03648	-2.29858	-0.262096	2.03648	0.262096	2.29858	-1.61859	-0.80957	0.809016	1.61859	-0.809016	0.80957	0.000765689	0.00184785	0.142292	0.00477693	0.024552	0.0389268	0.00580264	0.00486278	0.171311	0.0106857	0.0296772	0.0461693	me1 zone	me2 zone	Dynamic	me1 zone to me2 zone
PHO89	0.059976	0.0593927	0.554573	0.478494	0.639201	0.637799	1.65658	1.78484	1.95815	1.97103	1.15798	1.19666	-3.41926	-5.04073	-1.62147	3.41926	1.62147	5.04073	-1.73607	-1.18857	0.547499	1.73607	-0.547499	1.18857	4.46547e-06	2.83534e-06	9.45297e-06	0.0046702	0.00826115	0.0113645	0.00307916	0.00154042	0.00564687	0.0105515	0.0117288	0.0164932	me1 zone	me2 zone	Dynamic	me1 zone to me2 zone
PHO92	0.0865233	0.108701	0.0821019	0.0848443	0.424919	0.37467	0.677878	0.649502	2.08904	2.04493	7.98854	8.15004	-2.03412	-4.40432	-2.3702	2.03412	2.3702	4.40432	-2.99113	-6.59499	-3.60386	2.99113	3.60386	6.59499	0.0083792	0.00140012	0.00150232	0.000169103	1.77071e-05	8.92821e-05	0.0163277	0.00423052	0.0104778	0.00407815	0.00156032	0.00376364	me1 zone	me1 zone	Stable	me1 zone to me1 zone
PIC2	0.203374	0.205089	0.7206	0.719327	1.23361	1.39209	1.49077	1.65272	2.55324	2.63088	0.927987	0.848989	-2.68443	-3.66582	-0.981395	2.68443	0.981395	3.66582	-1.12637	-0.303429	0.822943	1.12637	-0.822943	0.303429	0.00106027	3.74752e-05	0.00823192	0.00434986	0.0423321	0.0139728	0.00624937	0.00194016	0.0201763	0.0100894	0.0484976	0.019346	me1 zone	me2 zone	Dynamic	me1 zone to me2 zone
PIG2	0.53427	0.54077	1.04046	0.948473	1.12673	1.1229	1.12484	1.16616	1.54792	1.5577	0.499137	0.449077	-1.0653	-1.53049	-0.465194	1.0653	0.465194	1.53049	-0.203988	1.06871	1.2727	0.203988	-1.2727	-1.06871	7.23418e-05	4.12904e-05	0.000123161	0.103304	0.00886485	0.00397128	0.00446859	0.00194016	0.00821137	0.118185	0.0123991	0.00853473	me1 zone	Mixed I	Dynamic	me1 zone to Mixed I
PIR1	0.0527043	0.051716	0.135073	0.115984	0.700583	0.693689	1.90209	1.98059	2.52958	2.26715	4.86976	4.98449	-3.73904	-5.52158	-1.78254	3.73904	1.78254	5.52158	-3.95097	-5.29466	-1.34369	3.95097	1.34369	5.29466	1.69756e-05	0.000210957	0.00197947	0.000825637	0.00043996	0.000626899	0.00359419	0.00242757	0.0111281	0.00505582	0.00222763	0.00443483	me1 zone	me1 zone	Stable	me1 zone to me1 zone
PIR3	0.113449	0.123835	0.182776	0.207518	0.993577	0.994511	1.7583	1.65751	1.91685	1.95213	2.60651	2.37443	-3.06669	-4.02727	-0.960573	3.06669	0.960573	4.02727	-3.1296	-3.67378	-0.544188	3.1296	0.544188	3.67378	0.00042401	0.000256621	0.000188077	0.00103831	0.000954635	0.0208094	0.00529326	0.00249087	0.00824169	0.0053934	0.00293852	0.0267682	me1 zone	me1 zone	Stable	me1 zone to me1 zone
PIR5	0.124243	0.120019	0.189724	0.184227	1.08383	1.16944	2.42264	2.2439	2.49306	2.3898	5.23808	4.79281	-3.20552	-4.32123	-1.11571	3.20552	1.11571	4.32123	-3.64143	-4.74546	-1.10403	3.64143	1.10403	4.74546	0.000353252	8.31899e-05	0.00314508	0.000264463	0.00020238	0.00582942	0.00521847	0.00205112	0.0129915	0.00409115	0.00184413	0.0105338	me1 zone	me1 zone	Stable	me1 zone to me1 zone
PLM2	0.285855	0.28307	0.415604	0.424277	1.29754	1.2466	1.59247	1.72544	1.78768	1.66062	1.8404	1.96806	-2.16086	-2.59957	-0.438711	2.16086	0.438711	2.59957	-1.98202	-2.18095	-0.198938	1.98202	0.198938	2.18095	0.000189415	0.000426025	0.018564	0.000908118	0.00053866	0.118314	0.00468374	0.00272485	0.0331089	0.0051519	0.0023422	0.128118	me1 zone	Mixed II	Dynamic	me1 zone to Mixed II
PLP1	0.375807	0.445857	0.512335	0.639572	1.32288	1.49144	1.64954	2.21583	1.77236	1.94224	1.25816	1.73558	-1.77616	-2.17659	-0.400424	1.77616	0.400424	2.17659	-1.74658	-1.37792	0.368658	1.74658	-0.368658	1.37792	0.00709325	0.00408956	0.0662507	0.0226397	0.0399189	0.35935	0.0147334	0.00779158	0.0881605	0.0320953	0.0460264	0.372299	me1 zone	me2 zone	Dynamic	me1 zone to me2 zone
PMA1	0.128382	0.0972572	0.612418	0.565432	1.46292	1.21776	1.4421	1.41128	4.29227	3.26944	0.913476	0.887043	-3.57051	-5.06662	-1.49612	3.57051	1.49612	5.06662	-1.27651	-0.612257	0.664257	1.27651	-0.664257	0.612257	0.0044698	0.00304975	0.024369	0.00217301	0.00986147	0.00156299	0.01116	0.00644349	0.0401956	0.00705124	0.0135201	0.00575734	me1 zone	me2 zone	Dynamic	me1 zone to me2 zone
PMA2	0.445042	0.46705	0.651228	0.611214	1.0805	1.10683	1.13358	1.17389	1.27555	1.35653	0.834522	0.81207	-1.26193	-1.52896	-0.26703	1.26193	0.26703	1.52896	-0.870092	-0.383266	0.486826	0.870092	-0.486826	0.383266	0.000948888	0.00135967	0.0305585	0.00357981	0.016414	0.0042882	0.00605522	0.00416828	0.0474638	0.0090439	0.0208392	0.00888866	me1 zone	me2 zone	Dynamic	me1 zone to me2 zone
PMP1	0.245639	0.302548	0.247554	0.24212	2.21616	2.07931	2.64341	2.02638	3.43714	3.85872	2.89031	2.64196	-2.97008	-3.73434	-0.764261	2.97008	0.764261	3.73434	-3.25346	-3.49798	-0.244513	3.25346	0.244513	3.49798	0.00277608	0.00210687	0.0152563	0.00350641	0.000364304	0.333707	0.00908661	0.00518506	0.02899	0.00892909	0.00214604	0.346669	me1 zone	Mixed II	Dynamic	me1 zone to Mixed II
PMP3	0.304653	0.354279	0.339051	0.924434	1.89277	2.73863	3.23052	6.54896	3.16727	4.0102	2.28711	3.43105	-2.81325	-3.44528	-0.632027	2.81325	0.632027	3.44528	-2.95235	-2.17814	0.774206	2.95235	-0.774206	2.17814	0.0104565	0.00343336	0.177578	0.0753825	0.0967677	0.347643	0.018789	0.00694402	0.208724	0.0892422	0.105501	0.36082	me1 zone	me2 zone	Dynamic	me1 zone to me2 zone
PNC1	0.175662	0.191614	0.600907	0.478697	1.29785	1.52201	2.0561	1.99989	2.69725	3.3055	0.740586	0.771635	-2.94069	-4.03069	-1.09	2.94069	1.09	4.03069	-1.90955	-0.486167	1.42338	1.90955	-1.42338	0.486167	0.00198042	0.00156746	0.028148	0.00733414	0.0970767	0.000629761	0.00797998	0.0044703	0.0445012	0.0139918	0.105798	0.00443483	me1 zone	me2 zone	Dynamic	me1 zone to me2 zone
POA1	0.379489	0.312142	0.76619	0.701726	1.62352	1.53128	2.01232	1.86726	2.55555	2.13386	0.7868	0.724969	-2.18947	-2.76133	-0.57186	2.18947	0.57186	2.76133	-1.40213	-0.042468	1.35967	1.40213	-1.35967	0.042468	0.00445871	0.00478591	0.0536124	0.00350543	0.671209	0.00344203	0.0111468	0.00862921	0.0740503	0.00892909	0.681401	0.0078776	me1 zone	me2 zone	Dynamic	me1 zone to me2 zone
POC4	0.149011	0.117548	0.186692	0.202322	1.56614	1.76285	2.47784	2.21072	6.61166	6.43138	4.86714	4.59263	-3.64256	-5.61268	-1.97013	3.64256	1.97013	5.61268	-3.59125	-4.60391	-1.01266	3.59125	1.01266	4.60391	0.00273233	0.000937115	0.0019685	0.000785361	0.000241286	0.00818244	0.00905006	0.00351721	0.0111281	0.00499048	0.00187739	0.0130256	me1 zone	me1 zone	Stable	me1 zone to me1 zone
POM33	0.328755	0.305229	0.683697	0.673408	1.56367	1.47523	1.44996	1.42954	2.55523	2.42576	0.715558	0.619103	-2.26103	-2.97391	-0.712881	2.26103	0.712881	2.97391	-1.08529	0.0240602	1.10935	1.08529	-1.10935	-0.0240602	0.000904613	0.00048293	0.00617906	0.000190438	0.816034	0.0087724	0.00602434	0.00286361	0.0174079	0.00409115	0.822615	0.0136808	me1 zone	me2 zone	Dynamic	me1 zone to me2 zone
POP3	0.297565	0.319908	0.264884	0.324447	1.58983	1.96417	2.32602	2.75431	2.79289	2.97435	2.90492	3.60871	-2.52499	-3.22343	-0.698438	2.52499	0.698438	3.22343	-3.10777	-3.46631	-0.358538	3.10777	0.358538	3.46631	0.00407454	0.000460564	0.0472661	0.00372884	0.00380038	0.21524	0.0106199	0.00280534	0.066941	0.00921394	0.00656814	0.227547	me1 zone	me1 zone	Stable	me1 zone to me1 zone
POP5	0.335703	0.461102	0.444609	0.382371	1.37057	1.53857	1.95038	1.77102	1.65621	1.92583	1.10235	1.03259	-1.8683	-2.16848	-0.300185	1.8683	0.300185	2.16848	-2.16992	-1.36828	0.801644	2.16992	-0.801644	1.36828	0.0163196	0.0132227	0.16136	0.00351517	0.0073895	0.010842	0.0258649	0.018586	0.1915	0.00893951	0.0107324	0.0159237	me1 zone	me2 zone	Dynamic	me1 zone to me2 zone
POP6	0.349334	0.185438	0.450595	0.53695	2.45932	1.92111	3.20964	3.49261	4.03094	3.07068	2.0174	1.84036	-3.03408	-3.73115	-0.697074	3.03408	0.697074	3.73115	-2.76273	-1.96584	0.796884	2.76273	-0.796884	1.96584	0.0242046	0.016788	0.119947	0.00256467	0.0052128	0.0125157	0.0349777	0.0226758	0.147472	0.00759364	0.0082501	0.0177408	me1 zone	me2 zone	Dynamic	me1 zone to me2 zone
POP7	0.434069	0.409546	0.665426	0.676783	1.64846	1.78341	1.92292	2.18683	1.87935	2.35994	0.845659	1.10541	-2.02434	-2.32917	-0.304827	2.02434	0.304827	2.32917	-1.61444	-0.539657	1.07478	1.61444	-1.07478	0.539657	0.00121409	0.00529533	0.229993	0.00335428	0.112685	0.0368974	0.00661947	0.00925476	0.263349	0.00873907	0.121678	0.0439892	me1 zone	me2 zone	Dynamic	me1 zone to me2 zone
POR2	0.322401	0.258287	0.559323	0.471004	1.43286	1.2579	1.79163	1.82658	1.91919	1.75771	0.905312	0.902116	-2.21217	-2.66266	-0.450481	2.21217	0.450481	2.66266	-1.81218	-0.810837	1.00134	1.81218	-1.00134	0.810837	0.00692146	0.00412618	0.0574656	0.00467863	0.0223125	0.000200123	0.0145303	0.00783796	0.0781337	0.0105623	0.027226	0.00405854	me1 zone	me2 zone	Dynamic	me1 zone to me2 zone
POX1	0.396339	0.405536	1.03177	1.04756	1.05735	1.09298	1.02373	1.04172	1.33804	1.37456	0.408692	0.440987	-1.42311	-1.75823	-0.33512	1.42311	0.33512	1.75823	0.00966698	1.29113	1.28146	-0.00966698	-1.28146	-1.29113	0.000417139	0.000210576	0.0083382	0.62016	0.00186933	0.00192049	0.00528714	0.00242757	0.020329	0.635977	0.00412116	0.0062702	me1 zone	Mixed I	Dynamic	me1 zone to Mixed I
PPE1	0.436013	0.401162	0.893493	0.79076	1.16259	1.11742	1.26798	1.28556	1.81487	1.71864	0.503346	0.483914	-1.44544	-2.0775	-0.632063	1.44544	0.632063	2.0775	-0.600391	0.770606	1.371	0.600391	-1.371	-0.770606	0.00210983	0.00119155	0.00586343	0.0209413	0.0142128	0.000481064	0.00818682	0.00392232	0.0169762	0.0301031	0.0184062	0.00428855	me1 zone	me2 zone	Dynamic	me1 zone to me2 zone
PPM1	0.517805	0.486095	1.04665	1.02655	1.08086	1.30775	0.895264	0.969843	1.40668	1.58259	0.257753	0.231313	-1.25056	-1.57418	-0.323624	1.25056	0.323624	1.57418	0.152602	2.08376	1.93116	-0.152602	-1.93116	-2.08376	0.0132676	0.00374143	0.179825	0.122484	0.0014429	0.00251573	0.0221585	0.00735728	0.210847	0.138529	0.00355692	0.00690706	me1 zone	Mixed I	Dynamic	me1 zone to Mixed I
PRM1	0.200786	0.186874	0.344868	0.31238	1.3837	1.35518	2.02483	1.81818	2.21273	2.33953	1.6031	1.47447	-2.82072	-3.55372	-0.732997	2.82072	0.732997	3.55372	-2.54773	-2.22728	0.320445	2.54773	-0.320445	2.22728	0.000365172	0.000340141	0.00341409	0.00170989	0.00175518	0.0830406	0.00527573	0.00260528	0.0133363	0.00642682	0.00396087	0.0920006	me1 zone	me2 zone	Dynamic	me1 zone to me2 zone
PRM3	0.547226	0.492059	0.683551	0.540313	1.27285	1.15356	1.60759	1.34105	2.081	1.61551	1.47515	1.1274	-1.22323	-1.83057	-0.607343	1.22323	0.607343	1.83057	-1.26861	-1.08848	0.180123	1.26861	-0.180123	1.08848	0.00721195	0.0116248	0.0928063	0.0271746	0.0519886	0.507474	0.0148847	0.0167496	0.117749	0.0372122	0.0587528	0.519028	me1 zone	Mixed II	Dynamic	me1 zone to Mixed II
PRM4	0.22022	0.210209	0.408835	0.452105	1.79301	1.54336	2.65375	2.66573	3.10533	2.80364	1.62315	1.75387	-2.95443	-3.77906	-0.824631	2.95443	0.824631	3.77906	-2.6273	-1.97176	0.655537	2.6273	-0.655537	1.97176	0.00146961	0.000459492	0.0241581	0.000762515	0.00214891	0.00718692	0.00715171	0.00280442	0.0399508	0.00493145	0.00447851	0.0120021	me1 zone	me2 zone	Dynamic	me1 zone to me2 zone
PRM5	0.37117	0.26448	0.385136	0.354309	1.36462	1.21191	1.93516	1.85442	2.2685	2.05723	1.84006	1.78127	-2.01912	-2.76664	-0.747514	2.01912	0.747514	2.76664	-2.35752	-2.292	0.0655172	2.35752	-0.0655172	2.292	0.0157841	0.00823997	0.0212695	0.000819984	0.000792146	0.232788	0.0252317	0.0127984	0.0365401	0.00504734	0.00269666	0.245422	me1 zone	Mixed II	Dynamic	me1 zone to Mixed II
PRM6	0.103633	0.103722	0.0838102	0.0977892	0.435889	0.380613	0.639702	0.588805	2.29078	2.22711	7.42938	7.77616	-1.97735	-4.44548	-2.46812	1.97735	2.46812	4.44548	-2.75807	-6.38769	-3.62962	2.75807	3.62962	6.38769	0.00244648	2.0944e-05	0.0016304	0.00208672	0.000329434	0.000353337	0.00861004	0.001801	0.010595	0.0069252	0.00209078	0.00413749	me1 zone	me1 zone	Stable	me1 zone to me1 zone
PRM8	0.445378	0.416255	0.947382	0.828944	1.36097	1.4244	1.70366	1.6067	1.85933	1.87168	1.48724	1.2656	-1.69272	-2.11442	-0.421699	1.69272	0.421699	2.11442	-0.898092	-0.632026	0.266066	0.898092	-0.266066	0.632026	0.00120456	0.000536527	0.00613326	0.0133696	0.052907	0.160921	0.00661531	0.00291793	0.0173551	0.021248	0.0597086	0.171892	me1 zone	me2 zone	Dynamic	me1 zone to me2 zone
PRR2	0.15096	0.145327	0.681948	0.683886	0.99881	0.972618	1.20875	1.3175	1.58062	1.59027	0.653265	0.671115	-2.73417	-3.41982	-0.68565	2.73417	0.68565	3.41982	-0.887213	0.0444656	0.931679	0.887213	-0.931679	-0.0444656	0.00014979	6.5993e-05	0.000821265	0.00488997	0.150126	0.00486144	0.00465562	0.0020085	0.00953087	0.0108509	0.160034	0.00954513	me1 zone	me2 zone	Dynamic	me1 zone to me2 zone
PRX1	0.448524	0.446425	1.26632	1.01494	1.10163	1.12775	1.36168	1.22678	1.48529	1.51862	0.470688	0.448214	-1.31677	-1.74697	-0.4302	1.31677	0.4302	1.74697	-0.182267	1.31184	1.49411	0.182267	-1.49411	-1.31184	0.000171313	8.7712e-05	0.00291489	0.396047	0.0153686	0.00308668	0.00468374	0.00205112	0.0125795	0.415712	0.0196955	0.00751825	me1 zone	Mixed I	Dynamic	me1 zone to Mixed I
PRY1	0.231356	0.164183	0.346578	0.385826	1.34804	1.27707	1.7768	1.69271	2.34119	2.18299	1.30119	1.25027	-2.73049	-3.51576	-0.785274	2.73049	0.785274	3.51576	-2.24402	-1.80061	0.443409	2.24402	-0.443409	1.80061	0.00818682	0.00506044	0.00653956	0.00142698	0.00209199	0.0102835	0.0160883	0.00896412	0.0178464	0.00591144	0.00440621	0.0153059	me1 zone	me2 zone	Dynamic	me1 zone to me2 zone
PRY3	0.386495	0.376794	0.726207	0.789811	1.28475	1.214	1.17348	1.31138	1.63771	1.5341	1.06648	1.18833	-1.71091	-2.055	-0.344094	1.71091	0.344094	2.055	-0.712878	-0.572721	0.140156	0.712878	-0.140156	0.572721	0.000684853	0.000605746	0.0313677	0.0193347	0.0285633	0.337165	0.0056824	0.00302873	0.0484069	0.0282743	0.034025	0.350199	me1 zone	Mixed II	Dynamic	me1 zone to Mixed II
PST1	0.106164	0.149546	0.154297	0.185932	0.941244	1.07644	2.0763	2.10244	2.41029	2.72121	4.08234	4.25477	-2.98012	-4.3268	-1.34668	2.98012	1.34668	4.3268	-3.61849	-4.61497	-0.996478	3.61849	0.996478	4.61497	0.00774809	0.00362108	0.00925345	0.00138083	0.000888108	0.000977976	0.0155016	0.00719461	0.0214241	0.00587376	0.00283561	0.00501191	me1 zone	me1 zone	Stable	me1 zone to me1 zone
PST2	0.196513	0.201921	0.689463	0.567181	1.18665	1.32663	1.69682	1.44593	1.85098	2.16273	0.495317	0.582762	-2.65715	-3.33252	-0.675368	2.65715	0.675368	3.33252	-1.32245	0.221114	1.54356	1.32245	-1.54356	-0.221114	0.000970867	0.00117071	0.0396077	0.0183743	0.354566	0.0111715	0.00609442	0.00389783	0.0581722	0.0271529	0.365837	0.0163036	me1 zone	me2 zone	Dynamic	me1 zone to me2 zone
PTH1	0.36334	0.362652	0.701266	0.63368	1.25462	1.43049	1.81743	1.86611	1.8254	1.99203	0.569316	0.752306	-1.88696	-2.39458	-0.507617	1.88696	0.507617	2.39458	-1.46431	0.0144719	1.47878	1.46431	-1.47878	-0.0144719	0.0025143	0.000692903	0.0463846	0.00264507	0.912467	0.0178175	0.00871339	0.00315737	0.0659687	0.00771355	0.915492	0.0234871	me1 zone	me2 zone	Dynamic	me1 zone to me2 zone
PTH4	0.226088	0.266472	0.36468	0.370139	1.19958	1.26831	2.27821	2.16512	2.54758	2.74546	1.19049	1.20981	-2.32491	-3.42572	-1.10081	2.32491	1.10081	3.42572	-2.59618	-1.70775	0.88843	2.59618	-0.88843	1.70775	0.00287565	0.00143928	0.00371785	0.000217165	8.55926e-05	0.00187618	0.0091777	0.00427454	0.0138768	0.00409115	0.00172453	0.00622241	me1 zone	me2 zone	Dynamic	me1 zone to me2 zone
PTI1	0.710419	0.754593	0.91955	0.819859	1.36917	1.58787	1.50169	1.3633	1.79279	1.80721	0.60849	0.584277	-1.01324	-1.29708	-0.283845	1.01324	0.283845	1.29708	-0.719934	0.544285	1.26422	0.719934	-1.26422	-0.544285	0.0128087	0.00114217	0.114986	0.0218252	0.0252363	0.00356881	0.0215855	0.00385868	0.142096	0.0311247	0.030414	0.00801569	me1 zone	me2 zone	Dynamic	me1 zone to me2 zone
PTK1	0.18668	0.166422	0.306088	0.225121	1.46408	1.60376	4.54473	3.34621	3.58191	3.86316	11.4338	9.63162	-3.11907	-4.39813	-1.27906	3.11907	1.27906	4.39813	-3.89285	-5.30946	-1.41661	3.89285	1.41661	5.30946	0.00114728	0.000507942	0.00442575	0.00639688	0.00226763	0.0300093	0.00650578	0.0028791	0.0149959	0.0128339	0.00461717	0.0366667	me1 zone	me1 zone	Stable	me1 zone to me1 zone
PTR2	0.748405	0.683231	0.743366	0.865454	1.26395	1.13101	1.22273	1.28394	1.54529	1.38456	0.526926	0.521313	-0.742339	-1.03316	-0.290823	0.742339	0.290823	1.03316	-0.639773	0.618035	1.25781	0.639773	-1.25781	-0.618035	0.0189845	0.00979452	0.123043	0.0305914	0.0306204	0.000822001	0.0290012	0.014632	0.15066	0.0409985	0.0361831	0.00472001	me1 zone	me2 zone	Dynamic	me1 zone to me2 zone
PUG1	0.0530666	0.0541498	0.137244	0.109007	0.928558	1.1148	2.38237	2.20689	2.60684	3.14025	4.48957	4.14994	-4.25235	-5.74423	-1.49189	4.25235	1.49189	5.74423	-4.22006	-5.13275	-0.912691	4.22006	0.912691	5.13275	0.000974629	0.000553701	0.0155489	0.00171009	0.00116436	0.00743934	0.00609455	0.00292834	0.0293765	0.00642682	0.0032001	0.012292	me1 zone	me1 zone	Stable	me1 zone to me1 zone
PUN1	0.197333	0.17927	0.415119	0.426	1.51831	1.62269	1.91612	2.00283	2.60093	2.51353	1.74096	1.51448	-3.0601	-3.76346	-0.70336	3.0601	0.70336	3.76346	-2.22009	-1.95247	0.267616	2.22009	-0.267616	1.95247	0.000756428	0.000380964	0.00581752	0.000277402	0.00274055	0.124119	0.00578988	0.0026678	0.0168793	0.00411098	0.00522754	0.134176	me1 zone	me2 zone	Dynamic	me1 zone to me2 zone
PUS5	0.333624	0.311675	0.486626	0.539402	1.23787	1.45141	2.20778	2.29665	1.79603	1.99329	0.932115	1.06765	-2.05918	-2.5539	-0.494724	2.05918	0.494724	2.5539	-2.13427	-0.962762	1.17151	2.13427	-1.17151	0.962762	0.00366937	0.00123457	0.0684075	0.00138396	0.0159561	0.00745506	0.0101928	0.00397302	0.0905558	0.00587376	0.0203116	0.0123109	me1 zone	me2 zone	Dynamic	me1 zone to me2 zone
PUT1	0.0370052	0.0486938	0.554172	0.574998	0.844554	0.948857	1.60954	1.54607	2.31761	2.44678	1.11885	1.0657	-4.38728	-5.79687	-1.40959	4.38728	1.40959	5.79687	-1.48266	-0.952068	0.530591	1.48266	-0.530591	0.952068	0.00238276	0.00120465	0.00428226	0.000704596	0.00213505	0.00728585	0.00854184	0.00394491	0.0147755	0.00483765	0.00445771	0.0121118	me1 zone	me2 zone	Dynamic	me1 zone to me2 zone
PUT4	0.0448883	0.0741922	0.14285	0.10389	0.396397	0.411798	5.10561	3.30691	1.84647	1.82242	20.4696	13.995	-2.76277	-4.94533	-2.18257	2.76277	2.18257	4.94533	-5.09148	-7.12598	-2.03451	5.09148	2.03451	7.12598	0.0163533	0.00523766	0.000177371	0.00580694	0.00251673	0.0391443	0.0258968	0.00918629	0.00824169	0.0120347	0.00494345	0.0463891	me1 zone	me1 zone	Stable	me1 zone to me1 zone
PXA1	0.220687	0.213563	1.31893	1.24878	0.87543	0.919825	0.782515	0.739991	1.23718	1.33531	0.244924	0.228143	-2.04759	-2.56657	-0.518975	2.04759	0.518975	2.56657	0.754038	2.44037	1.68633	-0.754038	-1.68633	-2.44037	0.000437167	0.000545219	0.0156468	0.00554391	0.000700144	0.00148902	0.00529326	0.00291793	0.0295175	0.0116939	0.00257406	0.00568265	me1 zone	me3 zone	Dynamic	me1 zone to me3 zone
PXA2	0.578889	0.576665	1.13307	1.17703	0.898747	0.943715	0.764539	0.749324	1.27184	1.24631	0.292229	0.289822	-0.673051	-1.12378	-0.45073	0.673051	0.45073	1.12378	0.609721	1.98874	1.37902	-0.609721	-1.37902	-1.98874	0.00274718	0.000175392	0.00707069	0.00258494	0.000199594	0.000129266	0.00905181	0.00238983	0.0185423	0.00762887	0.00184413	0.00378268	me1 zone	me3 zone	Dynamic	me1 zone to me3 zone
PYK2	0.679832	0.687999	1.17252	1.23972	0.883169	0.895815	0.725155	0.706039	1.25457	1.16586	0.304711	0.265795	-0.379162	-0.823368	-0.444206	0.379162	0.444206	0.823368	0.753154	2.08006	1.3269	-0.753154	-1.3269	-2.08006	0.00124546	0.00422004	0.0144571	0.00348919	0.0026016	0.00565244	0.00665071	0.00794579	0.0279236	0.00890889	0.00505378	0.0103593	me1 zone	me3 zone	Dynamic	me1 zone to me3 zone
QCR10	0.283542	0.242062	0.580685	0.392888	1.77752	1.98592	5.13037	4.93878	4.13089	3.63908	3.44173	2.71738	-2.84	-3.88586	-1.04586	2.84	1.04586	3.88586	-3.37051	-2.66136	0.709148	3.37051	-0.709148	2.66136	0.00239434	0.00141163	0.0132407	0.00687384	0.0147839	0.0531212	0.00855155	0.00424805	0.0262984	0.013402	0.0190514	0.061004	me1 zone	me2 zone	Dynamic	me1 zone to me2 zone
QCR8	0.483848	0.436544	0.536654	0.525934	1.77929	2.05323	2.64644	2.99206	2.25405	2.39256	0.611817	0.935723	-2.05797	-2.33586	-0.277887	2.05797	0.277887	2.33586	-2.40773	-0.542393	1.86534	2.40773	-1.86534	0.542393	0.0038047	0.00134438	0.128714	0.00138903	0.238282	0.0271929	0.0103929	0.00415236	0.156669	0.00587376	0.249385	0.0336184	me1 zone	me2 zone	Dynamic	me1 zone to me2 zone
QDR1	0.215027	0.221009	0.429207	0.393062	1.3446	1.46117	1.99069	2.21712	2.42366	2.49033	1.35318	1.56168	-2.68588	-3.49438	-0.8085	2.68588	0.8085	3.49438	-2.35539	-1.82574	0.529646	2.35539	-0.529646	1.82574	0.000552897	6.34594e-05	0.00601722	0.00181049	0.00439576	0.0544625	0.00543446	0.0020085	0.0171707	0.00655563	0.00725894	0.0624321	me1 zone	me2 zone	Dynamic	me1 zone to me2 zone
RAD55	0.269183	0.26398	0.228186	0.19339	1.75905	1.6616	3.68546	3.01163	2.42262	2.13346	8.20667	6.29059	-2.68162	-3.09515	-0.413525	2.68162	0.413525	3.09515	-3.98967	-5.10384	-1.11417	3.98967	1.11417	5.10384	0.000262617	0.000898657	0.0548477	0.00222291	0.00195926	0.0440814	0.00489	0.00347965	0.0752864	0.00712867	0.00421977	0.0515389	me1 zone	me1 zone	Stable	me1 zone to me1 zone
RAD59	0.243418	0.22169	0.429736	0.436443	1.35722	1.41199	1.56502	1.7612	1.99221	2.18865	1.02331	1.31627	-2.57384	-3.16816	-0.594321	2.57384	0.594321	3.16816	-1.94114	-1.43351	0.507631	1.94114	-0.507631	1.43351	0.00080786	0.000910485	0.0150557	0.00195842	0.0159768	0.123495	0.00591745	0.00349485	0.0286846	0.00670291	0.0203287	0.133527	me1 zone	me2 zone	Dynamic	me1 zone to me2 zone
RBL2	0.163578	0.195866	0.228437	0.287421	1.18248	1.34692	2.33651	2.34471	2.63084	2.8965	2.1887	2.5081	-2.81495	-3.94275	-1.12779	2.81495	1.12779	3.94275	-3.18184	-3.18663	-0.00479389	3.18184	0.00479389	3.18663	0.00322228	0.00139016	0.0105271	0.00268519	0.00362038	0.989552	0.00958516	0.00421593	0.0230857	0.00775871	0.00633318	0.989724	me1 zone	Mixed II	Dynamic	me1 zone to Mixed II
RCF2	0.350764	0.386072	0.39977	0.458882	2.04489	1.76346	2.35005	2.46942	2.80928	2.32854	1.98936	2.33169	-2.36975	-2.80174	-0.431988	2.36975	0.431988	2.80174	-2.48873	-2.33123	0.157491	2.48873	-0.157491	2.33123	0.00287685	0.00294169	0.130359	0.00179476	0.00421202	0.310371	0.0091777	0.00628709	0.158504	0.00654397	0.00704863	0.323655	me1 zone	Mixed II	Dynamic	me1 zone to Mixed II
RCF3	0.296289	0.18283	0.415337	0.421355	1.53779	1.14268	2.6212	2.27551	2.96037	1.95414	1.79508	1.62008	-2.48403	-3.35859	-0.874564	2.48403	0.874564	3.35859	-2.54905	-2.02918	0.519864	2.54905	-0.519864	2.02918	0.0255265	0.0180881	0.144788	0.00161897	0.00135555	0.0543772	0.0364122	0.0241707	0.173952	0.00629028	0.00343064	0.0623468	me1 zone	me2 zone	Dynamic	me1 zone to me2 zone
RCH1	0.29625	0.280849	0.848051	0.811479	1.1756	1.2704	1.12029	1.10581	1.73279	1.86101	0.441274	0.399548	-2.08353	-2.63862	-0.555094	2.08353	0.555094	2.63862	-0.423744	0.980904	1.40465	0.423744	-1.40465	-0.980904	0.00106147	0.000593521	0.0182399	0.00605686	0.00630816	0.00262981	0.00624937	0.00300995	0.0327134	0.0124028	0.00946769	0.00701364	me1 zone	me2 zone	Dynamic	me1 zone to me2 zone
RCK1	0.0486587	0.0392694	0.0452469	0.0349995	0.688729	0.569869	0.954162	0.913371	2.44118	2.11107	6.78129	6.30581	-3.83935	-5.69411	-1.85476	3.83935	1.85476	5.69411	-4.54055	-7.34949	-2.80894	4.54055	2.80894	7.34949	0.00287413	0.00107296	0.00848703	0.0016996	0.000683456	0.000474275	0.0091777	0.0037205	0.0205044	0.00640833	0.00255092	0.00428317	me1 zone	me1 zone	Stable	me1 zone to me1 zone
RCR1	0.357205	0.336307	0.550923	0.596337	1.3689	1.35461	1.48515	1.48792	1.62637	1.61332	0.679941	0.798917	-1.97348	-2.22387	-0.25039	1.97348	0.25039	2.22387	-1.37376	-0.366291	1.00747	1.37376	-1.00747	0.366291	0.000499588	0.000388761	0.00145034	0.00172361	0.107456	0.0129526	0.00537289	0.00267774	0.0104778	0.00645288	0.116426	0.0182141	me1 zone	me2 zone	Dynamic	me1 zone to me2 zone
RDL1	0.154805	0.193153	0.465167	0.506595	1.36498	1.46311	3.12171	3.19126	2.91801	2.90161	1.44437	1.64827	-3.02285	-4.06394	-1.04109	3.02285	1.04109	4.06394	-2.69964	-1.67016	1.02948	2.69964	-1.02948	1.67016	0.0030339	0.00153405	0.00231712	0.000553377	0.00458878	0.00863417	0.00937229	0.00441482	0.0116208	0.00460102	0.00750441	0.0135313	me1 zone	me2 zone	Dynamic	me1 zone to me2 zone
RDS3	0.259764	0.32659	0.474486	0.494262	1.52409	1.5472	2.22222	2.2029	2.97881	2.76641	1.2253	1.37114	-2.389	-3.29252	-0.903522	2.389	0.903522	3.29252	-2.19152	-1.42234	0.769184	2.19152	-0.769184	1.42234	0.00472769	0.00275266	0.00361993	0.000188816	0.00367178	0.0109421	0.0114718	0.00609598	0.0136895	0.00409115	0.00640361	0.0160462	me1 zone	me2 zone	Dynamic	me1 zone to me2 zone
RDT1	0.121206	0.100799	0.0927615	0.0723435	0.873483	0.531887	1.1157	1.59372	3.89776	2.55015	7.87247	8.54844	-2.66228	-4.86017	-2.19788	2.66228	2.19788	4.86017	-4.03653	-6.63601	-2.59948	4.03653	2.59948	6.63601	0.0205086	0.00473086	0.0425322	0.00601491	0.000807088	0.00999307	0.0307308	0.0085758	0.0616185	0.0123344	0.00272026	0.014987	me1 zone	me1 zone	Stable	me1 zone to me1 zone
REC104	0.151522	0.18125	0.228306	0.24104	1.0748	1.32292	1.74978	1.84247	2.21801	2.80196	2.92876	3.03877	-2.84906	-3.91507	-1.06602	2.84906	1.06602	3.91507	-2.93616	-3.66841	-0.732248	2.93616	0.732248	3.66841	0.00479489	0.00293683	0.0421185	0.000338442	0.000166416	0.00387968	0.0115552	0.00628462	0.0611415	0.00414169	0.00180201	0.008415	me1 zone	me1 zone	Stable	me1 zone to me1 zone
REC114	0.156349	0.166388	0.447819	0.416035	1.07376	1.09044	1.76089	1.78654	2.09591	2.19251	2.35292	2.54364	-2.7454	-3.73201	-0.986611	2.7454	0.986611	3.73201	-2.03791	-2.50291	-0.464994	2.03791	0.464994	2.50291	0.00028349	0.000220416	0.00121079	0.000703843	0.000953463	0.014854	0.00503107	0.00244204	0.0101261	0.00483765	0.00293852	0.0202807	me1 zone	me1 zone	Stable	me1 zone to me1 zone
REC8	0.0448305	0.0462421	0.167171	0.145566	0.729969	0.719832	1.90212	1.82444	2.19656	2.27676	5.84243	5.97583	-3.99269	-5.61818	-1.62549	3.99269	1.62549	5.61818	-3.57482	-5.23992	-1.6651	3.57482	1.6651	5.23992	3.7753e-05	3.70488e-05	0.000291766	0.00084802	0.000371916	0.000421608	0.00390115	0.00194016	0.00864865	0.00509521	0.00215696	0.00420538	me1 zone	me1 zone	Stable	me1 zone to me1 zone
REE1	0.0721785	0.0975254	0.239101	0.258412	1.26719	1.20872	2.54532	2.32052	2.65796	2.63118	2.32815	2.25967	-3.86687	-4.96194	-1.09508	3.86687	1.09508	4.96194	-3.28988	-3.205	0.0848789	3.28988	-0.0848789	3.205	0.00318822	0.00189865	0.00101057	0.000700502	0.000350361	0.355736	0.00954379	0.0049072	0.00992278	0.00483765	0.00212124	0.368821	me1 zone	Mixed II	Dynamic	me1 zone to Mixed II
RER1	0.469375	0.465667	0.692824	0.640067	1.8013	1.91611	2.95969	2.53846	2.2714	2.27781	2.25686	2.16563	-1.9912	-2.28252	-0.291319	1.9912	0.291319	2.28252	-2.04439	-1.7303	0.314085	2.04439	-0.314085	1.7303	0.00050928	7.07473e-06	0.0225606	0.00370612	0.00138204	0.113839	0.00542343	0.00156053	0.0380756	0.00919334	0.00347626	0.123644	me1 zone	me2 zone	Dynamic	me1 zone to me2 zone
REV1	0.0750877	0.227064	0.0965068	0.265306	1.61544	1.19679	2.31794	3.03288	2.6814	2.72615	12.5808	12.4286	-3.21837	-4.16163	-0.943262	3.21837	0.943262	4.16163	-3.88644	-6.11108	-2.22464	3.88644	2.22464	6.11108	0.0540172	0.0317621	0.0474231	0.0330162	0.0131942	0.00744236	0.0678757	0.0394368	0.0671468	0.043562	0.0172699	0.0122935	me1 zone	me1 zone	Stable	me1 zone to me1 zone
REV7	0.390129	0.311192	0.540381	0.622955	1.66203	1.44035	1.83253	1.94334	1.81968	1.95362	1.06889	1.1628	-2.14523	-2.42768	-0.282447	2.14523	0.282447	2.42768	-1.69854	-0.93987	0.758673	1.69854	-0.758673	0.93987	0.00795817	0.00488771	0.1318	0.00422658	0.0156327	0.0093762	0.0158198	0.00874707	0.160087	0.00993575	0.0199486	0.0143387	me1 zone	me2 zone	Dynamic	me1 zone to me2 zone
REX2	0.377022	0.304722	0.562049	0.511562	1.62044	1.87542	2.12183	1.99466	2.37917	2.3641	1.02246	1.08594	-2.35835	-2.79858	-0.440232	2.35835	0.440232	2.79858	-1.93894	-0.973676	0.965267	1.93894	-0.965267	0.973676	0.00615865	0.00298334	0.0520847	0.00174861	0.00677102	0.00413441	0.0134955	0.0063487	0.0722874	0.00649355	0.010006	0.00870164	me1 zone	me2 zone	Dynamic	me1 zone to me2 zone
RFA3	0.399948	0.381418	0.506729	0.475265	1.26833	1.44262	1.82691	1.46733	2.2618	2.23089	1.69505	1.40017	-1.79473	-2.52351	-0.728781	1.79473	0.728781	2.52351	-1.74616	-1.65625	0.0899035	1.74616	-0.0899035	1.65625	0.00303673	0.000199224	0.0159084	0.00886185	0.00767358	0.716109	0.00937229	0.00242757	0.0298737	0.0159204	0.011064	0.724424	me1 zone	Mixed II	Dynamic	me1 zone to Mixed II
RFS1	0.24958	0.324724	0.25309	0.276778	1.61056	1.77913	3.66657	3.17196	2.48447	2.58641	9.3009	8.57938	-2.56127	-3.14235	-0.581084	2.56127	0.581084	3.14235	-3.68998	-5.07659	-1.38661	3.68998	1.38661	5.07659	0.00617105	0.00368638	0.0172162	0.00110791	0.000293107	0.00733779	0.0135073	0.00728658	0.0315366	0.00550212	0.00200675	0.0121697	me1 zone	me1 zone	Stable	me1 zone to me1 zone
RGI2	0.0111998	0.0279378	0.0680005	0.124959	0.503152	0.516928	2.30386	1.77506	2.33469	2.69903	8.23045	6.61597	-4.70398	-7.00693	-2.30294	4.70398	2.30294	7.00693	-4.40182	-6.26567	-1.86385	4.40182	1.86385	6.26567	0.0180044	0.00860882	0.00213469	0.0112933	0.00539544	0.0168236	0.0278518	0.013239	0.0114583	0.0188879	0.00844198	0.0223978	me1 zone	me1 zone	Stable	me1 zone to me1 zone
RGS2	0.261425	0.24511	0.448973	0.413694	1.66623	1.62665	1.97596	1.94625	2.80027	2.78206	1.6693	1.52336	-2.70061	-3.46214	-0.761521	2.70061	0.761521	3.46214	-2.18479	-1.88788	0.296907	2.18479	-0.296907	1.88788	0.000337163	0.000181986	0.000556148	0.000753413	0.0021933	0.0467676	0.00521847	0.00239664	0.00929608	0.00490059	0.0045251	0.0544403	me1 zone	me2 zone	Dynamic	me1 zone to me2 zone
RIF2	0.21758	0.210653	0.545081	0.573389	1.49407	1.53685	1.73461	1.79715	2.56978	2.38381	0.806648	0.862344	-2.82329	-3.532	-0.708716	2.82329	0.708716	3.532	-1.65886	-0.57745	1.08141	1.65886	-1.08141	0.57745	0.00012035	0.000279044	0.00662167	0.000720999	0.010792	0.00252945	0.00463004	0.00252168	0.0179624	0.00485155	0.0145735	0.0069222	me1 zone	me2 zone	Dynamic	me1 zone to me2 zone
RIM4	0.44975	0.472679	0.942867	0.942361	1.1867	1.2208	1.16109	1.17869	1.51458	1.52969	0.526852	0.545933	-1.38402	-1.72259	-0.338564	1.38402	0.338564	1.72259	-0.311636	0.813378	1.12501	0.311636	-1.12501	-0.813378	0.000888123	0.000450339	0.00406382	0.00121226	0.000993664	0.000612636	0.00602434	0.00279822	0.0144152	0.00567453	0.00297486	0.00443483	me1 zone	me2 zone	Dynamic	me1 zone to me2 zone
RKM5	0.245944	0.241658	0.441104	0.427107	1.42006	1.56238	2.23047	2.20021	1.90696	1.94314	1.51303	1.44968	-2.61272	-2.98112	-0.368399	2.61272	0.368399	2.98112	-2.35141	-1.7708	0.580613	2.35141	-0.580613	1.7708	0.000718995	3.87698e-05	0.034182	0.00011537	0.000475808	0.00309357	0.00569894	0.00194016	0.0518319	0.00388991	0.00226857	0.00752701	me1 zone	me2 zone	Dynamic	me1 zone to me2 zone
RME1	0.166064	0.142969	0.328437	0.34612	0.921971	1.0005	1.63916	1.67643	1.78734	2.02183	2.09166	2.06911	-2.63713	-3.62365	-0.986517	2.63713	0.986517	3.62365	-2.29726	-2.62484	-0.32758	2.29726	0.32758	2.62484	0.00216596	0.00148643	0.0115309	0.000320721	0.000216417	0.00300599	0.00826637	0.00435182	0.0243095	0.00412873	0.00184413	0.00742459	me1 zone	me1 zone	Stable	me1 zone to me1 zone
RME3	0.328565	0.307755	0.391267	0.43132	1.25029	1.38412	1.62016	1.78506	1.57841	1.73776	1.36064	1.42193	-2.04966	-2.38169	-0.332037	2.04966	0.332037	2.38169	-2.04951	-1.75818	0.291327	2.04951	-0.291327	1.75818	0.00180818	0.00123996	0.0812609	0.00233221	0.00191717	0.0635345	0.00769443	0.0039769	0.104812	0.00729212	0.00416776	0.0719849	me1 zone	me2 zone	Dynamic	me1 zone to me2 zone
RMI1	0.232598	0.221373	0.338911	0.334433	1.35422	1.41342	2.5086	2.25297	3.01066	2.95434	3.53036	3.37045	-2.60798	-3.71585	-1.10787	2.60798	1.10787	3.71585	-2.82202	-3.35735	-0.535329	2.82202	0.535329	3.35735	0.000327063	0.000105613	0.000925612	0.000766495	0.000107365	0.0238374	0.00521847	0.00212489	0.00969779	0.00493145	0.00173412	0.0299924	me1 zone	me1 zone	Stable	me1 zone to me1 zone
RMR1	0.436327	0.36382	0.909261	0.75447	1.15706	1.13731	1.00597	1.09355	1.56888	1.55669	0.483977	0.629777	-1.51976	-1.96578	-0.446021	1.51976	0.446021	1.96578	-0.335638	0.578992	0.914629	0.335638	-0.914629	-0.578992	0.00736709	0.00439929	0.000933157	0.147134	0.128477	0.043334	0.0150269	0.00817354	0.00970281	0.163926	0.137748	0.0507372	me1 zone	me2 zone	Dynamic	me1 zone to me2 zone
RNH201	0.370408	0.295343	0.576436	0.471322	1.68562	1.54046	2.31723	2.11359	2.10692	1.81116	1.35846	1.38744	-2.27673	-2.55709	-0.280363	2.27673	0.280363	2.55709	-2.08027	-1.38998	0.690293	2.08027	-0.690293	1.38998	0.00587004	0.00582724	0.160275	0.00580733	0.0107464	0.00962678	0.0130977	0.00989564	0.190382	0.0120347	0.0145256	0.0145745	me1 zone	me2 zone	Dynamic	me1 zone to me2 zone
RNH203	0.0395413	0.0242231	0.109499	0.151781	0.860493	0.81243	3.11606	2.66941	4.17734	3.47213	22.4664	16.4982	-4.71348	-6.90646	-2.19299	4.71348	2.19299	6.90646	-4.46876	-7.22042	-2.75166	4.46876	2.75166	7.22042	0.00555404	0.0029479	0.00405258	0.00336228	0.00200851	0.00817254	0.0126734	0.00629192	0.0143841	0.00874406	0.0042869	0.0130244	me1 zone	me1 zone	Stable	me1 zone to me1 zone
RNP1	0.0549533	0.0889793	0.0925173	0.102741	0.549513	0.609571	1.31773	1.22976	2.80488	2.89242	10.7724	10.5303	-3.00952	-5.30681	-2.29729	3.00952	2.29729	5.30681	-3.70562	-6.76951	-3.06389	3.70562	3.06389	6.76951	0.0133297	0.00421546	0.00115012	0.000596302	0.000130505	0.000293015	0.0222343	0.00794579	0.00992843	0.00469793	0.00178726	0.00413749	me1 zone	me1 zone	Stable	me1 zone to me1 zone
RNR1	0.147425	0.12601	0.383402	0.374609	1.28178	1.13871	1.71054	1.76933	2.61126	2.59142	2.05684	2.22194	-3.14603	-4.24999	-1.10396	3.14603	1.10396	4.24999	-2.19874	-2.49691	-0.298165	2.19874	0.298165	2.49691	0.00202304	0.000709167	0.00592545	0.000180805	0.000542478	0.0393661	0.00805016	0.00317324	0.0170784	0.00409115	0.00234513	0.0466231	me1 zone	me1 zone	Stable	me1 zone to me1 zone
RNR3	0.0536974	0.0523865	0.222477	0.203561	0.802905	0.790053	1.63035	1.62374	1.4222	1.48739	2.28752	2.2711	-3.90843	-4.77754	-0.869107	3.90843	0.869107	4.77754	-2.9332	-3.41954	-0.486344	2.9332	0.486344	3.41954	2.96769e-05	5.97259e-05	0.00156079	0.000477714	0.000353181	0.00015059	0.00359419	0.0020085	0.0104778	0.00441948	0.00212124	0.00380177	me1 zone	me1 zone	Stable	me1 zone to me1 zone
RNY1	0.500955	0.45606	1.27702	1.0299	0.848259	0.890339	0.949476	0.823834	1.70647	1.86259	0.320323	0.275326	-0.86131	-1.89893	-1.03762	0.86131	1.03762	1.89893	0.379522	1.95343	1.57391	-0.379522	-1.57391	-1.95343	0.00771606	0.00236893	0.00481048	0.181276	0.00933998	0.00891884	0.0154644	0.00557739	0.0156446	0.199261	0.0129441	0.0138277	me1 zone	me3 zone	Dynamic	me1 zone to me3 zone
RPA14	0.289089	0.344142	0.241032	0.239977	1.60759	1.84138	2.63538	2.16358	2.42443	2.32321	3.71034	3.25735	-2.44536	-2.90641	-0.461044	2.44536	0.461044	2.90641	-3.31859	-3.85654	-0.537958	3.31859	0.537958	3.85654	0.00421418	0.00197101	0.045621	0.00184212	0.000594262	0.0863604	0.0108225	0.00499782	0.0650114	0.00657085	0.00243061	0.0953846	me1 zone	me1 zone	Stable	me1 zone to me1 zone
RPB11	0.297745	0.186058	0.249831	0.330521	1.95553	1.41652	3.29858	2.73532	4.96392	3.44328	4.06931	4.0634	-2.80113	-4.11913	-1.318	2.80113	1.318	4.11913	-3.37809	-3.80873	-0.430644	3.37809	0.430644	3.80873	0.0205853	0.0106291	0.0648893	0.00510752	0.00277763	0.0837303	0.0308083	0.0156111	0.0866095	0.0111159	0.00526239	0.0926934	me1 zone	me1 zone	Stable	me1 zone to me1 zone
RPL10	0.403036	0.346148	0.802274	0.696821	2.06864	2.27322	1.6976	1.62059	2.95027	2.80044	0.698413	0.629301	-2.53492	-2.94035	-0.405428	2.53492	0.405428	2.94035	-1.14631	0.175148	1.32146	1.14631	-1.32146	-0.175148	0.00257976	0.00154946	0.0346632	0.00855787	0.303537	0.00384607	0.0087885	0.00444001	0.052382	0.0155671	0.314872	0.00838321	me1 zone	me2 zone	Dynamic	me1 zone to me2 zone
RPL15A	0.427764	0.395429	0.416203	0.35124	2.5403	2.51248	2.33928	2.01472	4.31149	3.38625	2.83865	2.46796	-2.61777	-3.22513	-0.607357	2.61777	0.607357	3.22513	-2.50421	-2.78966	-0.285451	2.50421	0.285451	2.78966	0.000477577	0.00323123	0.0758154	0.00420999	0.0032155	0.192389	0.00530128	0.00667369	0.0988299	0.00990626	0.00581053	0.204216	me1 zone	me1 zone	Stable	me1 zone to me1 zone
RPL15B	0.249595	0.266848	0.311233	0.301447	1.49187	1.55441	2.06169	2.16155	2.20679	2.05031	2.21745	2.30326	-2.56037	-3.04319	-0.482824	2.56037	0.482824	3.04319	-2.78514	-2.88334	-0.0981997	2.78514	0.0981997	2.88334	0.000487902	0.000554557	0.0155128	0.000218492	0.000154074	0.153572	0.00535247	0.00292834	0.0293319	0.00409115	0.00179131	0.164409	me1 zone	Mixed II	Dynamic	me1 zone to Mixed II
RPL28	0.22524	0.376646	0.906696	0.829242	1.94464	2.6423	1.69419	1.54656	4.4473	4.51721	0.743634	0.67703	-2.92997	-3.89666	-0.966691	2.92997	0.966691	3.89666	-0.900614	0.28915	1.18976	0.900614	-1.18976	-0.28915	0.0206215	0.00873594	0.0471336	0.0102885	0.0903937	0.00623258	0.0308384	0.0133773	0.0668026	0.0176751	0.0988896	0.0109659	me1 zone	me2 zone	Dynamic	me1 zone to me2 zone
RPL29	0.671239	0.535526	0.408774	0.357079	2.29542	2.38506	2.36134	1.6434	3.45908	2.49662	2.2636	2.22624	-1.95551	-2.30313	-0.347617	1.95551	0.347617	2.30313	-2.38657	-2.55153	-0.164958	2.38657	0.164958	2.55153	0.00700318	0.0152136	0.299449	0.0136239	0.00147616	0.546257	0.0146233	0.0209036	0.334077	0.0215331	0.00361035	0.557306	me1 zone	Mixed II	Dynamic	me1 zone to Mixed II
RPL3	0.321278	0.267621	0.623338	0.625021	1.94456	1.71833	1.90706	1.96036	3.18477	2.78917	1.24067	1.21523	-2.63689	-3.34259	-0.705703	2.63689	0.705703	3.34259	-1.63134	-0.976219	0.655119	1.63134	-0.655119	0.976219	0.00361505	0.002362	0.0327254	0.000149969	0.00023839	0.00143897	0.0101348	0.00557547	0.0501388	0.00395561	0.0018697	0.00564012	me1 zone	me2 zone	Dynamic	me1 zone to me2 zone
RPL30	0.411272	0.453926	0.457608	0.500093	2.26227	2.76694	1.66491	1.97841	3.25007	2.96035	1.4721	1.69135	-2.53923	-2.84359	-0.304358	2.53923	0.304358	2.84359	-1.92761	-1.72385	0.203754	1.92761	-0.203754	1.72385	0.00405147	0.00118534	0.192405	0.00525183	0.00473312	0.333689	0.0105939	0.00391481	0.22402	0.0113059	0.00769232	0.346669	me1 zone	Mixed II	Dynamic	me1 zone to Mixed II
RPL38	0.457748	0.237073	0.940392	0.646297	2.11873	1.31212	2.42262	1.63536	2.78044	1.88322	1.34041	1.20932	-2.30385	-2.74675	-0.442894	2.30385	0.442894	2.74675	-1.35474	-0.684324	0.670418	1.35474	-0.670418	0.684324	0.0575956	0.0367785	0.413088	0.0746817	0.127737	0.15882	0.0717375	0.0447759	0.447317	0.0885401	0.137005	0.169774	me1 zone	me2 zone	Dynamic	me1 zone to me2 zone
RPL41A	0.166147	0.908201	0.640835	0.418004	2.60452	3.91922	1.97774	1.22935	7.73245	14.1016	0.806265	0.776389	-2.60224	-4.34505	-1.74281	2.60224	1.74281	4.34505	-1.59878	-0.579863	1.01892	1.59878	-1.01892	0.579863	0.137325	0.0674237	0.0826225	0.0747041	0.186418	0.104542	0.155436	0.0772129	0.106211	0.0885485	0.197186	0.114172	me1 zone	me2 zone	Dynamic	me1 zone to me2 zone
RPL41B	0.33614	0.113303	0.271258	0.21725	1.93895	1.46881	3.83263	3.52508	10	4.73945	6.6187	6.16781	-2.92261	-5.0354	-2.11279	2.92261	2.11279	5.0354	-3.9128	-4.7101	-0.797294	3.9128	0.797294	4.7101	0.0614947	0.0325971	0.0717332	0.0019003	0.00126622	0.00965171	0.076091	0.0403343	0.0941918	0.00662767	0.00333063	0.0145969	me1 zone	me1 zone	Stable	me1 zone to me1 zone
RPL4A	0.5682	0.485968	0.582751	0.752172	1.27811	1.23755	1.5061	1.89074	1.84247	1.61346	0.942816	1.28912	-1.25484	-1.71297	-0.458131	1.25484	0.458131	1.71297	-1.34743	-0.74154	0.605894	1.34743	-0.605894	0.74154	0.00825991	0.00736494	0.0438051	0.03179	0.127437	0.158669	0.0162042	0.0117244	0.0630486	0.0422372	0.136709	0.169645	me1 zone	me2 zone	Dynamic	me1 zone to me2 zone
RPL8A	0.130851	0.121969	0.702654	0.640463	1.87604	1.26159	1.53393	1.39469	5.63026	3.53605	1.41861	1.15933	-3.6335	-5.18016	-1.54667	3.6335	1.54667	5.18016	-1.12464	-0.940632	0.184003	1.12464	-0.184003	0.940632	0.00643459	0.00432629	0.0734537	0.00718223	0.028135	0.359806	0.0138989	0.00807406	0.0961436	0.0137797	0.0335357	0.372705	me1 zone	Mixed II	Dynamic	me1 zone to Mixed II
RPL9B	0.219725	0.449255	0.556124	0.481293	1.90297	2.10516	1.84454	1.85909	3.97328	4.48581	1.25607	1.25737	-2.5829	-3.66047	-1.07757	2.5829	1.07757	3.66047	-1.83594	-1.27667	0.559278	1.83594	-0.559278	1.27667	0.0359992	0.0189394	0.0109981	0.00320492	0.00656352	0.000104532	0.0482395	0.0251331	0.0236962	0.00850405	0.00977473	0.00376364	me1 zone	me2 zone	Dynamic	me1 zone to me2 zone
RPP1A	0.50865	0.723765	0.758657	0.636194	2.31582	2.97005	2.11877	1.76718	3.26114	3.42809	1.26411	1.23299	-2.10065	-2.44035	-0.339701	2.10065	0.339701	2.44035	-1.47816	-0.840141	0.638016	1.47816	-0.638016	0.840141	0.0210534	0.0107165	0.195718	0.0148895	0.0222402	0.0410065	0.0313457	0.0157033	0.227598	0.0230519	0.0271563	0.0483766	me1 zone	me2 zone	Dynamic	me1 zone to me2 zone
RPP2A	0.305299	0.221305	0.387598	0.309786	3.02983	2.20883	2.80218	2.86042	5.84606	3.69126	3.57468	3.27496	-3.31441	-4.17879	-0.864388	3.31441	0.864388	4.17879	-3.02144	-3.296	-0.274564	3.02144	0.274564	3.296	0.00949412	0.009339	0.170752	0.00285696	0.00274827	0.0520245	0.0175972	0.0140721	0.201483	0.00800561	0.00523108	0.0598761	me1 zone	me1 zone	Stable	me1 zone to me1 zone
RPP2B	0.2793	0.23114	0.203247	0.264118	1.86902	1.70864	2.21058	2.47481	4.68891	3.28102	4.58609	4.66345	-2.8092	-3.96475	-1.15555	2.8092	1.15555	3.96475	-3.32555	-4.30676	-0.981213	3.32555	0.981213	4.30676	0.0028698	0.00540646	0.0506937	0.00378425	0.00191664	0.0069363	0.0091777	0.00938338	0.0707325	0.00927685	0.00416776	0.0117374	me1 zone	me1 zone	Stable	me1 zone to me1 zone
RPR2	0.120705	0.0786036	0.307257	0.36517	1.83901	1.39822	3.33515	3.85078	4.61266	3.58826	4.37972	4.66398	-4.02169	-5.36271	-1.34102	4.02169	1.34102	5.36271	-3.41773	-3.74946	-0.331737	3.41773	0.331737	3.74946	0.008154	0.00440496	0.0376144	0.00223921	0.00124459	0.0978387	0.0160677	0.00817841	0.0559593	0.0071451	0.00329839	0.107279	me1 zone	me1 zone	Stable	me1 zone to me1 zone
RPS12	0.524382	0.478377	0.600088	0.673357	2.91186	2.86411	1.86363	1.9979	4.03783	4.17179	1.01139	1.27467	-2.52609	-3.03334	-0.507251	2.52609	0.507251	3.03334	-1.60044	-0.844128	0.75631	1.60044	-0.75631	0.844128	0.000708223	0.000536143	0.00269763	0.00365219	0.046214	0.0481689	0.00569894	0.00291793	0.0121563	0.00914034	0.0525886	0.0558522	me1 zone	me2 zone	Dynamic	me1 zone to me2 zone
RPS14B	0.154903	0.115883	0.52194	0.437527	1.62457	1.7965	1.99848	1.87947	6.41884	5.42163	1.55267	1.5555	-3.65923	-5.45043	-1.7912	3.65923	1.7912	5.45043	-2.01499	-1.69576	0.319228	2.01499	-0.319228	1.69576	0.00362	0.00196157	0.00622908	0.00442035	0.00554854	0.0188034	0.01014	0.00499178	0.017473	0.010179	0.00862041	0.0245502	me1 zone	me2 zone	Dynamic	me1 zone to me2 zone
RPS22A	0.293764	0.352418	0.452483	0.383832	2.71245	2.59603	2.33943	2.73347	5.51815	3.51364	2.79792	2.9785	-3.03829	-3.805	-0.766713	3.03829	0.766713	3.805	-2.60069	-2.78806	-0.187364	2.60069	0.187364	2.78806	0.00196339	0.0085412	0.155139	0.00392236	0.00206164	0.255189	0.00795072	0.0131456	0.184728	0.00948825	0.00435505	0.267958	me1 zone	Mixed II	Dynamic	me1 zone to Mixed II
RPS28A	0.517655	0.592312	0.518035	0.739988	1.79009	1.98432	2.05703	2.56382	3.54573	3.08273	1.09145	1.31424	-1.76574	-2.57816	-0.812422	1.76574	0.812422	2.57816	-1.877	-0.935294	0.941706	1.877	-0.941706	0.935294	0.0047587	0.00294123	0.023073	0.0246192	0.0816315	0.0456422	0.0115017	0.00628709	0.0386929	0.0343843	0.0898165	0.0532338	me1 zone	me2 zone	Dynamic	me1 zone to me2 zone
RPS29A	0.707202	0.814982	0.840235	0.662493	1.54577	1.78061	2.40174	2.06212	2.11123	2.42543	1.63916	1.30232	-1.12781	-1.57549	-0.447673	1.12781	0.447673	1.57549	-1.57071	-0.968957	0.60175	1.57071	-0.60175	0.968957	0.0160205	0.00815067	0.0885325	0.0162827	0.0555566	0.0928051	0.0255245	0.0126872	0.112849	0.0246447	0.0626373	0.102169	me1 zone	me2 zone	Dynamic	me1 zone to me2 zone
RPS31	0.406698	0.317715	0.330969	0.319725	1.95967	2.07102	2.47483	2.09818	2.98787	2.48887	2.66437	2.26289	-2.47614	-2.91843	-0.442289	2.47614	0.442289	2.91843	-2.81309	-2.92074	-0.107643	2.81309	0.107643	2.92074	0.00534477	0.00569615	0.0866597	0.00187189	0.00170101	0.586008	0.0123423	0.00973339	0.110707	0.00658846	0.00388852	0.597119	me1 zone	Mixed II	Dynamic	me1 zone to Mixed II
RPS9A	0.117047	0.0797487	0.647262	0.748651	1.69707	1.90557	1.61692	1.88418	6.53929	5.25419	1.41158	1.41937	-4.19428	-5.90515	-1.71086	4.19428	1.71086	5.90515	-1.3266	-1.02008	0.306518	1.3266	-0.306518	1.02008	0.00466508	0.0028813	0.0107996	0.0129325	0.0103625	0.111523	0.0114047	0.00624715	0.0234686	0.0207309	0.0140629	0.121313	me1 zone	me2 zone	Dynamic	me1 zone to me2 zone
RRN5	0.162347	0.148191	0.285098	0.295039	1.13578	1.37012	3.57695	3.07755	4.03047	4.48921	14.8135	13.2296	-3.01249	-4.77796	-1.76547	3.01249	1.76547	4.77796	-3.51987	-5.59511	-2.07525	3.51987	2.07525	5.59511	0.00249337	0.000454361	0.00768686	0.000999785	0.00023217	0.00424287	0.0087016	0.00280442	0.0194283	0.0053679	0.00185672	0.00883292	me1 zone	me1 zone	Stable	me1 zone to me1 zone
RRT13	0.358846	0.343429	0.852176	0.796606	1.18616	1.15837	1.18249	1.27775	1.46142	1.47593	0.695713	0.62238	-1.73919	-2.0644	-0.325215	1.73919	0.325215	2.0644	-0.577398	0.322948	0.900347	0.577398	-0.900347	-0.322948	0.000428046	0.000247192	0.00322862	0.0160856	0.0745873	0.011583	0.00529326	0.00248574	0.0130664	0.0244236	0.0824447	0.01673	me1 zone	me2 zone	Dynamic	me1 zone to me2 zone
RRT5	0.0438306	0.0433032	0.0343425	0.0478089	0.547496	0.541259	0.601852	0.67935	3.10999	2.92353	6.57109	6.81972	-3.6433	-6.11362	-2.47032	3.6433	2.47032	6.11362	-3.96307	-7.34874	-3.38567	3.96307	3.38567	7.34874	1.08895e-05	5.52612e-05	0.000337127	0.00405223	0.00106053	0.000726769	0.00307916	0.0020085	0.00893548	0.00967111	0.00306646	0.00456753	me1 zone	me1 zone	Stable	me1 zone to me1 zone
RRT6	0.404006	0.377564	0.90607	0.913482	1.48479	1.55316	1.67887	1.57988	2.13153	2.12925	0.765328	0.782331	-1.95865	-2.44667	-0.488021	1.95865	0.488021	2.44667	-0.840737	0.233496	1.07423	0.840737	-1.07423	-0.233496	0.000894776	0.000397878	0.004395	0.00276064	0.00519762	0.00187985	0.00602434	0.0026956	0.0149446	0.00786604	0.00823541	0.00622344	me1 zone	me2 zone	Dynamic	me1 zone to me2 zone
RRT7	0.174048	0.220977	0.245522	0.38883	0.394684	0.458132	0.517491	0.564392	0.837165	0.997875	2.95745	3.17464	-1.11029	-2.21579	-1.10551	1.11029	1.10551	2.21579	-0.770189	-3.27302	-2.50284	0.770189	2.50284	3.27302	0.0315089	0.00914201	0.0219127	0.139379	0.0101222	0.00104036	0.0433021	0.0138625	0.0373328	0.15598	0.0138248	0.00509981	me1 zone	me1 zone	Stable	me1 zone to me1 zone
RRT8	0.369959	0.351349	0.981763	0.888337	1.07129	1.09584	1.09757	1.11413	1.80704	1.85651	0.468035	0.46785	-1.58709	-2.34456	-0.757462	1.58709	0.757462	2.34456	-0.242037	0.998713	1.24075	0.242037	-1.24075	-0.998713	0.000655389	0.000320951	0.0011255	0.0790389	0.00519494	7.58449e-05	0.00556645	0.00260057	0.00992278	0.0930345	0.00823343	0.00376364	me1 zone	Mixed I	Dynamic	me1 zone to Mixed I
RSM19	0.309082	0.385929	0.373627	0.526045	1.65358	1.5899	3.07626	3.13261	2.97609	2.8489	2.53677	2.95857	-2.22244	-3.06715	-0.844712	2.22244	0.844712	3.06715	-2.78686	-2.61074	0.176123	2.78686	-0.176123	2.61074	0.00527353	0.00280516	0.00250666	0.0076585	0.0104399	0.247871	0.0122368	0.00615908	0.011902	0.0144192	0.0141579	0.260559	me1 zone	Mixed II	Dynamic	me1 zone to Mixed II
RTA1	0.371709	0.381363	0.692393	0.695409	0.976826	1.05138	1.00667	1.11764	1.60827	1.70169	0.750245	0.818903	-1.42935	-2.13595	-0.706607	1.42935	0.706607	2.13595	-0.614196	-0.17718	0.437017	0.614196	-0.437017	0.17718	0.00154355	0.000438543	0.00883221	0.0148683	0.108713	0.0472478	0.00725918	0.00275459	0.0208307	0.0230253	0.117699	0.0549282	me1 zone	me2 zone	Dynamic	me1 zone to me2 zone
RTC2	0.179095	0.162388	0.667831	0.747161	0.825506	0.795798	1.35892	1.437	1.12326	1.30687	0.686728	0.857883	-2.24727	-2.83115	-0.583879	2.24727	0.583879	2.83115	-0.982532	-0.126449	0.856082	0.982532	-0.856082	0.126449	0.00112307	0.00210739	0.0355432	0.00833835	0.57374	0.0347563	0.00644935	0.00518506	0.0534589	0.01531	0.584619	0.0416699	me1 zone	me2 zone	Dynamic	me1 zone to me2 zone
RTC3	0.266692	0.247319	0.321061	0.297102	1.94984	1.93113	3.45241	3.33974	3.81191	3.17884	2.88096	2.78744	-2.91655	-3.76558	-0.849031	2.91655	0.849031	3.76558	-3.45781	-3.19688	0.260924	3.45781	-0.260924	3.19688	0.000353163	0.00141978	0.0233675	0.000309366	0.000361275	0.0163292	0.00521847	0.00425494	0.0390364	0.00412668	0.00213717	0.0218711	me1 zone	me2 zone	Dynamic	me1 zone to me2 zone
RTR2	0.28891	0.374994	0.573092	0.582005	1.45871	1.68252	1.79213	2.03913	2.14741	2.31829	1.07732	0.997238	-2.24228	-2.74984	-0.507557	2.24228	0.507557	2.74984	-1.72981	-0.844787	0.885018	1.72981	-0.885018	0.844787	0.00895641	0.00500486	0.0486578	0.00293749	0.00450388	0.01477	0.0169592	0.00890682	0.0685405	0.00813219	0.007395	0.0202112	me1 zone	me2 zone	Dynamic	me1 zone to me2 zone
RTS3	0.206913	0.167555	0.358796	0.292596	1.25015	1.14638	1.39454	1.60906	1.79847	1.8859	1.09767	1.22178	-2.67804	-3.2985	-0.620467	2.67804	0.620467	3.2985	-2.20509	-1.83219	0.372903	2.20509	-0.372903	1.83219	0.00373485	0.00221902	0.0129009	0.00655479	0.00807925	0.102403	0.0103067	0.00537867	0.0259157	0.0130088	0.011516	0.111921	me1 zone	me2 zone	Dynamic	me1 zone to me2 zone
RUF20	0.463359	0.48057	0.588892	0.665953	1.25706	1.58965	2.235	2.37277	2.13947	2.28623	2.23184	2.8616	-1.59255	-2.22916	-0.636606	1.59255	0.636606	2.22916	-1.87656	-2.02113	-0.14457	1.87656	0.14457	2.02113	0.0115176	0.000599969	0.066891	0.00274588	0.00973369	0.542715	0.0200807	0.00302056	0.0889096	0.00784342	0.0133704	0.553791	me1 zone	Mixed II	Dynamic	me1 zone to Mixed II
RUF22	0.0650302	0.0884306	0.070224	0.0846756	0.402048	0.329732	0.488584	0.620341	1.35492	1.45849	5.35209	5.90804	-2.25354	-4.19638	-1.94284	2.25354	1.94284	4.19638	-2.83976	-6.18375	-3.34399	2.83976	3.34399	6.18375	0.0133182	0.00291674	0.00607382	0.00590182	0.000607997	0.0030771	0.0222228	0.00626796	0.0172456	0.012172	0.00244304	0.0075099	me1 zone	me1 zone	Stable	me1 zone to me1 zone
SAE3	0.100138	0.119652	0.123802	0.165226	0.344467	0.366021	0.488099	0.474121	1.75034	1.58377	6.4896	7.01993	-1.69268	-3.9231	-2.23042	1.69268	2.23042	3.9231	-1.73516	-5.54663	-3.81147	1.73516	3.81147	5.54663	0.00632714	0.00140408	0.00142979	0.0139991	0.00150247	0.000251293	0.0137547	0.00423706	0.0104778	0.0219751	0.00363451	0.0041071	me1 zone	me1 zone	Stable	me1 zone to me1 zone
SAF1	0.696663	0.709576	1.40927	1.37378	0.912507	0.848036	0.623045	0.60055	1.26632	1.21306	0.15845	0.169595	-0.324178	-0.818135	-0.493957	0.324178	0.493957	0.818135	1.18554	3.0847	1.89916	-1.18554	-1.89916	-3.0847	0.0272551	0.00169416	0.0150024	0.000740486	0.000287987	0.000860032	0.0384675	0.00465419	0.028621	0.00486862	0.00200399	0.00476157	me1 zone	me3 zone	Dynamic	me1 zone to me3 zone
SAM2	0.260378	0.237952	0.348068	0.404655	1.36602	1.48958	2.04066	1.90048	2.01609	1.84744	1.75882	1.73916	-2.51862	-2.95475	-0.436125	2.51862	0.436125	2.95475	-2.38842	-2.21633	0.172088	2.38842	-0.172088	2.21633	0.00127786	0.000936933	0.0389891	0.00251556	0.0023996	0.0811084	0.00672866	0.00351721	0.0574763	0.00751825	0.00478754	0.0900508	me1 zone	Mixed II	Dynamic	me1 zone to Mixed II
SAP4	0.715671	0.734811	1.06834	1.01499	0.984269	1.06593	0.955542	0.952632	1.18236	1.30984	0.288269	0.329797	-0.499233	-0.780889	-0.281656	0.499233	0.281656	0.780889	0.126695	1.75306	1.62636	-0.126695	-1.62636	-1.75306	0.0144579	0.00944872	0.0954027	0.076296	0.00348162	0.0035319	0.0235571	0.0141981	0.120712	0.0901566	0.00616738	0.00796409	me1 zone	Mixed I	Dynamic	me1 zone to Mixed I
SAY1	0.453436	0.500949	0.783338	0.747194	1.41995	1.58866	1.63536	1.72586	1.88298	1.92097	0.609317	0.592615	-1.65645	-1.99486	-0.338402	1.65645	0.338402	1.99486	-1.13495	0.348677	1.48363	1.13495	-1.48363	-0.348677	0.00424855	0.0013456	0.0536692	0.00206725	0.012633	0.00086767	0.0108694	0.00415236	0.0740803	0.00689336	0.0166491	0.00478341	me1 zone	me2 zone	Dynamic	me1 zone to me2 zone
SBH2	0.307206	0.317675	0.375962	0.316309	2.0879	2.38498	2.90722	2.35682	3.48725	3.81202	2.75409	2.31864	-2.83955	-3.5461	-0.706547	2.83955	0.706547	3.5461	-2.92676	-2.87335	0.053407	2.92676	-0.053407	2.87335	0.0012149	0.000374627	0.0255643	0.00446687	0.00372695	0.819503	0.00661947	0.00266336	0.0416298	0.0102477	0.00647431	0.824955	me1 zone	Mixed II	Dynamic	me1 zone to Mixed II
SCEI	1.05361	0.285753	1.04231	1.99008	0.955329	0.354541	1.66154	1.97421	2.17486	0.69603	7.39423	10.2897	0.0321197	-1.09995	-1.13207	-0.0321197	1.13207	1.09995	-0.261797	-2.54391	-2.28211	0.261797	2.28211	2.54391	0.949243	0.449594	0.42596	0.564223	0.0383271	0.0137652	0.95156	0.463291	0.46013	0.58183	0.0443779	0.0191183	me1 zone	me1 zone	Stable	me1 zone to me1 zone
SCM4	0.130862	0.159944	0.241669	0.259881	1.33315	1.54401	3.13799	2.73562	3.44245	3.62094	9.34951	8.17571	-3.30652	-4.60223	-1.29572	3.30652	1.29572	4.60223	-3.54978	-5.1269	-1.57712	3.54978	1.57712	5.1269	0.00292399	0.00104741	0.00735294	0.000995464	0.000460882	0.00761527	0.00925217	0.00367869	0.0188984	0.00535947	0.00225035	0.0124787	me1 zone	me1 zone	Stable	me1 zone to me1 zone
SCO2	0.478169	0.30433	0.860217	0.832163	1.19209	1.05474	1.23223	1.17843	1.89061	1.6604	0.502465	0.438534	-1.52173	-2.18207	-0.660336	1.52173	0.660336	2.18207	-0.510376	0.846789	1.35716	0.510376	-1.35716	-0.846789	0.0440381	0.0226378	0.0359974	0.00612393	0.0138395	0.00572011	0.0572376	0.0292577	0.0540713	0.0124812	0.0179795	0.0104308	me1 zone	me2 zone	Dynamic	me1 zone to me2 zone
SCP1	0.364119	0.455351	0.727172	0.667979	1.46722	1.56569	1.58518	1.63557	1.78133	2.03522	0.580098	0.644141	-1.88794	-2.21951	-0.331569	1.88794	0.331569	2.21951	-1.20698	0.188536	1.39551	1.20698	-1.39551	-0.188536	0.00775445	0.00704343	0.0913212	0.00290668	0.191105	0.00316845	0.0155089	0.0113699	0.115967	0.00808454	0.201958	0.00759425	me1 zone	me2 zone	Dynamic	me1 zone to me2 zone
SCS22	0.278855	0.363463	0.892941	0.897544	1.34927	1.65088	1.22335	1.55819	3.20737	3.92398	0.331209	0.336521	-2.22368	-3.47282	-1.24914	2.22368	1.24914	3.47282	-0.635532	1.42301	2.05855	0.635532	-2.05855	-1.42301	0.0114181	0.00473549	0.0260766	0.069922	7.18467e-05	0.00721376	0.0199435	0.00858148	0.042148	0.0834651	0.00170739	0.0120229	me1 zone	me2 zone	Dynamic	me1 zone to me2 zone
SCS3	0.113581	0.132519	0.221916	0.137908	1.50088	1.6168	3.46769	3.08966	3.84833	3.9999	7.37555	7.17745	-3.66316	-4.99505	-1.33189	3.66316	1.33189	4.99505	-4.18775	-5.33788	-1.15013	4.18775	1.15013	5.33788	0.00113279	0.000525779	0.00205287	0.00691017	0.00405954	0.0054658	0.00646085	0.00290236	0.011278	0.0134371	0.00686742	0.0101611	me1 zone	me1 zone	Stable	me1 zone to me1 zone
SDD1	0.086016	0.0727962	0.171241	0.183309	0.920821	0.942317	2.21524	2.17861	3.47048	3.60427	4.91534	4.70706	-3.55234	-5.47728	-1.92494	3.55234	1.92494	5.47728	-3.63143	-4.76234	-1.13091	3.63143	1.13091	4.76234	0.00116488	0.000506514	0.000275646	0.000193834	0.000149352	0.000875026	0.00653817	0.0028791	0.00843432	0.00409115	0.00179131	0.00478843	me1 zone	me1 zone	Stable	me1 zone to me1 zone
SDH1	0.582501	0.58261	0.744577	0.767256	1.13731	1.11939	1.65913	1.76849	1.40374	1.36751	0.606466	0.716102	-0.953747	-1.25007	-0.296324	0.953747	0.296324	1.25007	-1.18091	0.192958	1.37387	1.18091	-1.37387	-0.192958	0.000144404	0.000227632	0.00550446	0.00185278	0.245939	0.00857056	0.00463004	0.00244514	0.0165313	0.00657173	0.256978	0.0134568	me1 zone	me2 zone	Dynamic	me1 zone to me2 zone
SDH5	0.502385	0.445959	0.976077	0.905332	1.36344	1.34361	1.73424	1.79279	2.2619	2.1935	0.472619	0.523128	-1.51324	-2.23207	-0.718834	1.51324	0.718834	2.23207	-0.90664	0.917963	1.8246	0.90664	-1.8246	-0.917963	0.00324748	0.00157383	0.00116408	0.00424636	0.00970098	0.00177567	0.00960301	0.00447554	0.00997532	0.00995122	0.0133319	0.00607744	me1 zone	me2 zone	Dynamic	me1 zone to me2 zone
SDH6	0.185268	0.247215	0.289836	0.254567	0.832992	0.944357	1.9814	2.30698	3.35414	3.20003	6.45602	7.71618	-2.03901	-3.9217	-1.88269	2.03901	1.88269	3.9217	-2.97769	-4.70224	-1.72456	2.97769	1.72456	4.70224	0.0120181	0.00285632	0.00261911	0.00233982	0.00114373	0.0094923	0.0206629	0.0062141	0.0120183	0.00730005	0.00317102	0.0144579	me1 zone	me1 zone	Stable	me1 zone to me1 zone
SDH7	0.157911	0.129675	0.397996	0.328626	1.79436	1.56475	3.28686	3.04785	3.32451	2.78577	2.05525	2.11951	-3.54601	-4.40917	-0.86316	3.54601	0.86316	4.40917	-3.124	-2.52242	0.601585	3.124	-0.601585	2.52242	0.0023685	0.00186896	0.0333599	0.00224397	0.00304766	0.00944981	0.00853062	0.00488155	0.050813	0.00714986	0.00559516	0.0144205	me1 zone	me2 zone	Dynamic	me1 zone to me2 zone
SDH8	0.253584	0.286344	0.628865	0.696398	1.39515	1.31009	1.71905	1.84505	1.84829	1.85356	0.695588	0.89156	-2.32492	-2.77741	-0.452494	2.32492	0.452494	2.77741	-1.42726	-0.260159	1.1671	1.42726	-1.1671	0.260159	0.00179417	0.00099293	0.00989622	0.00390757	0.32427	0.0241082	0.00767023	0.00358291	0.0222713	0.00946441	0.335592	0.0302735	me1 zone	me2 zone	Dynamic	me1 zone to me2 zone
SDP1	0.160883	0.176715	0.372192	0.454236	1.31198	1.08034	1.85488	2.17081	2.54001	2.10495	1.11053	1.25971	-2.82503	-3.78229	-0.957259	2.82503	0.957259	3.78229	-2.28427	-1.52007	0.764201	2.28427	-0.764201	1.52007	0.00303234	0.00160448	0.0390258	0.00634813	0.0122166	0.0344792	0.00937229	0.00452244	0.0574802	0.0127807	0.016165	0.0413722	me1 zone	me2 zone	Dynamic	me1 zone to me2 zone
SDS24	0.624093	0.645119	1.22996	1.32157	0.823648	0.907208	0.649132	0.690382	1.11521	1.27997	0.18475	0.162633	-0.447552	-0.916199	-0.468647	0.447552	0.468647	0.916199	0.929648	2.87676	1.94711	-0.929648	-1.94711	-2.87676	0.0262205	0.0123076	0.0614414	0.00535208	0.00134214	0.00273473	0.0371899	0.017543	0.0827178	0.0114276	0.00341323	0.00713013	me1 zone	me3 zone	Dynamic	me1 zone to me3 zone
SEC59	0.106952	0.167311	0.934594	0.87629	1.80849	1.92465	1.47357	1.19357	5.14238	5.44088	0.524757	0.358693	-3.76676	-5.27008	-1.50332	3.76676	1.50332	5.27008	-0.5586	1.03547	1.59407	0.5586	-1.59407	-1.03547	0.00726773	0.00373947	0.00162112	0.0740112	0.0624856	0.0358538	0.0149428	0.00735612	0.010595	0.0878903	0.0698197	0.0428554	me1 zone	me2 zone	Dynamic	me1 zone to me2 zone
SED1	0.130712	0.136429	0.114663	0.125531	1.22304	1.30506	2.28426	2.30125	2.35007	2.51336	5.36953	5.45493	-3.24238	-4.1863	-0.943919	3.24238	0.943919	4.1863	-4.25481	-5.49395	-1.23914	4.25481	1.23914	5.49395	0.000299134	0.000188371	0.00505768	0.000237055	0.000145566	0.000102968	0.00511911	0.00240613	0.0159789	0.00409115	0.00178726	0.00376364	me1 zone	me1 zone	Stable	me1 zone to me1 zone
SEM1	0.753405	0.559824	0.89106	0.895412	2.26723	2.2052	2.60358	2.60731	3.50471	2.48332	0.971122	1.20779	-1.76794	-2.18896	-0.421022	1.76794	0.421022	2.18896	-1.54442	-0.286495	1.25792	1.54442	-1.25792	0.286495	0.014241	0.0218421	0.249947	5.62633e-06	0.219396	0.0150832	0.0232697	0.028421	0.283862	0.00301399	0.230373	0.0205274	me1 zone	me2 zone	Dynamic	me1 zone to me2 zone
SEN2	0.164673	0.165702	0.346488	0.418928	1.46566	1.45147	2.11603	2.51263	3.25707	3.1938	1.68653	2.07747	-3.14237	-4.28732	-1.14495	3.14237	1.14495	4.28732	-2.59628	-2.29795	0.298329	2.59628	-0.298329	2.29795	7.0329e-06	1.19895e-05	0.000190249	0.00501786	0.0077524	0.262616	0.00307916	0.0016162	0.00824169	0.0110182	0.0111552	0.275555	me1 zone	me2 zone	Dynamic	me1 zone to me2 zone
SEO1	0.060202	0.0626843	0.153598	0.153936	0.670398	0.705243	1.35581	1.37462	2.1507	2.14926	4.8241	4.64711	-3.48471	-5.12893	-1.64422	3.48471	1.64422	5.12893	-3.15031	-4.94473	-1.79442	3.15031	1.79442	4.94473	0.000179952	3.22974e-05	0.000493646	1.02011e-05	2.98368e-05	0.000256391	0.00468374	0.00194016	0.00926366	0.0033121	0.00157094	0.0041071	me1 zone	me1 zone	Stable	me1 zone to me1 zone
SET6	0.661783	0.74486	1.24289	1.08192	0.826836	0.938377	0.630321	0.625946	1.03283	1.19305	0.16802	0.154881	-0.327586	-0.662119	-0.334533	0.327586	0.334533	0.662119	0.887969	2.84795	1.95998	-0.887969	-1.95998	-2.84795	0.120084	0.039026	0.13744	0.0125859	0.00165814	0.000902413	0.137711	0.0471824	0.166305	0.0203499	0.00383673	0.00484535	me1 zone	me3 zone	Dynamic	me1 zone to me3 zone
SFC1	0.0315394	0.0405831	0.136429	0.103262	0.753547	0.644542	2.11818	2.51352	2.28063	2.03174	3.3539	4.33878	-4.27686	-5.90189	-1.62502	4.27686	1.62502	5.90189	-4.2723	-5.00424	-0.731943	4.2723	0.731943	5.00424	0.00248512	0.00114351	0.0073423	0.0030204	0.00297368	0.082945	0.00869189	0.00385868	0.0188811	0.00827803	0.00550149	0.0919213	me1 zone	me1 zone	Stable	me1 zone to me1 zone
SFT1	0.256053	0.288279	0.567468	0.534861	1.60915	1.74875	2.17047	1.92104	3.04199	3.008	1.18108	1.26535	-2.625	-3.47438	-0.849372	2.625	0.849372	3.47438	-1.89208	-1.15012	0.741956	1.89208	-0.741956	1.15012	0.00157857	0.000609775	0.00503027	0.0026702	0.0032319	0.0181618	0.00734119	0.00303568	0.0159449	0.00775145	0.005831	0.0238589	me1 zone	me2 zone	Dynamic	me1 zone to me2 zone
SGA1	0.0990021	0.0869645	0.173098	0.190236	0.879378	0.766796	1.57749	1.59993	1.83488	1.66112	2.5094	2.55383	-3.146	-4.23259	-1.08659	3.146	1.08659	4.23259	-3.12849	-3.80069	-0.672202	3.12849	0.672202	3.80069	0.00186548	0.000774278	0.0123629	0.000483578	0.00033169	0.000584005	0.00780389	0.00329054	0.0253248	0.00441948	0.00210277	0.00443483	me1 zone	me1 zone	Stable	me1 zone to me1 zone
SHC1	0.0649952	0.052795	0.158739	0.170256	0.868808	0.819184	1.89293	2.0691	2.34566	2.16551	3.35446	3.78033	-3.84102	-5.25921	-1.4182	3.84102	1.4182	5.25921	-3.5901	-4.43873	-0.848632	3.5901	0.848632	4.43873	0.00163624	0.00092959	0.00253909	0.000517509	0.000506841	0.0157077	0.00743144	0.00351721	0.0119531	0.0045109	0.00230355	0.021198	me1 zone	me1 zone	Stable	me1 zone to me1 zone
SHH4	0.188632	0.187499	0.289825	0.275883	1.3078	1.44208	2.76032	2.45499	2.67471	2.78785	2.19487	1.95039	-2.87006	-3.86027	-0.990208	2.87006	0.990208	3.86027	-3.20462	-2.87333	0.331291	3.20462	-0.331291	2.87333	0.000605999	6.12004e-05	0.00591122	0.000819469	0.00103208	0.110007	0.00549193	0.0020085	0.0170499	0.00504734	0.00304278	0.119754	me1 zone	me2 zone	Dynamic	me1 zone to me2 zone
SHR5	0.27295	0.244903	0.288843	0.607183	1.32108	1.42316	2.50488	3.85747	1.86364	2.20517	13.356	17.0234	-2.40579	-2.97399	-0.5682	2.40579	0.5682	2.97399	-2.82795	-5.08341	-2.25546	2.82795	2.25546	5.08341	0.00154998	0.00235398	0.0511534	0.0430001	0.0116828	0.0237194	0.00726946	0.00557478	0.0712239	0.0547257	0.0155572	0.0298634	me1 zone	me1 zone	Stable	me1 zone to me1 zone
SHU1	0.160265	0.176789	0.289422	0.326786	1.22528	1.11335	2.21514	2.5517	4.14924	3.86455	19.2575	18.9055	-2.79461	-4.57143	-1.77682	2.79461	1.77682	4.57143	-2.95154	-5.95261	-3.00107	2.95154	3.00107	5.95261	0.0012505	0.000365206	0.00233503	0.0020704	0.000221226	0.00117068	0.00666393	0.00266336	0.0116208	0.00689336	0.00184413	0.00528117	me1 zone	me1 zone	Stable	me1 zone to me1 zone
SHU2	0.085223	0.156148	0.215215	0.147431	1.59628	1.71572	3.62397	3.32505	3.23592	3.46361	5.34392	4.56588	-3.77838	-4.79473	-1.01635	3.77838	1.01635	4.79473	-4.26017	-4.77222	-0.512047	4.26017	0.512047	4.77222	0.0128531	0.00808382	0.00491417	0.00423908	0.0037797	0.0589702	0.0216349	0.0126002	0.0157831	0.0099448	0.00654027	0.0671957	me1 zone	me1 zone	Stable	me1 zone to me1 zone
SIP18	0.0447783	0.0439456	0.100154	0.119004	0.617358	0.491405	1.5595	1.67317	2.42421	2.5936	8.59581	11.1232	-3.64348	-5.82159	-2.17811	3.64348	2.17811	5.82159	-3.88268	-6.49148	-2.6088	3.88268	2.6088	6.49148	0.00205882	7.54603e-05	0.00610616	0.00119241	0.00118793	0.00545977	0.00809274	0.00203646	0.0173076	0.00566014	0.00322162	0.0101565	me1 zone	me1 zone	Stable	me1 zone to me1 zone
SIP2	0.437775	0.449127	1.02913	0.95815	1.18061	1.17599	1.08895	1.05465	1.85879	1.88765	0.315942	0.295334	-1.40985	-2.07867	-0.668819	1.40985	0.668819	2.07867	-0.10924	1.7009	1.81014	0.10924	-1.81014	-1.7009	0.000175528	0.000107487	0.000293898	0.190919	0.00173266	0.000883398	0.00468374	0.00212489	0.00864865	0.209221	0.0039363	0.00481017	me1 zone	Mixed I	Dynamic	me1 zone to Mixed I
SIP4	0.0537069	0.0410087	0.595166	0.555133	0.879781	0.869118	1.61715	1.59521	2.01482	2.02225	1.27201	1.13801	-4.2067	-5.41356	-1.20686	4.2067	1.20686	5.41356	-1.48162	-1.06704	0.414585	1.48162	-0.414585	1.06704	0.00212404	0.00128356	5.79521e-05	0.00119006	0.00780721	0.0356756	0.0082078	0.00405118	0.00803267	0.00565994	0.0112201	0.0426831	me1 zone	me2 zone	Dynamic	me1 zone to me2 zone
SLM4	0.269611	0.220156	0.28432	0.372857	2.08861	2.24648	3.32608	5.14906	4.77723	3.93838	4.36144	6.86859	-3.1459	-4.15343	-1.00754	3.1459	1.00754	4.15343	-3.68888	-4.09494	-0.406052	3.68888	0.406052	4.09494	0.00241942	0.00235409	0.0213788	0.0100747	0.00866814	0.468592	0.00858228	0.00557478	0.0366622	0.017433	0.0121625	0.480457	me1 zone	me1 zone	Stable	me1 zone to me1 zone
SLZ1	0.321794	0.338163	0.48397	0.429156	1.15449	1.23128	1.87477	1.49092	1.55782	1.49291	1.47979	1.21521	-1.85401	-2.20871	-0.354707	1.85401	0.354707	2.20871	-1.88202	-1.5614	0.320621	1.88202	-0.320621	1.5614	0.000999272	0.000455449	0.023713	0.00975985	0.0112373	0.281758	0.00614671	0.00280442	0.0394718	0.0170213	0.0150582	0.294672	me1 zone	me2 zone	Dynamic	me1 zone to me2 zone
SMA1	0.175574	0.137119	0.250592	0.234844	0.905187	0.788076	1.71374	1.79519	2.84976	2.25596	3.48821	3.51275	-2.43699	-4.0293	-1.59231	2.43699	1.59231	4.0293	-2.85368	-3.8502	-0.996518	2.85368	0.996518	3.8502	0.00692038	0.00368583	0.0149248	0.000406566	0.000149499	0.00115249	0.0145303	0.00728658	0.0285297	0.00429826	0.00179131	0.00526508	me1 zone	me1 zone	Stable	me1 zone to me1 zone
SMA2	0.269368	0.22308	0.274237	0.317382	1.22557	1.22221	1.66963	1.6564	2.04492	2.09648	2.81493	2.8364	-2.31343	-3.07207	-0.758643	2.31343	0.758643	3.07207	-2.49106	-3.25585	-0.764787	2.49106	0.764787	3.25585	0.00342036	0.00198018	0.000567141	0.00178519	0.00104667	0.000107637	0.00986313	0.00501303	0.00931648	0.00653394	0.00304891	0.00376364	me1 zone	me1 zone	Stable	me1 zone to me1 zone
SMD3	0.484468	0.443601	0.626091	0.635705	1.46769	1.39666	1.95486	2.50904	1.80104	1.66078	0.903022	1.29772	-1.6259	-1.89922	-0.273322	1.6259	0.273322	1.89922	-1.82283	-0.80251	1.02032	1.82283	-1.02032	0.80251	0.00200466	0.00206174	0.0578363	0.00976719	0.0968277	0.0829529	0.00799916	0.00512761	0.0785077	0.0170289	0.105547	0.0919213	me1 zone	me2 zone	Dynamic	me1 zone to me2 zone
SMF1	0.527241	0.465793	1.05881	1.01723	1.62221	1.29664	1.18233	1.12894	2.29146	1.95453	0.549201	0.517313	-1.55548	-2.09619	-0.540706	1.55548	0.540706	2.09619	-0.154845	0.960933	1.11578	0.154845	-1.11578	-0.960933	0.0139128	0.00478734	0.110635	0.0725364	0.00290574	0.00237831	0.0228828	0.00862921	0.137427	0.0863171	0.00541238	0.00674325	me1 zone	Mixed I	Dynamic	me1 zone to Mixed I
SMP1	0.211113	0.204776	0.384661	0.358799	1.21489	1.22105	1.60297	1.64601	1.74843	1.7553	1.61701	1.65024	-2.55021	-3.07462	-0.524411	2.55021	0.524411	3.07462	-2.12766	-2.13575	-0.00808815	2.12766	0.00808815	2.13575	7.63498e-05	5.19655e-05	7.75377e-05	0.000636419	0.000598818	0.767641	0.00446859	0.0020085	0.00803267	0.00472349	0.00243061	0.774783	me1 zone	Mixed II	Dynamic	me1 zone to Mixed II
SMT3	0.421344	0.344852	0.64059	0.601441	1.3866	1.50639	2.28599	2.15546	1.87278	1.71277	1.1571	1.18359	-1.91677	-2.22641	-0.309637	1.91677	0.309637	2.22641	-1.83833	-0.914232	0.924098	1.83833	-0.924098	0.914232	0.0065501	0.00498661	0.0720485	0.00114249	0.00277917	0.00241245	0.0140744	0.00888784	0.094541	0.005541	0.00526358	0.00676279	me1 zone	me2 zone	Dynamic	me1 zone to me2 zone
SMX2	0.124649	0.0927388	0.190336	0.298685	1.58899	1.30103	4.00702	3.94344	5.48868	4.34444	9.25201	9.88353	-3.73274	-5.4993	-1.76657	3.73274	1.76657	5.4993	-4.02307	-5.29021	-1.26715	4.02307	1.26715	5.29021	0.00470376	0.00243093	0.0154606	0.00635842	0.00378326	0.00149416	0.0114507	0.00563851	0.0292622	0.0127925	0.00654445	0.00568265	me1 zone	me1 zone	Stable	me1 zone to me1 zone
SMX3	0.152555	0.184816	0.168109	0.146226	1.42852	1.53264	2.36288	2.43718	4.37743	3.64337	4.1959	4.49546	-3.13376	-4.57134	-1.43758	3.13376	1.43758	4.57134	-3.93268	-4.7892	-0.856526	3.93268	0.856526	4.7892	0.00219687	0.00175026	0.00965763	0.000684727	0.000548047	0.0040347	0.0082988	0.00472033	0.0219449	0.00481548	0.00235521	0.00859242	me1 zone	me1 zone	Stable	me1 zone to me1 zone
SNA2	0.1402	0.123888	0.194972	0.132793	1.10089	1.60899	10.0149	3.2512	6.92139	8.46019	47.9723	15.4381	-3.35914	-5.86404	-2.5049	3.35914	2.5049	5.86404	-5.33894	-7.59591	-2.25698	5.33894	2.25698	7.59591	0.00736593	0.000841602	0.0147286	0.0266415	0.0133375	0.189612	0.0150269	0.00340508	0.0282509	0.0366284	0.0174337	0.201343	me1 zone	me1 zone	Stable	me1 zone to me1 zone
SNA3	0.30893	0.360559	0.666667	0.489341	1.64493	1.52812	3.87656	3.0355	2.33902	2.02088	3.2551	2.84926	-2.24473	-2.70316	-0.458428	2.24473	0.458428	2.70316	-2.57997	-2.40069	0.179277	2.57997	-0.179277	2.40069	0.00300406	0.00320624	0.0611021	0.0118761	0.00996535	0.482712	0.00934198	0.00663878	0.0823575	0.0195468	0.0136398	0.494436	me1 zone	Mixed II	Dynamic	me1 zone to Mixed II
SNC2	0.140874	0.0896255	0.431437	0.391788	1.55149	1.71046	4.72428	3.44515	3.78635	2.94535	3.67448	3.07561	-3.8229	-4.86814	-1.04523	3.8229	1.04523	4.86814	-3.31088	-3.03555	0.275328	3.31088	-0.275328	3.03555	0.00740005	0.00576483	0.0334678	0.00518408	0.0023102	0.420166	0.0150674	0.00981474	0.0509502	0.0112174	0.00467405	0.432501	me1 zone	me2 zone	Dynamic	me1 zone to me2 zone
SNF11	0.20287	0.1868	0.226673	0.120302	1.80072	1.85736	3.67355	2.79681	2.54139	2.52995	8.45681	7.59927	-3.23076	-3.70204	-0.471279	3.23076	0.471279	3.70204	-4.22094	-5.53215	-1.3112	4.22094	1.3112	5.53215	0.000386898	0.000259104	0.00228557	0.0132516	0.0067761	0.0245842	0.00528714	0.00249087	0.0116208	0.0211188	0.0100084	0.0307637	me1 zone	me1 zone	Stable	me1 zone to me1 zone
SNF6	0.198182	0.162092	0.303181	0.33169	1.79585	1.65368	3.312	3.74664	3.93446	3.36344	4.75795	5.58477	-3.25923	-4.34031	-1.08108	3.25923	1.08108	4.34031	-3.47486	-4.02601	-0.551154	3.47486	0.551154	4.02601	0.00229623	0.00178823	0.0137698	0.0010025	0.00108339	0.0638255	0.00845514	0.00477359	0.027078	0.00536965	0.00310234	0.0722718	me1 zone	me1 zone	Stable	me1 zone to me1 zone
SNL1	0.261364	0.222014	0.449002	0.574393	1.82536	1.7899	2.48355	2.51181	2.77132	2.56252	1.46108	1.58226	-2.90288	-3.46395	-0.561076	2.90288	0.561076	3.46395	-2.28723	-1.57229	0.714931	2.28723	-0.714931	1.57229	0.00165833	0.00141472	0.0106461	0.00593553	0.0136456	0.00650883	0.00747287	0.00425006	0.0232521	0.012224	0.0177637	0.0112796	me1 zone	me2 zone	Dynamic	me1 zone to me2 zone
SNN1	0.437806	0.477368	0.540667	0.517391	1.89496	1.64337	1.99023	2.07231	2.27422	2.25644	0.766526	0.815124	-1.95095	-2.3076	-0.356655	1.95095	0.356655	2.3076	-1.94096	-0.580012	1.36095	1.94096	-1.36095	0.580012	0.00378466	0.000735676	0.0727877	0.000492607	0.00873416	0.00151604	0.0103578	0.00320674	0.0953804	0.00442576	0.0122402	0.0057139	me1 zone	me2 zone	Dynamic	me1 zone to me2 zone
SNO2	0.251266	0.319653	0.366365	0.503867	0.841003	0.588442	1.13714	1.15866	0.974114	0.86023	0.770007	1.01964	-1.3241	-1.68391	-0.359809	1.3241	0.359809	1.68391	-1.39953	-1.0402	0.359322	1.39953	-0.359322	1.0402	0.0517803	0.0130876	0.298322	0.0253837	0.0763562	0.207217	0.0654798	0.0184258	0.332884	0.0352297	0.0842865	0.219348	me1 zone	me2 zone	Dynamic	me1 zone to me2 zone
SNO3	0.339855	0.216615	0.417369	0.713389	0.881433	0.850696	1.2817	1.49645	1.29573	1.28126	1.16801	1.29882	-1.63817	-2.21131	-0.573136	1.63817	0.573136	2.21131	-1.29683	-1.12537	0.171465	1.29683	-0.171465	1.12537	0.0358656	0.020275	0.00218661	0.0792124	0.0965915	0.33807	0.0480829	0.026635	0.0115349	0.0931815	0.105329	0.351012	me1 zone	Mixed II	Dynamic	me1 zone to Mixed II
snR10	0.237877	0.0918385	0.545831	0.429489	1.5302	1.17616	3.37401	2.54663	4.93024	3.69923	1.51446	1.26928	-3.03706	-4.70998	-1.67292	3.03706	1.67292	4.70998	-2.6018	-1.51308	1.08873	2.6018	-1.08873	1.51308	0.0466269	0.0211478	0.0271501	0.0103687	0.0194426	0.0458538	0.0600055	0.0276069	0.0433166	0.0177812	0.0241354	0.0534373	me1 zone	me2 zone	Dynamic	me1 zone to me2 zone
snR11	0.124513	0.359909	0.12388	0.166306	1.33169	1.09542	3.11593	2.74381	7.3816	7.01215	7.06756	6.46492	-2.3249	-4.89304	-2.56813	2.3249	2.56813	4.89304	-4.33579	-5.54331	-1.20752	4.33579	1.20752	5.54331	0.0840908	0.0219636	0.0031863	0.00282009	0.00159139	0.00847691	0.100222	0.0285468	0.0130215	0.00793203	0.00374867	0.0133614	me1 zone	me1 zone	Stable	me1 zone to me1 zone
snR128	0.243158	0.288956	0.708572	0.963132	0.767368	0.910244	1.29313	1.95048	4.45649	3.32533	0.507069	0.983315	-1.6566	-3.8703	-2.2137	1.6566	2.2137	3.8703	-0.956282	0.165636	1.12192	0.956282	-1.12192	-0.165636	0.0109885	0.00400907	0.0120884	0.125624	0.709106	0.17307	0.0193891	0.00771388	0.024985	0.141746	0.71835	0.184356	me1 zone	me2 zone	Dynamic	me1 zone to me2 zone
snR13	0.351775	0.132416	0.456156	0.452954	1.06936	0.725382	3.58572	4.61919	3.58134	2.43272	4.50895	5.66916	-1.89013	-3.63469	-1.74456	1.89013	1.74456	3.63469	-3.17396	-3.48487	-0.310909	3.17396	0.310909	3.48487	0.115922	0.0380589	0.0476732	0.00332314	0.00225316	0.331579	0.133551	0.0461393	0.0674178	0.00868548	0.00460073	0.344778	me1 zone	me1 zone	Stable	me1 zone to me1 zone
snR161	0.19446	0.219354	0.273451	0.271412	0.964159	1.2114	2.49808	1.61339	3.42074	3.43406	12.7139	8.43195	-2.39433	-4.05006	-1.65573	2.39433	1.65573	4.05006	-2.91569	-5.27834	-2.36265	2.91569	2.36265	5.27834	0.0060263	0.000459883	0.0096415	0.0117703	0.00317205	0.0318366	0.0133274	0.00280442	0.0219385	0.0194034	0.00574828	0.0385959	me1 zone	me1 zone	Stable	me1 zone to me1 zone
snR17a	0.249285	0.100799	0.336125	0.392358	1.39147	1.02512	4.87749	3.68199	7.62308	4.19067	2.50126	2.47192	-2.7872	-5.07662	-2.28942	2.7872	2.28942	5.07662	-3.55456	-2.7712	0.783355	3.55456	-0.783355	2.7712	0.0516802	0.0222861	0.0436634	0.00423808	0.0016218	0.0631332	0.0654107	0.0288681	0.0629234	0.0099448	0.00379389	0.0716008	me1 zone	me2 zone	Dynamic	me1 zone to me2 zone
snR17b	0.124633	0.118144	0.0806968	0.108254	1.27266	1.53818	1.96327	1.72701	4.7083	5.03348	9.30888	8.36167	-3.5333	-5.32648	-1.79318	3.5333	1.79318	5.32648	-4.28765	-6.54719	-2.25954	4.28765	2.25954	6.54719	0.00161731	0.000134226	0.0064288	0.0028788	0.00118053	0.00283481	0.00741946	0.0022436	0.0177123	0.00804722	0.00321493	0.00724452	me1 zone	me1 zone	Stable	me1 zone to me1 zone
snR189	0.144668	0.207276	0.165583	0.194046	1.49875	1.22052	3.59812	3.90382	8.34594	5.95261	9.84092	11.2652	-2.9498	-5.34438	-2.39457	2.9498	2.39457	5.34438	-4.38268	-5.87501	-1.49233	4.38268	1.49233	5.87501	0.00999562	0.00440276	0.0140436	0.000859317	0.000653828	0.00578823	0.0181825	0.00817696	0.0273732	0.00510372	0.00249339	0.0104859	me1 zone	me1 zone	Stable	me1 zone to me1 zone
snR19	0.394746	0.375847	0.984812	1.06593	2.311	1.85911	1.74901	1.94055	2.8705	2.41129	0.394397	0.321848	-2.43604	-2.77698	-0.340941	2.43604	0.340941	2.77698	-0.847303	1.51762	2.36492	0.847303	-2.36492	-1.51762	0.0043626	0.00221359	0.229318	0.0121659	0.0104949	0.00479212	0.0110264	0.00537053	0.262717	0.0198435	0.014219	0.00944949	me1 zone	me2 zone	Dynamic	me1 zone to me2 zone
snR190	0.28364	0.250316	1.08515	0.804812	1.39303	1.41078	2.22109	1.54276	4.72314	4.46646	0.66441	0.617399	-2.3926	-4.10521	-1.71261	2.3926	1.71261	4.10521	-0.99385	0.56018	1.55403	0.99385	-1.55403	-0.56018	0.00142799	0.000577542	0.000582189	0.101153	0.133444	0.0293276	0.00704126	0.00297302	0.009377	0.115978	0.142861	0.0359731	me1 zone	me2 zone	Dynamic	me1 zone to me2 zone
snR3	0.218129	0.0518037	0.457532	0.180181	1.64942	1.87773	4.19177	3.99532	6.97456	4.33389	3.98284	4.17749	-3.70783	-5.38866	-1.68083	3.70783	1.68083	5.38866	-3.68237	-3.67765	0.00472527	3.68237	-0.00472527	3.67765	0.0602121	0.0349043	0.0437992	0.029478	0.0295466	0.931792	0.0746485	0.0426839	0.0630486	0.0397324	0.0350512	0.933741	me1 zone	Mixed II	Dynamic	me1 zone to Mixed II
snR30	0.285081	0.291155	0.640257	0.652656	1.31298	1.44802	1.51858	1.6701	4.17625	4.07746	0.57076	0.573732	-2.26046	-3.84031	-1.57985	2.26046	1.57985	3.84031	-1.30234	0.175918	1.47825	1.30234	-1.47825	-0.175918	0.00102116	3.5898e-05	0.00210647	0.00288221	0.00657892	0.00215793	0.00617611	0.00194016	0.0113837	0.00805269	0.00979491	0.006468	me1 zone	me2 zone	Dynamic	me1 zone to me2 zone
snR32	0.210905	0.0941698	0.271328	0.201478	0.766601	0.804736	2.80773	2.83849	4.2181	2.74768	6.35529	5.5714	-2.36476	-4.51305	-2.14829	2.36476	2.14829	4.51305	-3.57796	-4.6568	-1.07884	3.57796	1.07884	4.6568	0.0510713	0.0199427	0.020951	0.00355495	0.00251815	0.00775449	0.064697	0.0262825	0.0361917	0.00900305	0.00494345	0.012632	me1 zone	me1 zone	Stable	me1 zone to me1 zone
snR34	0.669006	0.259438	0.808318	0.687307	3.97636	2.33788	2.1871	2.3126	10.6044	5.86808	0.808123	0.693565	-2.76572	-4.1491	-1.38337	2.76572	1.38337	4.1491	-1.58908	-0.00583641	1.58324	1.58908	-1.58324	0.00583641	0.0670297	0.0342169	0.139286	0.00597523	0.97202	0.00542747	0.0821267	0.0419951	0.168184	0.0122793	0.973035	0.010116	me1 zone	me2 zone	Dynamic	me1 zone to me2 zone
snR35	0.240381	0.352997	0.641123	0.691057	1.73856	2.0068	2.20609	2.5231	3.92129	4.44937	0.690306	1.26275	-2.65808	-3.81832	-1.16024	2.65808	1.16024	3.81832	-1.8278	-0.551941	1.27586	1.8278	-1.27586	0.551941	0.0119616	0.00571791	0.0138156	0.00367253	0.381876	0.0956361	0.0206048	0.00975898	0.0271183	0.00916001	0.393228	0.105015	me1 zone	me2 zone	Dynamic	me1 zone to me2 zone
snR37	0.213656	0.181542	0.41235	0.40409	1.32154	1.26502	3.71199	3.39822	4.56567	4.3579	2.86777	2.99025	-2.71039	-4.49697	-1.78659	2.71039	1.78659	4.49697	-3.12247	-2.843	0.279479	3.12247	-0.279479	2.843	0.00200175	0.000736157	0.000664395	0.000438207	0.000138948	0.0585383	0.00799916	0.00320674	0.00940768	0.00431404	0.00178726	0.0667583	me1 zone	me2 zone	Dynamic	me1 zone to me2 zone
snR39B	0.0996724	0.177785	0.247896	0.147519	1.85868	1.24896	3.05963	2.70254	5.41179	4.14427	6.0339	5.48423	-3.48548	-5.10608	-1.6206	3.48548	1.6206	5.10608	-3.86517	-4.86439	-0.999224	3.86517	0.999224	4.86439	0.0201155	0.00786444	0.0417911	0.00955306	0.00595627	0.0125135	0.0303265	0.0123351	0.0607276	0.0167217	0.0090869	0.0177408	me1 zone	me1 zone	Stable	me1 zone to me1 zone
snR4	0.163632	0.15743	0.340688	0.441443	2.10858	1.72304	2.27395	3.14278	5.25466	3.95821	2.04978	2.39392	-3.57703	-4.84273	-1.2657	3.57703	1.2657	4.84273	-2.79194	-2.50628	0.285662	2.79194	-0.285662	2.50628	0.00172123	0.00181986	0.0375364	0.0113307	0.00742578	0.404765	0.00754733	0.00481555	0.0558723	0.0189338	0.0107711	0.41747	me1 zone	me2 zone	Dynamic	me1 zone to me2 zone
snR40	0.0748713	0.0303327	0.404756	0.285976	0.565746	0.580235	3.36955	2.49461	4.83201	5.18885	3.98718	3.26277	-3.44532	-6.57367	-3.12835	3.44532	3.12835	6.57367	-3.08572	-3.39177	-0.306047	3.08572	0.306047	3.39177	0.0314782	0.00934624	0.000303925	0.0112992	0.00713786	0.350326	0.0432703	0.0140793	0.00865132	0.0188923	0.0104381	0.363409	me1 zone	me1 zone	Stable	me1 zone to me1 zone
snR42	0.373899	0.277384	0.6892	0.764891	1.60836	2.18587	1.94739	2.3421	3.48692	4.54898	0.647369	0.747416	-2.54245	-3.6251	-1.08265	2.54245	1.08265	3.6251	-1.56069	0.0600742	1.62076	1.56069	-1.62076	-0.0600742	0.0144449	0.00625846	0.0655468	0.00951045	0.676834	0.0106962	0.0235426	0.0103886	0.0873451	0.0166723	0.68699	0.0157701	me1 zone	me2 zone	Dynamic	me1 zone to me2 zone
snR45	0.280409	0.423538	0.174981	0.676046	1.88509	1.42183	4.07272	12.8377	6.61228	5.07854	12.3817	34.868	-2.23195	-4.05376	-1.82182	2.23195	1.82182	4.05376	-4.31256	-5.79496	-1.4824	4.31256	1.4824	5.79496	0.0247491	0.00743983	0.0225567	0.0753089	0.0404866	0.305378	0.0356125	0.0118109	0.0380756	0.0891734	0.0466156	0.318506	me1 zone	me1 zone	Stable	me1 zone to me1 zone
snR46	0.276969	0.302646	0.42098	0.569488	2.80543	2.79293	2.18869	3.02889	3.03314	4.11103	1.13134	1.61224	-3.27184	-3.6236	-0.35176	3.27184	0.35176	3.6236	-2.3972	-1.46988	0.927319	2.3972	-0.927319	1.46988	0.000382477	0.00398517	0.266134	0.0173978	0.0488207	0.115239	0.00528714	0.00767662	0.300053	0.0259973	0.0553905	0.125023	me1 zone	me2 zone	Dynamic	me1 zone to me2 zone
snR49	0.349785	0.316281	0.446404	0.396169	1.21191	1.27936	2.60286	3.08884	3.69368	3.41659	3.33077	4.42616	-1.90314	-3.41617	-1.51303	1.90314	1.51303	3.41617	-2.75599	-3.20261	-0.446626	2.75599	0.446626	3.20261	0.00187008	0.00072206	0.00204426	0.00297638	0.00482544	0.209237	0.00780389	0.00320016	0.0112751	0.00820037	0.00781805	0.221364	me1 zone	me1 zone	Stable	me1 zone to me1 zone
snR5	0.272012	0.324187	0.545364	0.624844	2.50957	2.02062	3.55877	4.20314	6.85177	4.88972	1.50714	2.22011	-2.92571	-4.29968	-1.37397	2.92571	1.37397	4.29968	-2.72965	-1.67135	1.0583	2.72965	-1.0583	1.67135	0.0047026	0.00407352	0.0422611	0.00321504	0.0308149	0.0709291	0.0114507	0.00777646	0.061333	0.00852104	0.0363906	0.0796411	me1 zone	me2 zone	Dynamic	me1 zone to me2 zone
snR55	0.290838	0.226911	1.26379	0.849794	1.70565	3.55413	1.44015	1.49158	5.5154	8.16453	1.21142	1.04811	-3.34468	-4.72366	-1.37899	3.34468	1.37899	4.72366	-0.472062	-0.0963302	0.375732	0.472062	-0.375732	0.0963302	0.0281586	0.00502199	0.137612	0.223999	0.730163	0.071758	0.0394132	0.00891799	0.166443	0.243109	0.738901	0.0804148	me1 zone	me2 zone	Dynamic	me1 zone to me2 zone
snR6	0.21357	0.0227523	0.0781438	0.235995	0.846591	0.870459	1.27362	3.04632	1.65642	2.65064	9.34263	15.0785	-2.86111	-4.18788	-1.32677	2.86111	1.32677	4.18788	-3.78154	-6.28059	-2.49905	3.78154	2.49905	6.28059	0.154172	0.0968704	0.063115	0.0628195	0.0176679	0.0688698	0.172704	0.10803	0.0845356	0.0760447	0.0221959	0.0774954	me1 zone	me1 zone	Stable	me1 zone to me1 zone
snR63	0.278306	0.389951	0.575068	0.424134	1.4947	2.04735	2.27434	2.27379	3.14036	2.96806	1.86297	1.9781	-2.40611	-3.19232	-0.786216	2.40611	0.786216	3.19232	-2.18642	-1.94266	0.243762	2.18642	-0.243762	1.94266	0.0185513	0.00584645	0.0734091	0.00979078	0.0128084	0.0299233	0.0284226	0.00991358	0.096107	0.0170597	0.0168454	0.0365928	me1 zone	Mixed II	Dynamic	me1 zone to Mixed II
snR70	0.551972	0.637539	1.25743	1.299	1.99114	2.04142	1.54777	1.51153	2.96808	2.98812	0.226648	0.405835	-1.76133	-2.32402	-0.562695	1.76133	0.562695	2.32402	-0.259075	2.01503	2.2741	0.259075	-2.2741	-2.01503	0.00355429	0.00199297	0.00109407	0.0123146	0.0387569	0.0309594	0.0100599	0.00503054	0.00992278	0.0200139	0.0448485	0.0376717	me1 zone	me2 zone	Dynamic	me1 zone to me2 zone
snR7-S	0.183775	0.202335	0.239677	0.352457	1.89651	1.24797	2.98278	2.6759	4.91305	3.06456	2.94484	2.24565	-3.02574	-4.36887	-1.34313	3.02574	1.34313	4.36887	-3.25647	-3.13188	0.124595	3.25647	-0.124595	3.13188	0.010521	0.00637597	0.0992328	0.00766906	0.0114855	0.585482	0.0188637	0.0105441	0.124992	0.0144344	0.0153407	0.596689	me1 zone	Mixed II	Dynamic	me1 zone to Mixed II
snR8	0.362141	0.365378	0.234234	0.248822	1.37618	1.1783	2.62594	2.73183	4.39417	2.68439	13.2941	15.264	-1.81197	-3.2824	-1.47042	1.81197	1.47042	3.2824	-3.47137	-5.88556	-2.41419	3.47137	2.41419	5.88556	0.00382798	0.0118363	0.0616021	0.000224965	0.000341763	0.00184373	0.0104169	0.0169765	0.082876	0.00409115	0.00211602	0.00618162	me1 zone	me1 zone	Stable	me1 zone to me1 zone
snR81	0.206474	0.189112	0.271258	0.531007	1.50147	1.57172	3.8325	4.64015	4.58642	4.4557	5.13916	6.82239	-2.95767	-4.5146	-1.55693	2.95767	1.55693	4.5146	-3.40066	-3.89818	-0.497519	3.40066	0.497519	3.89818	0.000582373	0.000218116	0.000627574	0.0203892	0.0171508	0.185429	0.0054816	0.00244204	0.00940768	0.0294038	0.0216408	0.197046	me1 zone	me1 zone	Stable	me1 zone to me1 zone
snR82	0.274818	0.341691	0.439848	0.311849	1.50397	1.65781	3.39194	2.95419	4.45315	3.78557	3.01407	2.75559	-2.35855	-3.74023	-1.38168	2.35855	1.38168	3.74023	-3.07765	-2.94026	0.137392	3.07765	-0.137392	2.94026	0.00525195	0.00272882	0.00967625	0.00737732	0.00741799	0.372557	0.0122106	0.00606054	0.0219666	0.0140509	0.0107641	0.385358	me1 zone	Mixed II	Dynamic	me1 zone to Mixed II
snR85	0.392008	0.477348	0.492133	0.490859	1.34877	1.50823	3.01539	3.07554	2.89891	3.37876	1.49914	1.63038	-1.71648	-2.85221	-1.13573	1.71648	1.13573	2.85221	-2.63141	-1.67069	0.960719	2.63141	-0.960719	1.67069	0.00888699	0.00395085	0.0142423	2.98166e-05	0.00131367	0.00415413	0.0168982	0.00763096	0.0276293	0.00369139	0.00338648	0.00872716	me1 zone	me2 zone	Dynamic	me1 zone to me2 zone
SNX3	0.303005	0.348885	0.690534	0.652255	1.30041	1.50708	1.82596	1.71699	1.92784	2.01345	0.672711	0.662538	-2.10658	-2.59597	-0.489389	2.10658	0.489389	2.59597	-1.39972	0.00812398	1.40784	1.39972	-1.40784	-0.00812398	0.00484775	0.00167229	0.047075	0.00186446	0.875122	0.00105432	0.0116192	0.00462959	0.066736	0.00658846	0.879251	0.0051202	me1 zone	me2 zone	Dynamic	me1 zone to me2 zone
SNZ2	0.105145	0.148539	0.266126	0.159645	1.07562	1.00236	1.90012	1.75435	1.41777	1.806	2.72267	2.83583	-3.03408	-3.66764	-0.633566	3.03408	0.633566	3.66764	-3.10151	-3.70654	-0.605033	3.10151	0.605033	3.70654	0.00686322	0.00677331	0.075459	0.0137659	0.00957012	0.0111907	0.0144848	0.011033	0.0984546	0.021686	0.0131962	0.0163233	me1 zone	me1 zone	Stable	me1 zone to me1 zone
SNZ3	0.194511	0.0895626	0.305089	0.255133	1.38269	0.780685	1.98461	1.69134	2.1564	1.57704	2.78662	2.81755	-2.92895	-3.71617	-0.78722	2.92895	0.78722	3.71617	-2.71404	-3.32243	-0.608384	2.71404	0.608384	3.32243	0.0504233	0.024233	0.220304	0.00403698	0.00150444	0.0337858	0.0640044	0.0310127	0.252995	0.00966121	0.00363621	0.0406653	me1 zone	me1 zone	Stable	me1 zone to me1 zone
SOD1	0.271667	0.322054	0.652723	0.681231	1.40085	1.72107	1.68105	2.07268	2.03858	2.55648	0.820045	0.816833	-2.39458	-2.95223	-0.557649	2.39458	0.557649	2.95223	-1.49261	-0.295237	1.19738	1.49261	-1.19738	0.295237	0.00642371	0.00476666	0.128005	0.0106083	0.0107992	0.0157553	0.0138911	0.00861083	0.155971	0.018052	0.0145798	0.0212361	me1 zone	me2 zone	Dynamic	me1 zone to me2 zone
SOD2	0.255276	0.233291	0.645344	0.674056	1.57693	1.5556	1.83887	1.91223	2.49737	2.46519	0.704923	0.693393	-2.6807	-3.34446	-0.66376	2.6807	0.66376	3.34446	-1.50743	-0.0838091	1.42362	1.50743	-1.42362	0.0838091	0.000599514	0.000384562	0.000417438	0.000783265	0.129218	0.000462496	0.00548918	0.0026678	0.00919644	0.00499048	0.138516	0.00427801	me1 zone	me2 zone	Dynamic	me1 zone to me2 zone
SOE1	0.420175	0.529988	0.834615	0.902381	1.00965	1.23378	2.03769	1.87619	1.08684	2.46267	6.61615	6.36111	-1.23946	-1.90137	-0.661913	1.23946	0.661913	1.90137	-1.17201	-2.90132	-1.72931	1.17201	1.72931	2.90132	0.0303104	0.0997462	0.459653	0.00485707	0.000471647	0.00145054	0.0418753	0.111087	0.493651	0.0108039	0.00225957	0.00565598	me1 zone	me1 zone	Stable	me1 zone to me1 zone
SOH1	0.415408	0.31773	0.404383	0.392532	1.70007	1.61631	1.76011	1.96385	1.99964	2.11107	1.12704	1.10584	-2.17745	-2.48723	-0.309781	2.17745	0.309781	2.48723	-2.22434	-1.4864	0.737937	2.22434	-0.737937	1.4864	0.00797692	0.0061714	0.0285297	0.00135444	0.000293161	0.0116683	0.0158229	0.0102738	0.0450114	0.00585291	0.00200675	0.0168363	me1 zone	me2 zone	Dynamic	me1 zone to me2 zone
SOL4	0.0640701	0.0509926	0.281153	0.275334	0.771557	0.77825	1.86916	1.86335	1.63125	1.50281	1.59987	1.62977	-3.7516	-4.76754	-1.01594	3.7516	1.01594	4.76754	-2.74573	-2.53695	0.208772	2.74573	-0.208772	2.53695	0.00191454	0.00133984	0.00341888	3.08611e-05	6.30979e-05	0.00418226	0.00785208	0.00414644	0.0133459	0.00369139	0.00170739	0.00876171	me1 zone	Mixed II	Dynamic	me1 zone to Mixed II
SOM1	0.0581752	0.0862602	0.0704507	0.0749033	0.526696	0.733758	2.11162	2.00081	2.7164	2.8953	12.7003	14.6349	-3.12545	-5.27994	-2.15449	3.12545	2.15449	5.27994	-4.82235	-7.55505	-2.7327	4.82235	2.7327	7.55505	0.0137591	0.00292894	0.0123247	0.000149007	0.000217604	0.00160302	0.022695	0.00627572	0.0252826	0.00395561	0.00184413	0.0058045	me1 zone	me1 zone	Stable	me1 zone to me1 zone
SPC1	0.316746	0.391056	0.648885	0.604481	1.73092	1.9786	2.51678	2.31028	2.61195	3.0511	1.07307	0.911109	-2.38981	-3.00016	-0.610346	2.38981	0.610346	3.00016	-1.94534	-0.662733	1.28261	1.94534	-1.28261	0.662733	0.00560613	0.00393089	0.0541882	0.00169502	0.0360668	0.0105574	0.012739	0.00760774	0.0745769	0.00640833	0.0420147	0.0156295	me1 zone	me2 zone	Dynamic	me1 zone to me2 zone
SPC2	0.177827	0.20648	0.236458	0.164662	1.62415	1.90755	3.04242	2.60963	3.59707	3.9875	6.60494	5.90848	-3.20003	-4.30274	-1.1027	3.20003	1.1027	4.30274	-3.81667	-4.9633	-1.14663	3.81667	1.14663	4.9633	0.00244065	0.000923556	0.0151836	0.00541923	0.00298916	0.013888	0.00861004	0.00351662	0.0288804	0.0115125	0.00552189	0.019261	me1 zone	me1 zone	Stable	me1 zone to me1 zone
SPC25	0.339734	0.373777	0.554958	0.428571	1.82511	1.89029	3.3506	2.36545	4.10556	3.49396	3.38886	2.72097	-2.38051	-3.4129	-1.03239	2.38051	1.03239	3.4129	-2.53898	-2.63509	-0.0961137	2.53898	0.0961137	2.63509	0.000947938	0.00156888	0.013156	0.0149511	0.0084846	0.748312	0.00605522	0.0044703	0.0261845	0.0231285	0.0119657	0.755672	me1 zone	Mixed II	Dynamic	me1 zone to Mixed II
SPC29	0.396454	0.356554	0.639235	0.68773	1.34271	1.24287	1.76958	1.87324	2.06388	1.80256	1.08517	1.15691	-1.77975	-2.36027	-0.580518	1.77975	0.580518	2.36027	-1.45692	-0.756708	0.700215	1.45692	-0.700215	0.756708	0.00281428	0.00275432	0.0357893	0.00209752	0.00846861	0.00769429	0.00913211	0.00609598	0.0537869	0.00694772	0.0119496	0.012576	me1 zone	me2 zone	Dynamic	me1 zone to me2 zone
SPE3	0.337045	0.295682	0.428608	0.381549	1.89188	1.72027	2.60519	2.46941	2.40538	1.95954	1.64573	1.54638	-2.5132	-2.7863	-0.273094	2.5132	0.273094	2.7863	-2.64702	-1.97824	0.668781	2.64702	-0.668781	1.97824	0.00214783	0.00395496	0.242904	0.00121333	0.00230203	0.00774892	0.00823885	0.00763272	0.276628	0.00567453	0.00466409	0.012632	me1 zone	me2 zone	Dynamic	me1 zone to me2 zone
SPG1	0.0663117	0.117079	0.149078	0.265526	0.646764	0.579016	1.48742	1.74919	2.7918	2.6664	4.70899	7.09584	-2.74071	-4.89544	-2.15473	2.74071	2.15473	4.89544	-2.96468	-4.8315	-1.86682	2.96468	1.86682	4.8315	0.021604	0.00682996	0.00160234	0.0199096	0.0108619	0.0285606	0.0319915	0.0110939	0.0105176	0.0289165	0.0146473	0.035113	me1 zone	me1 zone	Stable	me1 zone to me1 zone
SPG4	0.0442793	0.0540458	0.0359093	0.183137	0.33752	0.373034	1.72927	2.12319	2.19318	2.00944	7.06628	7.23853	-2.85331	-5.41759	-2.56427	2.85331	2.56427	5.41759	-4.13647	-6.02912	-1.89265	4.13647	1.89265	6.02912	0.00315192	0.000837198	0.00139454	0.0612757	0.0315225	0.00609684	0.00951368	0.00340084	0.0104778	0.0744109	0.0371119	0.01081	me1 zone	me1 zone	Stable	me1 zone to me1 zone
SPI1	0.0925812	0.0527496	0.0987368	0.104058	1.09038	0.96574	2.37404	2.20747	2.74441	2.37439	4.50152	4.31185	-3.82251	-5.13839	-1.31588	3.82251	1.31588	5.13839	-4.49773	-5.4416	-0.943869	4.49773	0.943869	5.4416	0.0112757	0.00645271	0.0105793	0.000206959	8.09598e-05	0.00414185	0.0197669	0.0106343	0.0231649	0.00409115	0.00171237	0.00870883	me1 zone	me1 zone	Stable	me1 zone to me1 zone
SPL2	0.218716	0.171176	0.220957	0.236041	1.16796	1.21119	3.70066	3.9731	4.15608	3.1372	14.5874	17.0095	-2.6093	-4.22542	-1.61612	2.6093	1.61612	4.22542	-4.06967	-6.11145	-2.04178	4.06967	2.04178	6.11145	0.00462146	0.00403769	0.0159137	0.000295435	0.000389741	0.00356784	0.0113359	0.0077389	0.0298739	0.00412668	0.00217626	0.00801569	me1 zone	me1 zone	Stable	me1 zone to me1 zone
SPO1	0.209571	0.237218	0.558223	0.614111	1.38074	1.38252	1.94996	1.99343	1.93878	2.10822	1.26323	1.35727	-2.6287	-3.17919	-0.550481	2.6287	0.550481	3.17919	-1.75005	-1.16046	0.58959	1.75005	-0.58959	1.16046	0.00115197	0.00114882	0.011896	0.00162258	0.00545809	0.00831566	0.00650671	0.00386525	0.0247914	0.0062912	0.00851207	0.0131904	me1 zone	me2 zone	Dynamic	me1 zone to me2 zone
SPO11	0.25266	0.234606	0.33665	0.21774	1.4605	1.49634	2.11252	1.87861	2.17101	2.26015	2.97719	2.53577	-2.60127	-3.1849	-0.583629	2.60127	0.583629	3.1849	-2.84783	-3.31385	-0.466028	2.84783	0.466028	3.31385	0.000467181	0.000364634	0.00335672	0.0125414	0.00988973	0.0837483	0.00529326	0.00266336	0.0132371	0.0202963	0.0135492	0.0926954	me1 zone	me1 zone	Stable	me1 zone to me1 zone
SPO12	0.302663	0.26375	0.328892	0.354043	1.647	1.60125	2.49546	2.27793	2.06532	2.12682	2.02221	2.29791	-2.51973	-2.88776	-0.368025	2.51973	0.368025	2.88776	-2.80519	-2.66125	0.143941	2.80519	-0.143941	2.66125	0.00160909	0.00123038	0.00629619	0.000908242	0.00159759	0.327907	0.00741369	0.00396852	0.0175233	0.0051519	0.00375557	0.341199	me1 zone	Mixed II	Dynamic	me1 zone to Mixed II
SPO13	0.267927	0.301092	0.31359	0.284938	1.25773	1.40508	1.65431	1.58338	1.93169	2.07025	2.63921	2.58486	-2.2264	-2.81415	-0.587751	2.2264	0.587751	2.81415	-2.43547	-3.12568	-0.690211	2.43547	0.690211	3.12568	0.00270654	0.0012066	0.0246569	0.000971323	0.000511095	0.0025585	0.00899806	0.00394491	0.0406123	0.00529108	0.00230544	0.00694667	me1 zone	me1 zone	Stable	me1 zone to me1 zone
SPO16	0.124253	0.158159	0.138748	0.121779	1.12162	1.3709	1.77721	1.52837	2.63833	3.09381	4.98767	4.66086	-3.14174	-4.34321	-1.20147	3.14174	1.20147	4.34321	-3.6654	-5.2108	-1.54541	3.6654	1.54541	5.2108	0.00514164	0.00229136	0.022754	0.00153769	0.000413512	0.00588086	0.0120573	0.00548744	0.0383008	0.00612733	0.00219953	0.0105804	me1 zone	me1 zone	Stable	me1 zone to me1 zone
SPO19	0.0791139	0.0579184	0.072979	0.118134	0.341925	0.334359	0.478006	0.48446	2.40312	2.10607	6.1826	6.0464	-2.30311	-5.04028	-2.73717	2.30311	2.73717	5.04028	-2.33231	-5.99974	-3.66743	2.33231	3.66743	5.99974	0.00931448	0.00232709	0.00124432	0.0207742	0.00329829	2.61522e-05	0.0174115	0.00554063	0.0102652	0.0298928	0.00591738	0.00376364	me1 zone	me1 zone	Stable	me1 zone to me1 zone
SPO20	0.0307536	0.0292508	0.0759777	0.058064	0.705428	0.743745	1.90231	1.82872	3.03256	3.27308	6.84608	6.67995	-4.59402	-6.71543	-2.12141	4.59402	2.12141	6.71543	-4.79882	-6.65691	-1.85809	4.79882	1.85809	6.65691	0.000130843	9.61818e-05	0.000996045	0.00165597	0.000851685	0.000325331	0.00463004	0.00205849	0.00989164	0.00636271	0.00278013	0.00413749	me1 zone	me1 zone	Stable	me1 zone to me1 zone
SPO21	0.126592	0.131579	0.163606	0.170521	1.1563	1.16818	1.74533	1.83366	2.24752	2.43153	4.55018	4.62079	-3.17051	-4.17982	-1.00931	3.17051	1.00931	4.17982	-3.42108	-4.77861	-1.35753	3.42108	1.35753	4.77861	8.26524e-05	0.000228906	0.00320796	0.000184524	4.44504e-05	0.000753848	0.00449995	0.00244514	0.0130543	0.00409115	0.00165378	0.00461424	me1 zone	me1 zone	Stable	me1 zone to me1 zone
SPO22	0.51304	0.522715	0.641935	0.578772	1.17196	1.17306	1.28643	1.26445	1.34524	1.49116	1.20017	1.16822	-1.17892	-1.45338	-0.274452	1.17892	0.274452	1.45338	-1.06328	-0.956188	0.107089	1.06328	-0.107089	0.956188	0.00013096	0.00269429	0.0669235	0.00501856	0.00643287	0.0434212	0.00463004	0.00600472	0.0889324	0.0110182	0.00961876	0.0508289	me1 zone	Mixed II	Dynamic	me1 zone to Mixed II
SPO23	0.0755287	0.0680168	0.158527	0.174052	0.90141	0.918202	1.75106	1.71361	2.87397	3.09015	6.49855	6.68012	-3.66405	-5.37673	-1.71268	3.66405	1.71268	5.37673	-3.38095	-5.30837	-1.92741	3.38095	1.92741	5.30837	0.000437799	0.000291958	0.000993026	0.000418	0.00017507	0.000171811	0.00529326	0.00253533	0.00989164	0.00431304	0.00180201	0.00388478	me1 zone	me1 zone	Stable	me1 zone to me1 zone
SPO24	0.105606	0.0765361	0.277778	0.318254	1.32128	1.00247	4.72393	3.99921	4.69788	4.31348	22.1402	20.581	-3.67332	-5.62861	-1.95529	3.67332	1.95529	5.62861	-3.87139	-6.16342	-2.29203	3.87139	2.29203	6.16342	0.00684815	0.00180612	0.0110409	0.00160292	0.000326096	0.00324818	0.0144675	0.00479243	0.0237683	0.00626206	0.00208911	0.00766081	me1 zone	me1 zone	Stable	me1 zone to me1 zone
SPO73	0.128071	0.0790793	0.174486	0.193262	1.06084	1.04031	1.99743	2.00525	3.80904	3.15928	3.85928	4.06268	-3.34243	-5.07207	-1.72963	3.34243	1.72963	5.07207	-3.44417	-4.42907	-0.984892	3.44417	0.984892	4.42907	0.0104153	0.0052925	0.00613838	0.000458057	0.000346654	0.00142167	0.0187444	0.00925476	0.0173551	0.00435226	0.00211602	0.00560263	me1 zone	me1 zone	Stable	me1 zone to me1 zone
SPO74	0.166281	0.135366	0.0941948	0.085433	0.63112	0.496314	0.817484	0.837996	2.63229	2.15473	7.16273	6.99444	-1.90211	-3.98819	-2.08608	1.90211	2.08608	3.98819	-3.20417	-6.30038	-3.09621	3.20417	3.09621	6.30038	0.0141257	0.00268375	0.0114601	0.000513324	0.000132268	6.40111e-05	0.0231338	0.00599516	0.0242266	0.0045109	0.00178726	0.00376364	me1 zone	me1 zone	Stable	me1 zone to me1 zone
SPO75	0.707953	0.774011	0.8546	0.879339	0.700352	0.762889	0.567066	0.590509	1.02695	1.13123	1.88149	1.93862	0.018343	-0.542303	-0.560646	-0.018343	0.560646	0.542303	0.582948	-1.13956	-1.72251	-0.582948	1.72251	1.13956	0.856913	0.0293174	0.0265359	0.00373677	0.000684091	0.000444327	0.863067	0.0367506	0.0426801	0.00922957	0.00255092	0.00425595	me1 zone	me1 zone	Stable	me1 zone to me1 zone
SPO77	0.0779633	0.0689344	0.08285	0.0983104	1.0469	1.04659	1.61539	1.67921	2.86616	2.81331	5.4424	5.46975	-3.83303	-5.27287	-1.43985	3.83303	1.43985	5.27287	-4.18476	-5.91252	-1.72776	4.18476	1.72776	5.91252	0.000535353	0.000289589	8.69326e-05	0.000911014	0.000435061	0.000265862	0.00543446	0.002523	0.00803267	0.00515584	0.00222234	0.0041071	me1 zone	me1 zone	Stable	me1 zone to me1 zone
SPR1	0.318169	0.331818	0.623433	0.526865	1.21468	1.24816	1.44861	1.2358	1.57785	1.76015	1.0919	0.95302	-1.92184	-2.3605	-0.438665	1.92184	0.438665	2.3605	-1.2226	-0.830036	0.392562	1.2226	-0.392562	0.830036	0.000352464	0.00128074	0.0329433	0.0181257	0.0334608	0.122023	0.00521847	0.00405118	0.0503923	0.0268546	0.0392049	0.13196	me1 zone	me2 zone	Dynamic	me1 zone to me2 zone
SPR2	0.0773853	0.0956629	0.0948664	0.0946923	0.383746	0.450518	0.676465	0.627892	1.62627	1.85626	6.14215	5.98603	-2.26933	-4.33089	-2.06156	2.26933	2.06156	4.33089	-2.78262	-5.99957	-3.21695	2.78262	3.21695	5.99957	0.00704585	0.00172419	0.00524363	0.000373399	9.6313e-06	0.000312176	0.0146788	0.00469195	0.0161394	0.00424679	0.00154535	0.00413749	me1 zone	me1 zone	Stable	me1 zone to me1 zone
SPR28	0.090127	0.119016	0.0789043	0.0867797	0.405629	0.448681	0.802334	0.725476	2.25409	2.37879	7.96405	6.94136	-2.03027	-4.46935	-2.43908	2.03027	2.43908	4.46935	-3.20496	-6.49126	-3.2863	3.20496	3.2863	6.49126	0.0107379	0.00207045	0.0011404	0.000970862	0.000345046	0.00139706	0.0190944	0.00514035	0.00992278	0.00529108	0.00211602	0.00558589	me1 zone	me1 zone	Stable	me1 zone to me1 zone
SPR3	0.0381988	0.0342741	0.0419254	0.0580499	0.538644	0.541375	1.23234	1.18178	2.69693	2.81607	8.83799	8.58038	-3.89747	-6.24925	-2.35178	3.89747	2.35178	6.24925	-4.59378	-7.44482	-2.85104	4.59378	2.85104	7.44482	0.000402829	0.000181355	0.00017821	0.00262249	0.0009958	0.000168315	0.00528714	0.00239664	0.00824169	0.00768176	0.00297911	0.00388478	me1 zone	me1 zone	Stable	me1 zone to me1 zone
SPS1	0.0574577	0.0466948	0.031965	0.0435003	0.615676	0.602628	1.03641	1.01888	2.94915	2.77235	8.09691	8.22932	-3.5481	-5.77962	-2.23152	3.5481	2.23152	5.77962	-4.76739	-7.75716	-2.98977	4.76739	2.98977	7.75716	0.00178463	0.000727113	0.000447249	0.00215783	0.000818673	3.22492e-05	0.00764651	0.00320016	0.00922059	0.00703753	0.00273196	0.00376364	me1 zone	me1 zone	Stable	me1 zone to me1 zone
SPS100	0.0955983	0.0880824	0.12782	0.0946105	1.20925	1.15399	2.03394	1.71322	2.60007	2.50789	4.98511	4.04964	-3.68549	-4.79747	-1.11198	3.68549	1.11198	4.79747	-4.07437	-5.34406	-1.26969	4.07437	1.26969	5.34406	0.000340324	0.000180912	0.00146516	0.00371921	0.00241961	0.0227375	0.00521847	0.00239664	0.0104778	0.00920668	0.00481743	0.0288483	me1 zone	me1 zone	Stable	me1 zone to me1 zone
SPS22	0.0392616	0.0583922	0.0625712	0.0601112	0.427297	0.394086	0.942229	1.00406	1.78334	1.95522	6.91805	6.3223	-3.07231	-5.25866	-2.18635	3.07231	2.18635	5.25866	-3.98773	-6.75387	-2.76614	3.98773	2.76614	6.75387	0.00877238	0.00307821	0.00163068	0.00018482	0.000110875	0.000825612	0.0167574	0.00648298	0.010595	0.00409115	0.00175308	0.00472001	me1 zone	me1 zone	Stable	me1 zone to me1 zone
SPS4	0.293279	0.258704	0.136187	0.162321	1.38217	1.2892	1.30002	1.325	2.08839	1.96746	3.97905	3.84212	-2.27489	-2.87731	-0.602425	2.27489	0.602425	2.87731	-3.13649	-4.71155	-1.57506	3.13649	1.57506	4.71155	0.00205967	0.00120853	0.0118317	0.00163936	0.000748552	0.000333079	0.00809274	0.00394608	0.0247122	0.00631865	0.00263898	0.00413749	me1 zone	me1 zone	Stable	me1 zone to me1 zone
SRB2	0.173755	0.150998	0.145381	0.157219	1.2086	1.18049	1.95637	2.30697	3.19057	2.74894	3.89167	4.56981	-2.87904	-4.19293	-1.31389	2.87904	1.31389	4.19293	-3.8165	-4.80542	-0.988926	3.8165	0.988926	4.80542	0.00126649	0.00123822	0.00682778	0.00118995	0.000719816	0.0270359	0.00671284	0.00397531	0.0181848	0.00565994	0.0025888	0.0334603	me1 zone	me1 zone	Stable	me1 zone to me1 zone
SRG1	0.624733	0.563559	0.852278	0.979282	2.76652	2.92692	2.25236	2.47641	3.90805	3.23762	1.0164	1.11485	-2.26041	-2.58818	-0.327766	2.26041	0.327766	2.58818	-1.36839	-0.21863	1.14976	1.36839	-1.14976	0.21863	0.00140041	0.00356943	0.151042	0.00774851	0.208337	0.00683435	0.00697515	0.00714559	0.180522	0.014524	0.219282	0.011624	me1 zone	me2 zone	Dynamic	me1 zone to me2 zone
SRL3	0.194021	0.193993	0.597438	0.492548	1.18293	0.998923	1.77566	1.62324	1.9673	1.64106	0.683968	0.604412	-2.49137	-3.21716	-0.725792	2.49137	0.725792	3.21716	-1.64075	-0.241248	1.39951	1.64075	-1.39951	0.241248	0.00239758	0.00165492	0.0557984	0.00859301	0.276384	0.00613363	0.00855471	0.00459437	0.0763361	0.0156113	0.287536	0.0108508	me1 zone	me2 zone	Dynamic	me1 zone to me2 zone
SRL4	0.0884462	0.0906043	0.0911911	0.094744	0.472613	0.403486	0.662612	0.700599	2.38454	2.40892	7.74485	7.60448	-2.29073	-4.74263	-2.4519	2.29073	2.4519	4.74263	-2.87414	-6.36723	-3.49309	2.87414	3.49309	6.36723	0.00253747	1.58373e-05	0.00215847	0.000287706	2.3041e-05	0.000146719	0.00872649	0.00175589	0.0115025	0.00412668	0.00157094	0.00378618	me1 zone	me1 zone	Stable	me1 zone to me1 zone
SRN2	0.405684	0.439626	0.782619	0.83398	1.19379	1.50965	1.54525	1.55847	1.54708	1.90804	0.480914	0.533694	-1.67724	-2.03118	-0.353939	1.67724	0.353939	2.03118	-0.941034	0.67204	1.61307	0.941034	-1.61307	-0.67204	0.0113114	0.00634229	0.2575	0.00240442	0.0166606	0.00217076	0.0198173	0.0105096	0.291807	0.00737873	0.0210963	0.00647736	me1 zone	me2 zone	Dynamic	me1 zone to me2 zone
SRT1	0.121202	0.127248	0.136023	0.125144	0.592936	0.565731	1.15772	1.20488	2.15895	2.19052	7.36103	7.78391	-2.22144	-4.12982	-1.90838	2.22144	1.90838	4.12982	-3.17733	-5.85772	-2.68039	3.17733	2.68039	5.85772	0.000482075	7.86914e-05	0.000344987	0.000439732	0.000152618	0.000341315	0.00534091	0.00203818	0.00893548	0.00431404	0.00179131	0.00413749	me1 zone	me1 zone	Stable	me1 zone to me1 zone
SRX1	0.0860652	0.147378	0.21699	0.248946	0.632515	0.683937	3.21637	2.85525	1.76406	1.9307	18.8735	14.9422	-2.49551	-3.98433	-1.48882	2.49551	1.48882	3.98433	-3.70388	-6.18142	-2.47754	3.70388	2.47754	6.18142	0.0229053	0.0093766	0.00333168	0.00125096	0.00100053	0.00581032	0.0335196	0.014114	0.013221	0.00569214	0.0029886	0.0105127	me1 zone	me1 zone	Stable	me1 zone to me1 zone
SRY1	0.206779	0.176635	0.404055	0.356171	1.02187	1.09301	1.68419	1.68646	1.61945	1.54684	1.21877	1.25635	-2.4636	-3.04582	-0.582219	2.4636	0.582219	3.04582	-2.14853	-1.703	0.445532	2.14853	-0.445532	1.703	0.00249986	0.00150309	0.0100145	0.00178415	0.00299705	0.00241167	0.00871219	0.00437872	0.0224448	0.00653394	0.00553228	0.00676279	me1 zone	me2 zone	Dynamic	me1 zone to me2 zone
SSA2	0.419183	0.311613	0.687499	0.674183	1.25846	1.10846	1.38533	1.32292	2.36885	1.94254	0.748829	0.80732	-1.69547	-2.56061	-0.865142	1.69547	0.865142	2.56061	-0.99197	-0.19259	0.79938	0.99197	-0.79938	0.19259	0.0180496	0.00988598	0.036804	0.00132396	0.0759456	0.00626662	0.0278993	0.0147342	0.0550815	0.00580747	0.0838494	0.0109998	me1 zone	me2 zone	Dynamic	me1 zone to me2 zone
SSE2	0.733491	0.719639	1.27521	1.15201	0.935779	0.894592	0.672314	0.547988	1.14389	1.21115	0.149425	0.158829	-0.332972	-0.696583	-0.363611	0.332972	0.363611	0.696583	0.992063	2.97711	1.98505	-0.992063	-1.98505	-2.97711	0.011049	0.00387394	0.0202177	0.0261849	0.000824402	0.00600016	0.0194762	0.0075351	0.0352667	0.0360876	0.00274	0.0107246	me1 zone	me3 zone	Dynamic	me1 zone to me3 zone
SSP1	0.0497281	0.0623985	0.0460363	0.0496166	0.55028	0.524574	0.814626	0.826273	2.01725	2.14173	5.75416	5.56683	-3.26094	-5.21303	-1.95209	3.26094	1.95209	5.21303	-4.10053	-6.88698	-2.78644	4.10053	2.78644	6.88698	0.00260832	0.0010499	0.000801317	0.000179685	7.3528e-05	8.69177e-05	0.00884869	0.00368104	0.00953087	0.00409115	0.00170739	0.00376364	me1 zone	me1 zone	Stable	me1 zone to me1 zone
SSP2	0.23995	0.30455	0.157607	0.185509	1.17911	1.3332	1.62605	1.53916	2.09241	2.30411	5.0297	4.71828	-2.20601	-3.01336	-0.807348	2.20601	0.807348	3.01336	-3.20554	-4.82834	-1.6228	3.20554	1.6228	4.82834	0.00755172	0.00374673	0.0188601	0.00149082	0.00068233	0.00140049	0.0152466	0.00736033	0.033421	0.00604055	0.00254932	0.00558589	me1 zone	me1 zone	Stable	me1 zone to me1 zone
SSU1	0.16266	0.180432	0.56621	0.619375	1.36936	1.45238	1.8977	1.90701	2.93359	3.00026	1.21215	1.19874	-3.03992	-4.1123	-1.07238	3.03992	1.07238	4.1123	-1.68219	-1.02396	0.658224	1.68219	-0.658224	1.02396	0.000798795	0.000345857	0.0017895	0.0014796	0.00402287	0.000177434	0.00590126	0.0026375	0.0108814	0.00601252	0.00681743	0.00392272	me1 zone	me2 zone	Dynamic	me1 zone to me2 zone
SSU72	0.226982	0.212447	0.506349	0.600766	1.68966	1.60972	1.7734	2.48873	3.47115	3.1772	0.693529	0.796357	-2.9085	-3.9193	-1.0108	2.9085	1.0108	3.9193	-1.94477	-0.428397	1.51637	1.94477	-1.51637	0.428397	0.000413498	0.000413437	0.00515364	0.0195488	0.113287	0.0296386	0.00528714	0.00270451	0.0160559	0.0285076	0.12226	0.0363063	me1 zone	me2 zone	Dynamic	me1 zone to me2 zone
STF1	0.150834	0.128454	0.597465	0.723539	1.10922	1.21127	5.54225	3.39991	2.61916	3.00118	3.03802	2.10193	-3.0546	-4.33083	-1.27623	3.0546	1.27623	4.33083	-2.75899	-1.96012	0.798867	2.75899	-0.798867	1.96012	0.00186145	0.00122692	0.00831785	0.018787	0.022953	0.219038	0.0077956	0.00396688	0.020309	0.0276067	0.0279381	0.231392	me1 zone	me2 zone	Dynamic	me1 zone to me2 zone
STF2	0.371474	0.3487	0.612442	0.716686	1.29015	1.34816	1.92959	2.45981	2.52484	2.48812	0.727724	0.981118	-1.8732	-2.79924	-0.926044	1.8732	0.926044	2.79924	-1.72354	-0.362539	1.36101	1.72354	-1.36101	0.362539	0.000878938	0.000279803	0.00130061	0.0144381	0.286257	0.0389069	0.00602434	0.00252168	0.0104487	0.0224861	0.297483	0.0461553	me1 zone	me2 zone	Dynamic	me1 zone to me2 zone
STM1	0.237411	0.200278	0.448309	0.566756	1.4311	1.42884	1.76399	1.79685	2.43503	2.40614	1.48276	1.49285	-2.70801	-3.46738	-0.759369	2.70801	0.759369	3.46738	-1.81065	-1.55161	0.259032	1.81065	-0.259032	1.55161	0.00203874	0.00125211	0.000130789	0.00857185	0.0115369	0.00298642	0.00806677	0.00399757	0.00821137	0.0155877	0.0154021	0.00740808	me1 zone	me2 zone	Dynamic	me1 zone to me2 zone
STP4	0.210737	0.200184	0.366525	0.331834	1.30453	1.21856	2.11415	2.18904	2.66317	2.4595	2.67172	2.94776	-2.61826	-3.63996	-1.02171	2.61826	1.02171	3.63996	-2.62336	-3.0084	-0.385032	2.62336	0.385032	3.0084	0.000552819	0.000352192	0.00543046	0.000837075	0.00112231	0.0364021	0.00543446	0.00264792	0.0163654	0.0050803	0.00315102	0.0434437	me1 zone	me1 zone	Stable	me1 zone to me1 zone
STR3	0.033298	0.029886	0.0824052	0.0769188	0.633545	0.654095	2.3762	2.36642	3.05531	3.22829	6.20719	6.54671	-4.34903	-6.63589	-2.28686	4.34903	2.28686	6.63589	-4.89565	-6.32283	-1.42718	4.89565	1.42718	6.32283	0.000349069	0.000173814	0.000403012	0.000103375	9.86721e-05	0.000728596	0.00521847	0.00238528	0.00917875	0.00388991	0.001727	0.00456862	me1 zone	me1 zone	Stable	me1 zone to me1 zone
SUB1	0.338002	0.326088	0.544882	0.584403	1.66417	1.48485	1.87611	2.21946	2.02736	2.03168	1.46382	1.85224	-2.24545	-2.61169	-0.366237	2.24545	0.366237	2.61169	-1.85866	-1.55406	0.304594	1.85866	-0.304594	1.55406	0.00147387	9.85496e-05	0.046369	0.00497812	0.0128896	0.276195	0.00715171	0.00208818	0.0659629	0.0109545	0.0169329	0.289117	me1 zone	me2 zone	Dynamic	me1 zone to me2 zone
SUC2	0.226318	0.23565	0.370084	0.34417	1.11483	1.15096	1.68671	1.65662	1.53002	1.51836	1.59919	1.51309	-2.29415	-2.72218	-0.42803	2.29415	0.42803	2.72218	-2.22678	-2.12346	0.103314	2.22678	-0.103314	2.12346	0.000261882	0.000118715	0.00303937	0.000586023	0.000959837	0.131936	0.00489	0.00213116	0.0128032	0.00467997	0.00294443	0.142253	me1 zone	Mixed II	Dynamic	me1 zone to Mixed II
SUE1	0.0279211	0.0401457	0.0919364	0.123359	0.604505	0.796674	2.82562	3.37558	2.83249	2.97648	5.08567	5.77641	-4.36355	-6.41519	-2.05164	4.36355	2.05164	6.41519	-4.84816	-5.65684	-0.80868	4.84816	0.80868	5.65684	0.0056125	0.00168188	0.00946275	0.00259299	0.00165774	0.0357922	0.0127449	0.00464497	0.021773	0.00762887	0.00383673	0.0428047	me1 zone	me1 zone	Stable	me1 zone to me1 zone
SUI1	0.591236	0.335023	0.657531	0.665818	2.31108	1.74782	2.09081	2.24094	3.68247	2.27974	0.986613	1.1731	-2.1316	-2.68636	-0.554759	2.1316	0.554759	2.68636	-1.71075	-0.706649	1.00411	1.71075	-1.00411	0.706649	0.0413578	0.0371817	0.318152	0.000882483	0.0304325	0.0173291	0.0541579	0.0451807	0.353161	0.0051152	0.0359981	0.0229644	me1 zone	me2 zone	Dynamic	me1 zone to me2 zone
SUL2	0.527404	0.520592	0.90676	0.915255	1.04669	1.11659	0.97387	1.04808	1.35202	1.36236	0.465214	0.497718	-1.04559	-1.37299	-0.327395	1.04559	0.327395	1.37299	-0.150211	0.92003	1.07024	0.150211	-1.07024	-0.92003	0.00206619	6.26589e-05	0.0198705	0.10771	0.00284023	0.00449277	0.00809494	0.0020085	0.0348445	0.122956	0.00532957	0.00909374	me1 zone	Mixed I	Dynamic	me1 zone to Mixed I
SUP2	0.0623782	0.0863334	0.260702	0.163614	0.94269	0.746243	1.96633	2.43101	1.00663	1.47012	6.08369	9.78632	-3.50552	-4.05785	-0.552332	3.50552	0.552332	4.05785	-3.37342	-5.22502	-1.8516	3.37342	1.8516	5.22502	0.00668207	0.00780458	0.236667	0.0115627	0.00834318	0.0400579	0.0142462	0.0122646	0.270214	0.0191656	0.011819	0.0473818	me1 zone	me1 zone	Stable	me1 zone to me1 zone
SUP56	0.224561	0.198624	0.111339	0.0886537	1.49474	0.625688	2.36326	1.35825	3.91298	2.72615	12.8758	9.90374	-2.32499	-3.97163	-1.64664	2.32499	1.64664	3.97163	-4.21787	-6.83165	-2.61378	4.21787	2.61378	6.83165	0.074334	0.00482113	0.12297	0.0105497	0.00134515	0.0266053	0.0899643	0.00865755	0.150602	0.0179842	0.00341516	0.032977	me1 zone	me1 zone	Stable	me1 zone to me1 zone
SUS1	0.43314	0.358121	0.705428	0.619251	1.06579	1.23225	1.83996	1.70763	1.88249	1.87184	0.76578	0.745796	-1.53818	-2.24633	-0.708148	1.53818	0.708148	2.24633	-1.4212	-0.190411	1.23079	1.4212	-1.23079	0.190411	0.0123119	0.00369138	0.0209767	0.00574211	0.181338	0.00214997	0.0210569	0.00729396	0.036212	0.0119497	0.191954	0.00646227	me1 zone	me2 zone	Dynamic	me1 zone to me2 zone
SUT2	0.227083	0.163432	0.46254	0.526595	1.43582	1.49286	2.08409	2.31208	2.81882	2.6542	1.02685	1.15483	-2.9068	-3.80889	-0.902081	2.9068	0.902081	3.80889	-2.15201	-1.1412	1.0108	2.15201	-1.0108	1.1412	0.00660179	0.00394747	0.00327253	0.00308349	0.0120019	0.0122716	0.0141379	0.00762699	0.0131221	0.00834247	0.0159222	0.0174831	me1 zone	me2 zone	Dynamic	me1 zone to me2 zone
SVS1	0.252389	0.1804	0.315036	0.290665	1.18538	1.08358	1.75031	1.83765	2.02277	1.75308	1.6738	1.65299	-2.3903	-3.12507	-0.73477	2.3903	0.73477	3.12507	-2.56649	-2.45745	0.109033	2.56649	-0.109033	2.45745	0.0106598	0.00695107	0.0265749	0.000698267	0.000570998	0.0957222	0.0190073	0.0112546	0.0426853	0.00483765	0.00238749	0.105079	me1 zone	Mixed II	Dynamic	me1 zone to Mixed II
SWC7	0.483743	0.452236	0.614713	0.642767	1.44441	1.20861	1.97051	1.91872	1.80143	1.56923	1.32592	1.47785	-1.50309	-1.84848	-0.345391	1.50309	0.345391	1.84848	-1.62895	-1.15683	0.472117	1.62895	-0.472117	1.15683	0.00831084	0.00358149	0.165917	0.000529034	0.00532398	0.0276921	0.016261	0.00714559	0.196359	0.00452856	0.00835988	0.0341914	me1 zone	me2 zone	Dynamic	me1 zone to me2 zone
SWF1	0.103499	0.101945	0.213506	0.19768	1.41134	1.32525	3.13014	2.70629	3.87243	3.63101	4.12331	3.90398	-3.73556	-5.19074	-1.45517	3.73556	1.45517	5.19074	-3.82722	-4.28705	-0.459826	3.82722	0.459826	4.28705	0.000156277	8.44522e-05	0.00198594	0.000962689	0.000252352	0.0539147	0.00468374	0.00205112	0.0111298	0.0052769	0.00191353	0.0618658	me1 zone	me1 zone	Stable	me1 zone to me1 zone
SWM1	0.133517	0.112839	0.12845	0.123776	1.50295	1.34503	1.75945	2.41665	3.85658	3.43153	6.45387	7.2585	-3.53112	-4.88673	-1.35561	3.53112	1.35561	4.88673	-4.04937	-5.76461	-1.71525	4.04937	1.71525	5.76461	0.00168883	0.000911849	0.00727302	0.00325286	0.000237768	0.0193186	0.00751024	0.00349542	0.018791	0.00858372	0.0018697	0.0251289	me1 zone	me1 zone	Stable	me1 zone to me1 zone
SWM2	0.345964	0.329969	0.473981	0.413945	1.533	1.46605	2.35227	2.02062	2.62842	2.15694	2.09501	2.00661	-2.14955	-2.82368	-0.674125	2.14955	0.674125	2.82368	-2.30007	-2.20768	0.0923899	2.30007	-0.0923899	2.20768	0.00047651	0.00269856	0.0447798	0.00405411	0.00214399	0.518379	0.00530128	0.0060119	0.0640666	0.00967111	0.00447091	0.529899	me1 zone	Mixed II	Dynamic	me1 zone to Mixed II
TAD2	0.286965	0.30568	0.292792	0.381674	1.4414	1.51443	2.00806	2.17311	2.7145	2.39695	2.9601	3.32539	-2.31832	-3.10849	-0.790172	2.31832	0.790172	3.10849	-2.63209	-3.22021	-0.588116	2.63209	0.588116	3.22021	0.000622186	0.00104816	0.0146931	0.00564903	0.0041535	0.0286139	0.00549193	0.00367869	0.0282168	0.0118547	0.00697304	0.035171	me1 zone	me1 zone	Stable	me1 zone to me1 zone
TAH1	0.0632354	0.0727019	0.0750591	0.103751	0.928559	1.02307	1.8888	1.99849	3.95534	3.21623	6.03439	6.89802	-3.84366	-5.72128	-1.87761	3.84366	1.87761	5.72128	-4.44226	-6.17642	-1.73416	4.44226	1.73416	6.17642	0.00101382	0.00098955	0.00766286	0.00281215	0.00166089	0.00363832	0.00617509	0.00358081	0.0194017	0.0079303	0.00384002	0.00811315	me1 zone	me1 zone	Stable	me1 zone to me1 zone
TAL1	0.492112	0.543605	0.465382	0.515707	1.27064	1.3609	1.41352	1.51521	1.70092	1.65961	1.32415	1.45005	-1.34528	-1.69806	-0.35278	1.34528	0.35278	1.69806	-1.57782	-1.49961	0.0782018	1.57782	-0.0782018	1.49961	0.00416938	0.00188726	0.0214154	0.0031929	0.00431803	0.440159	0.0107603	0.00489206	0.0366719	0.0085005	0.00717177	0.452272	me1 zone	Mixed II	Dynamic	me1 zone to Mixed II
TDA2	0.0622998	0.0603121	0.160769	0.16011	0.974826	1.10481	4.40132	3.82757	5.157	5.14383	8.3286	7.65077	-4.08416	-6.39252	-2.30835	4.08416	2.30835	6.39252	-4.6806	-5.63804	-0.95744	4.6806	0.95744	5.63804	0.00052184	1.34698e-05	0.00152349	0.000464136	0.000118272	0.014761	0.00543446	0.00168373	0.0104778	0.00438683	0.00175727	0.0202085	me1 zone	me1 zone	Stable	me1 zone to me1 zone
TDA4	0.14731	0.107142	0.135569	0.127797	1.43514	1.44242	2.55536	2.49865	4.00534	3.48423	5.12392	5.5441	-3.49938	-4.87942	-1.38004	3.49938	1.38004	4.87942	-4.26229	-5.34008	-1.07779	4.26229	1.07779	5.34008	0.00423679	0.00261381	0.00529921	0.000114219	0.000176934	0.00300033	0.0108532	0.00590394	0.0162336	0.00388991	0.00180201	0.00742017	me1 zone	me1 zone	Stable	me1 zone to me1 zone
TDA6	0.23187	0.229678	0.357136	0.373526	1.14449	1.12785	1.50008	1.55049	1.82177	1.72705	1.52551	1.49241	-2.29963	-2.94278	-0.643153	2.29963	0.643153	2.94278	-2.0618	-2.04628	0.0155258	2.0618	-0.0155258	2.04628	2.99831e-05	0.00017673	0.00383965	0.000379869	0.000309774	0.644003	0.00359419	0.00239105	0.01404	0.0042495	0.00205444	0.653666	me1 zone	Mixed II	Dynamic	me1 zone to Mixed II
TDH1	0.0470483	0.0463864	0.0551921	0.05753	0.82327	0.823171	1.63158	1.66564	3.32447	3.21681	7.94224	8.51162	-4.13925	-6.12947	-1.99022	4.13925	1.99022	6.12947	-4.87041	-7.18951	-2.3191	4.87041	2.3191	7.18951	6.09695e-06	1.77905e-05	0.000142369	4.71079e-05	6.55875e-05	0.000505057	0.00307916	0.00175589	0.00821137	0.00369139	0.00170739	0.00434117	me1 zone	me1 zone	Stable	me1 zone to me1 zone
TDH2	0.305026	0.228257	0.396601	0.453741	1.64135	1.59303	2.691	2.55087	3.15056	2.50473	1.84315	1.9699	-2.60051	-3.40663	-0.806114	2.60051	0.806114	3.40663	-2.62396	-2.16483	0.459134	2.62396	-0.459134	2.16483	0.0063997	0.00605265	0.0411705	0.00157819	0.00248758	0.0174864	0.0138652	0.0101579	0.0599773	0.00621973	0.00491101	0.0231089	me1 zone	me2 zone	Dynamic	me1 zone to me2 zone
TDH3	0.0913586	0.0687205	0.0828566	0.0883317	0.980141	0.988249	2.22933	2.17753	5.08127	3.73128	5.31331	6.29356	-3.62016	-5.7827	-2.16254	3.62016	2.16254	5.7827	-4.6861	-6.08325	-1.39715	4.6861	1.39715	6.08325	0.00318087	0.00273672	0.0106168	0.000110068	0.000461005	0.00775439	0.00954379	0.0060687	0.0232155	0.00388991	0.00225035	0.012632	me1 zone	me1 zone	Stable	me1 zone to me1 zone
TEF1	0.073692	0.218567	0.63612	0.471807	1.08954	1.61995	2.18916	1.58339	3.98596	4.27538	1.21167	0.955777	-3.2127	-4.82106	-1.60836	3.2127	1.60836	4.82106	-1.76768	-0.968133	0.799543	1.76768	-0.799543	0.968133	0.0556928	0.0236094	0.0301356	0.0309499	0.0713922	0.112041	0.0696766	0.0303225	0.0470103	0.0413192	0.0791411	0.121807	me1 zone	me2 zone	Dynamic	me1 zone to me2 zone
TEF2	0.215416	0.196429	0.683709	0.757733	1.47889	1.39658	1.82925	1.67138	3.89366	3.55598	1.48558	1.5234	-2.80363	-4.177	-1.37337	2.80363	1.37337	4.177	-1.2801	-1.06176	0.218338	1.2801	-0.218338	1.06176	0.000779232	0.000498973	0.00316402	0.00588604	0.00511257	0.0848534	0.00584921	0.0028691	0.0130044	0.0121438	0.00814554	0.0938283	me1 zone	Mixed II	Dynamic	me1 zone to Mixed II
TEN1	0.24924	0.298431	0.593036	0.527137	1.35165	1.49648	2.44182	2.08712	3.27635	3.39556	1.02528	0.880248	-2.37863	-3.60672	-1.22808	2.37863	1.22808	3.60672	-2.01545	-0.766467	1.24898	2.01545	-1.24898	0.766467	0.00390073	0.00134202	0.00398088	0.00490645	0.0314864	0.0156098	0.0104812	0.00415094	0.0142528	0.010867	0.037077	0.0210894	me1 zone	me2 zone	Dynamic	me1 zone to me2 zone
TEP1	0.140929	0.15993	0.190219	0.208734	1.29718	1.33964	2.41832	2.49057	2.91212	3.07156	4.9283	5.17019	-3.13164	-4.31387	-1.18223	3.13164	1.18223	4.31387	-3.62111	-4.66178	-1.04067	3.62111	1.04067	4.66178	0.00090097	0.000525719	0.00144177	0.000376269	0.000261321	0.00151674	0.00602434	0.00290236	0.0104778	0.00424679	0.00193884	0.0057139	me1 zone	me1 zone	Stable	me1 zone to me1 zone
TEX1	0.542989	0.532048	0.838382	0.83586	1.15417	1.26314	1.29529	1.43147	1.49363	1.53693	0.857416	0.996214	-1.16901	-1.49519	-0.32618	1.16901	0.32618	1.49519	-0.703679	-0.146845	0.556834	0.703679	-0.556834	0.146845	0.00324863	0.000286414	0.0408061	0.0104006	0.317922	0.0500803	0.00960301	0.00252168	0.0595823	0.0178251	0.329141	0.0578121	me1 zone	me2 zone	Dynamic	me1 zone to me2 zone
TFB5	0.20998	0.183287	0.180614	0.281124	2.05317	1.45211	2.02789	2.85888	4.82502	3.67831	5.48805	7.47492	-3.15595	-4.43445	-1.2785	3.15595	1.2785	4.43445	-3.40373	-4.81118	-1.40744	3.40373	1.40744	4.81118	0.00723794	0.00243959	0.055797	0.0136888	0.00643541	0.0514749	0.0149116	0.00564949	0.0763361	0.0215942	0.00961882	0.0593029	me1 zone	me1 zone	Stable	me1 zone to me1 zone
TFS1	0.143802	0.139184	0.436512	0.322226	1.18606	1.12414	2.23674	1.91782	2.28411	2.0697	1.20258	0.927288	-3.02922	-3.94347	-0.914258	3.02922	0.914258	3.94347	-2.45302	-1.48909	0.963931	2.45302	-0.963931	1.48909	0.000223422	0.000360867	0.00776846	0.00977035	0.0353009	0.0467713	0.00469077	0.00266173	0.0195145	0.0170293	0.0411641	0.0544403	me1 zone	me2 zone	Dynamic	me1 zone to me2 zone
TGL2	0.513627	0.54723	0.965597	0.947923	1.04609	1.03975	1.1024	1.03055	1.64045	1.58434	0.308996	0.290119	-0.9754	-1.60397	-0.628573	0.9754	0.628573	1.60397	-0.156616	1.67532	1.83194	0.156616	-1.83194	-1.67532	0.00220594	0.00105489	0.00164116	0.0906194	0.000798396	0.00131799	0.0082988	0.00369631	0.0106149	0.105074	0.00270364	0.00552556	me1 zone	Mixed I	Dynamic	me1 zone to Mixed I
THI11	0.0261782	0.0297371	0.0230652	0.0527007	0.465593	0.539388	1.68534	1.43013	2.7684	3.18748	8.22054	8.29998	-4.16778	-6.73493	-2.56715	4.16778	2.56715	6.73493	-5.36176	-7.7685	-2.40674	5.36176	2.40674	7.7685	0.00113374	0.000414162	0.00326109	0.0120899	0.00566194	0.00241195	0.00646085	0.00270617	0.0130899	0.0197772	0.0087493	0.00676279	me1 zone	me1 zone	Stable	me1 zone to me1 zone
THI12	0.0276976	0.0130697	0.0620229	0.0439463	0.317525	0.28806	0.83272	0.687521	2.03694	1.68992	8.28666	7.5058	-3.89285	-6.51441	-2.62156	3.89285	2.62156	6.51441	-3.84258	-7.21945	-3.37686	3.84258	3.37686	7.21945	0.0182305	0.00706295	0.00335392	0.00539142	0.00127352	0.00210944	0.0281032	0.011395	0.0132361	0.0114784	0.00333915	0.00640623	me1 zone	me1 zone	Stable	me1 zone to me1 zone
THI13	0.0127322	0.0299914	0.022728	0.0309441	0.576366	0.448659	1.58105	1.74896	3.59321	3.09261	10.5602	13.2452	-4.58448	-7.28993	-2.70545	4.58448	2.70545	7.28993	-5.95521	-8.7929	-2.83769	5.95521	2.83769	8.7929	0.0182439	0.00708529	0.00597418	0.0015352	0.00098306	0.00397159	0.0281089	0.0114215	0.0171244	0.00612165	0.00296428	0.00853473	me1 zone	me1 zone	Stable	me1 zone to me1 zone
THI2	0.538412	0.525375	0.499779	0.490071	1.08424	1.00638	1.52947	1.50049	1.50184	1.41543	2.06458	2.04269	-0.974722	-1.45541	-0.48069	0.974722	0.48069	1.45541	-1.61402	-2.0529	-0.438878	1.61402	0.438878	2.0529	0.00335987	0.00100937	0.0197798	0.000149923	6.15288e-05	0.00129292	0.00976687	0.00361386	0.0347173	0.00395561	0.00170739	0.00550281	me1 zone	me1 zone	Stable	me1 zone to me1 zone
THI4	0.0336161	0.0418743	0.0250704	0.0309418	0.577755	0.551941	0.955585	1.01185	3.07127	2.94215	8.00193	9.15567	-3.9035	-6.31575	-2.41225	3.9035	2.41225	6.31575	-5.13443	-8.25889	-3.12446	5.13443	3.12446	8.25889	0.00170749	0.00065116	0.000351578	0.000934515	0.000475277	0.00114141	0.00753431	0.00308754	0.00894346	0.00520684	0.00226802	0.0052379	me1 zone	me1 zone	Stable	me1 zone to me1 zone
THI5	0.0238676	0.0435536	0.0281594	0.0407298	0.259308	0.229659	0.595265	0.521955	1.83238	1.93172	8.08242	7.45648	-2.85846	-5.80296	-2.9445	2.85846	2.9445	5.80296	-4.01949	-7.81739	-3.7979	4.01949	3.7979	7.81739	0.0222134	0.00546622	0.00104893	0.00485588	0.0012058	0.000855531	0.0327177	0.00945285	0.00992278	0.0108039	0.0032423	0.00476157	me1 zone	me1 zone	Stable	me1 zone to me1 zone
THI73	0.188186	0.199635	0.31999	0.291247	1.16263	1.20131	1.99951	1.73719	1.93601	1.98506	2.41788	2.28265	-2.60773	-3.33778	-0.730053	2.60773	0.730053	3.33778	-2.61196	-2.94302	-0.33106	2.61196	0.33106	2.94302	0.000348546	0.000192031	0.00165262	0.00218015	0.000729873	0.0929185	0.00521847	0.00242067	0.0106531	0.00706244	0.00259671	0.102235	me1 zone	me1 zone	Stable	me1 zone to me1 zone
THO1	0.327872	0.400488	0.96472	0.939449	1.68858	2.14155	1.71088	1.95683	2.27704	2.4872	0.563156	0.642085	-2.39467	-2.70952	-0.314854	2.39467	0.314854	2.70952	-0.945721	0.659839	1.60556	0.945721	-1.60556	-0.659839	0.0086639	0.00335768	0.218811	0.0108007	0.0205593	0.00704051	0.0166446	0.00684877	0.251482	0.0182766	0.0253084	0.011844	me1 zone	me2 zone	Dynamic	me1 zone to me2 zone
TIM10	0.249256	0.185361	0.337926	0.504802	2.11782	2.57459	2.6162	3.42042	5.76478	5.92681	1.88362	2.22942	-3.43251	-4.74958	-1.31707	3.43251	1.31707	4.74958	-2.8406	-2.28707	0.553536	2.8406	-0.553536	2.28707	0.00548432	0.00202154	0.0113572	0.0145301	0.017968	0.139438	0.0125637	0.00506046	0.0240884	0.0225989	0.0225187	0.149947	me1 zone	me2 zone	Dynamic	me1 zone to me2 zone
TIM12	0.24213	0.268304	0.459105	0.485153	1.42353	2.15968	2.75467	2.31728	2.24661	2.81114	0.920608	0.895254	-2.81146	-3.3087	-0.497242	2.81146	0.497242	3.3087	-2.42529	-0.943403	1.48189	2.42529	-1.48189	0.943403	0.0121613	0.00288928	0.267625	0.00291292	0.0022271	0.00724085	0.0208552	0.00625267	0.301674	0.00809145	0.00456536	0.0120506	me1 zone	me2 zone	Dynamic	me1 zone to me2 zone
TIM13	0.181801	0.197582	0.177636	0.191768	1.94794	1.76654	4.73207	4.51349	3.62352	3.26494	7.41347	6.98302	-3.29143	-4.18245	-0.891021	3.29143	0.891021	4.18245	-4.64549	-5.28438	-0.638885	4.64549	0.638885	5.28438	0.000791059	0.000528871	0.0131235	0.000195105	0.00017579	0.00733679	0.00587673	0.00291006	0.0261541	0.00409115	0.00180201	0.0121697	me1 zone	me1 zone	Stable	me1 zone to me1 zone
TIM8	0.500066	0.59703	0.900866	0.860386	1.53516	1.9585	2.25213	1.94596	1.89788	2.29733	0.629368	0.505319	-1.67105	-1.93505	-0.264005	1.67105	0.264005	1.93505	-1.25313	0.634307	1.88744	1.25313	-1.88744	-0.634307	0.0165857	0.00931207	0.352744	0.0077278	0.0579367	0.00995531	0.0261783	0.0140426	0.388113	0.0145117	0.0651038	0.0149538	me1 zone	me2 zone	Dynamic	me1 zone to me2 zone
TIP1	0.11456	0.115433	0.128448	0.0707947	1.15532	1.27098	2.28685	1.43861	3.0073	2.75978	9.75701	6.05093	-3.3991	-4.64818	-1.24908	3.3991	1.24908	4.64818	-4.22482	-6.30998	-2.08516	4.22482	2.08516	6.30998	0.000412745	0.000179113	0.00544901	0.0160233	0.00748294	0.049256	0.00528714	0.00239664	0.0163955	0.0243482	0.0108353	0.0569634	me1 zone	me1 zone	Stable	me1 zone to me1 zone
TIR1	0.0286665	0.0346968	0.0380039	0.0561565	0.71819	0.729228	1.35814	1.46449	3.28902	3.47299	7.32335	7.81925	-4.51369	-6.73766	-2.22397	4.51369	2.22397	6.73766	-4.90578	-7.32928	-2.4235	4.90578	2.4235	7.32928	0.00093286	0.000450634	0.000336096	0.00336565	0.00150398	0.000882587	0.00602434	0.00279822	0.00893548	0.00874578	0.00363621	0.00481017	me1 zone	me1 zone	Stable	me1 zone to me1 zone
TIR2	0.0962323	0.0887389	0.191022	0.146619	1.07271	1.11796	1.80839	1.59728	2.27707	2.2919	3.1631	2.72857	-3.56599	-4.62649	-1.0605	3.56599	1.0605	4.62649	-3.33438	-4.12511	-0.790735	3.33438	0.790735	4.12511	0.000338431	0.000160664	0.000807914	0.00394988	0.00278453	0.0297099	0.00521847	0.00236257	0.00953087	0.00953077	0.0052668	0.0363704	me1 zone	me1 zone	Stable	me1 zone to me1 zone
TIR3	0.0455623	0.0785141	0.0759862	0.0581557	0.942029	1.01774	1.34316	1.4354	3.0936	3.33842	6.09421	6.71045	-3.98139	-5.69597	-1.71458	3.98139	1.71458	5.69597	-4.3725	-6.57676	-2.20426	4.3725	2.20426	6.57676	0.00952726	0.00472234	0.00207793	0.00204883	0.000967272	0.00146408	0.017609	0.00856607	0.0113252	0.00687592	0.0029537	0.00565758	me1 zone	me1 zone	Stable	me1 zone to me1 zone
TIS11	0.08288	0.0921371	0.189856	0.159226	1.08252	1.25356	2.51867	2.64048	3.06656	3.30771	4.00459	4.86672	-3.73852	-5.18669	-1.44817	3.73852	1.44817	5.18669	-3.88549	-4.66751	-0.782014	3.88549	0.782014	4.66751	0.00121758	0.00032741	0.00666759	0.00113884	0.00164423	0.0330978	0.00661947	0.00260219	0.0180332	0.00554063	0.0038323	0.0399648	me1 zone	me1 zone	Stable	me1 zone to me1 zone
TLC1	0.399869	0.435891	0.350401	0.336324	1.58147	1.58767	1.94995	2.0256	1.92342	2.00321	2.7896	2.90315	-1.92293	-2.23213	-0.309198	1.92293	0.309198	2.23213	-2.53335	-3.05132	-0.517968	2.53335	0.517968	3.05132	0.001046	0.000947299	0.00897102	0.00025367	0.000182883	0.00584607	0.00621905	0.00352562	0.0210116	0.00409115	0.00181934	0.0105443	me1 zone	me1 zone	Stable	me1 zone to me1 zone
TMA10	0.0460337	0.0509004	0.104365	0.15179	0.679528	0.685371	1.84141	2.67082	2.51983	2.1514	6.5942	8.72623	-3.81565	-5.59065	-1.77501	3.81565	1.77501	5.59065	-4.13875	-5.9023	-1.76354	4.13875	1.76354	5.9023	0.000363035	0.00058418	0.00413412	0.00835597	0.00324023	0.0340121	0.00525806	0.00298937	0.014539	0.0153259	0.00583688	0.0408885	me1 zone	me1 zone	Stable	me1 zone to me1 zone
TMA7	0.16839	0.231593	0.199307	0.200713	1.14107	1.65216	2.87383	2.03388	2.9985	4.36934	4.53151	4.40599	-2.80392	-4.20323	-1.39931	2.80392	1.39931	4.20323	-3.61691	-4.48173	-0.864821	3.61691	0.864821	4.48173	0.0154928	0.00711429	0.0668162	0.00477789	2.17216e-05	0.0712979	0.0248489	0.0114458	0.0888307	0.0106857	0.00157094	0.0799615	me1 zone	me1 zone	Stable	me1 zone to me1 zone
TOM6	0.415392	0.507776	0.621781	0.541521	1.17737	1.5556	2.07051	2.29995	2.39092	2.33241	1.27913	1.5595	-1.5658	-2.35514	-0.789335	1.5658	0.789335	2.35514	-1.90956	-1.28697	0.622589	1.90956	-0.622589	1.28697	0.0243267	0.00379586	0.0576858	0.00426769	0.0179489	0.0604944	0.0351309	0.00742135	0.0783219	0.00997502	0.0225046	0.0688116	me1 zone	me2 zone	Dynamic	me1 zone to me2 zone
TOM7	0.177471	0.276637	0.588911	0.422859	1.45153	1.59812	2.34268	1.64623	3.45141	3.71235	1.02393	0.719074	-2.74753	-3.97961	-1.23207	2.74753	1.23207	3.97961	-1.97911	-0.784692	1.19442	1.97911	-1.19442	0.784692	0.0135965	0.0064721	0.00495096	0.0298064	0.154641	0.0801642	0.0225173	0.0106458	0.0158596	0.040128	0.164634	0.0891058	me1 zone	me2 zone	Dynamic	me1 zone to me2 zone
TOP3	0.275144	0.304849	0.519456	0.483333	1.2566	1.33083	1.49569	1.54041	1.71499	1.97325	2.50469	2.39363	-2.15742	-2.66882	-0.511405	2.15742	0.511405	2.66882	-1.5982	-2.28827	-0.69007	1.5982	0.69007	2.28827	0.00153789	0.00220082	0.0432569	0.00123163	0.000719536	0.00318244	0.00725918	0.00535762	0.0624629	0.00567453	0.0025888	0.00761191	me1 zone	me1 zone	Stable	me1 zone to me1 zone
TOS2	0.407479	0.36845	0.551394	0.48981	1.15942	1.06778	1.47778	1.47603	1.64104	1.62789	1.96205	1.83507	-1.52123	-2.07482	-0.553588	1.52123	0.553588	2.07482	-1.50433	-1.86665	-0.362327	1.50433	0.362327	1.86665	0.00377916	0.0012287	0.0113733	0.00319919	0.0027467	0.0173664	0.010352	0.00396688	0.0241049	0.0085005	0.00523108	0.0229868	me1 zone	me1 zone	Stable	me1 zone to me1 zone
TOS3	0.20538	0.231359	0.443348	0.406773	1.166	1.20572	1.81466	1.63259	2.21171	2.16434	2.09383	1.99293	-2.44109	-3.32479	-0.883693	2.44109	0.883693	3.32479	-2.01971	-2.26522	-0.245511	2.01971	0.245511	2.26522	0.00133156	0.000688136	0.00105793	0.0023648	0.000996836	0.099114	0.00681753	0.00315281	0.00992278	0.00732846	0.00298066	0.108512	me1 zone	Mixed II	Dynamic	me1 zone to Mixed II
TOS6	0.118542	0.143418	0.120418	0.126112	0.826025	0.770138	1.33494	1.2818	2.15942	2.08827	4.13818	4.7067	-2.60719	-4.01926	-1.41207	2.60719	1.41207	4.01926	-3.40794	-5.16501	-1.75707	3.40794	1.75707	5.16501	0.00312546	0.00119917	0.00156848	0.000169509	0.000365039	0.00306644	0.00948014	0.00393564	0.0104778	0.00407815	0.00214604	0.00749498	me1 zone	me1 zone	Stable	me1 zone to me1 zone
TOS8	0.16617	0.153587	0.290419	0.270995	1.3976	1.58486	3.53203	3.45554	2.90433	2.95234	3.93677	3.96716	-3.22145	-4.19503	-0.973583	3.22145	0.973583	4.19503	-3.63765	-3.81543	-0.17778	3.63765	0.17778	3.81543	0.00110304	0.000191158	0.0086625	0.000207138	0.000173279	0.00874254	0.00639542	0.00241747	0.0206764	0.00409115	0.00180201	0.0136491	me1 zone	Mixed II	Dynamic	me1 zone to Mixed II
TPC1	0.102507	0.111565	0.0907327	0.120473	1.31475	1.45483	1.77989	1.8315	3.55642	3.44697	5.23373	5.78756	-3.6935	-5.03188	-1.33839	3.6935	1.33839	5.03188	-4.09583	-5.7055	-1.60966	4.09583	1.60966	5.7055	0.000664032	0.000167321	0.00323758	0.00249163	0.00143706	0.00219328	0.00559851	0.00236257	0.0130664	0.00748848	0.00354791	0.0065074	me1 zone	me1 zone	Stable	me1 zone to me1 zone
TPI1	0.203687	0.226952	0.173059	0.19945	1.45462	1.93438	2.34689	2.15556	3.49646	4.21334	3.33897	3.48502	-2.97631	-4.16214	-1.18584	2.97631	1.18584	4.16214	-3.59536	-4.19527	-0.599907	3.59536	0.599907	4.19527	0.00546074	0.00139599	0.0398261	0.00109871	0.000648068	0.012813	0.0125252	0.00422248	0.0584631	0.00549317	0.00248758	0.0180858	me1 zone	me1 zone	Stable	me1 zone to me1 zone
TPK1	0.427073	0.422288	1.213	1.25671	1.18841	1.18984	0.885519	0.946563	1.85696	1.88314	0.260895	0.224469	-1.48545	-2.13863	-0.653176	1.48545	0.653176	2.13863	0.430857	2.3472	1.91634	-0.430857	-1.91634	-2.3472	3.0281e-05	3.67407e-05	0.000240729	0.0155561	0.00223929	0.00379909	0.00359419	0.00194016	0.00834407	0.0238527	0.00458264	0.00832017	me1 zone	me3 zone	Dynamic	me1 zone to me3 zone
TPP1	0.275492	0.281995	0.696291	0.919765	1.44279	1.52545	1.58049	1.83253	2.0797	2.32242	0.625	0.642199	-2.4126	-2.98119	-0.568589	2.4126	0.568589	2.98119	-1.07857	0.350834	1.4294	1.07857	-1.4294	-0.350834	0.000326115	0.000745496	0.0238678	0.0409739	0.236745	0.00574424	0.00521847	0.00323517	0.0396303	0.0524138	0.247866	0.0104457	me1 zone	me2 zone	Dynamic	me1 zone to me2 zone
TRN1	0.102106	0.105025	0.0346376	0.0559967	0.844927	0.468662	1.40346	1.11784	2.30632	1.85884	8.89224	6.6005	-2.6649	-4.32975	-1.66486	2.6649	1.66486	4.32975	-4.79797	-7.41732	-2.61935	4.79797	2.61935	7.41732	0.0257046	0.00131589	0.0629379	0.00624275	0.00298846	0.0105481	0.0366481	0.00410129	0.084318	0.0126527	0.00552189	0.0156272	me1 zone	me1 zone	Stable	me1 zone to me1 zone
TRP1	0.350971	0.311792	0.748199	0.467414	1.31889	1.41059	3.47131	2.48977	1.90594	1.88193	2.62578	1.8679	-2.04206	-2.51482	-0.472762	2.04206	0.472762	2.51482	-2.29389	-1.88621	0.407677	2.29389	-0.407677	1.88621	0.00230022	0.00116163	0.0106828	0.0307709	0.0451189	0.355975	0.00845514	0.00388567	0.0232939	0.0411567	0.0514444	0.369002	me1 zone	me2 zone	Dynamic	me1 zone to me2 zone
TRX1	0.115192	0.163763	0.287313	0.270133	1.27302	1.42695	2.58642	2.34952	3.24018	3.77208	2.2348	2.21213	-3.27484	-4.65178	-1.37694	3.27484	1.37694	4.65178	-3.14642	-2.99591	0.150514	3.14642	-0.150514	2.99591	0.00649416	0.00348647	0.00979664	0.000684603	0.000226261	0.166155	0.0139908	0.00702425	0.0221339	0.00481548	0.00184434	0.177252	me1 zone	Mixed II	Dynamic	me1 zone to Mixed II
TRX2	0.543084	0.467076	0.753556	0.642424	1.76931	1.54607	1.856	1.84545	2.58678	2.16558	0.475584	0.543321	-1.71459	-2.23406	-0.51947	1.71459	0.51947	2.23406	-1.40681	0.454259	1.86107	1.40681	-1.86107	-0.454259	0.00715891	0.00562336	0.0847496	0.00659257	0.0943264	0.00264885	0.0148232	0.00964052	0.108653	0.0130585	0.102996	0.0070383	me1 zone	me2 zone	Dynamic	me1 zone to me2 zone
TRX3	0.31815	0.36921	0.673293	0.637275	1.17502	1.39815	2.48683	2.00685	2.49816	2.99753	1.25136	1.04523	-1.90441	-2.99916	-1.09475	1.90441	1.09475	2.99916	-1.77771	-0.809302	0.968405	1.77771	-0.968405	0.809302	0.00744325	0.00319156	0.0264798	0.00804183	0.0273479	0.0410394	0.0151303	0.00662268	0.0426377	0.0149163	0.0326721	0.0484027	me1 zone	me2 zone	Dynamic	me1 zone to me2 zone
TSA1	0.156543	0.221038	0.551127	0.532946	1.43693	1.84502	2.53189	2.34032	3.40264	3.66509	1.19535	1.28952	-3.1197	-4.22639	-1.10669	3.1197	1.10669	4.22639	-2.16811	-1.19671	0.971407	2.16811	-0.971407	1.19671	0.00950473	0.00357415	0.0272142	0.000809503	0.00249218	0.00652096	0.0175972	0.00714559	0.0433708	0.00504734	0.00491427	0.0112923	me1 zone	me2 zone	Dynamic	me1 zone to me2 zone
TSA2	0.310134	0.242156	0.494993	0.476445	1.36189	1.18095	1.86736	1.60868	2.69021	2.51269	1.97154	1.8046	-2.20294	-3.23582	-1.03287	2.20294	1.03287	3.23582	-1.83925	-1.95872	-0.119468	1.83925	0.119468	1.95872	0.00857318	0.00323756	0.0119029	0.00363938	0.00125859	0.432022	0.0165575	0.00667963	0.0247914	0.00912624	0.00331816	0.444387	me1 zone	Mixed II	Dynamic	me1 zone to Mixed II
TSL1	0.278147	0.285728	0.651483	0.70657	0.919793	0.93644	1.23666	1.28396	1.31834	1.33962	0.529796	0.5437	-1.71893	-2.23687	-0.517941	1.71893	0.517941	2.23687	-0.892243	0.339223	1.23147	0.892243	-1.23147	-0.339223	0.000183925	0.000101839	0.00111962	0.00517592	0.0314832	0.000713033	0.00468374	0.00209135	0.00992278	0.0112096	0.037077	0.0045648	me1 zone	me2 zone	Dynamic	me1 zone to me2 zone
TVP15	0.350053	0.37259	0.560032	0.681163	1.73867	1.71491	2.19299	2.52584	2.46899	2.59772	1.24427	1.13405	-2.25674	-2.80969	-0.552956	2.25674	0.552956	2.80969	-1.9267	-0.93821	0.98849	1.9267	-0.98849	0.93821	0.000416583	0.000426525	0.00469296	0.00804702	0.0263562	0.0149366	0.00528714	0.00272502	0.0154905	0.0149163	0.0316121	0.0203713	me1 zone	me2 zone	Dynamic	me1 zone to me2 zone
TYW3	0.281158	0.326084	0.179795	0.188509	1.57195	1.76075	2.22207	2.42434	2.16684	2.46366	4.87244	5.47381	-2.45635	-2.93083	-0.474476	2.45635	0.474476	2.93083	-3.65715	-4.81207	-1.15492	3.65715	1.15492	4.81207	0.00298712	0.00231989	0.0617786	0.000382425	0.000354807	0.00815904	0.00931955	0.00553501	0.0830815	0.00426152	0.00212124	0.0130092	me1 zone	me1 zone	Stable	me1 zone to me1 zone
UAF30	0.241583	0.262268	0.36673	0.411879	1.7539	1.83735	2.56224	3.01383	3.15086	2.80516	2.51591	2.96151	-2.83342	-3.56328	-0.72986	2.83342	0.72986	3.56328	-2.84028	-2.81453	0.0257508	2.84028	-0.0257508	2.81453	0.000576642	0.000829648	0.0150433	0.0025635	0.00262613	0.890768	0.0054816	0.0033889	0.0286706	0.00759364	0.00508891	0.893877	me1 zone	Mixed II	Dynamic	me1 zone to Mixed II
UBA3	0.165659	0.227433	0.400299	0.340677	1.50836	1.87331	2.79386	2.39574	3.26123	3.52316	1.8291	1.60668	-3.10479	-4.10928	-1.00449	3.10479	1.00449	4.10928	-2.80813	-2.21314	0.594986	2.80813	-0.594986	2.21314	0.0078147	0.00323635	0.0258558	0.00325885	0.00451163	0.0548317	0.0155968	0.00667963	0.0419213	0.00859559	0.00740351	0.0628178	me1 zone	me2 zone	Dynamic	me1 zone to me2 zone
UBC11	0.158264	0.108718	0.306746	0.200784	1.14327	1.04899	2.99638	2.16678	2.79499	2.54192	4.3591	3.06389	-3.0376	-4.32119	-1.28359	3.0376	1.28359	4.32119	-3.34669	-3.87043	-0.523745	3.34669	0.523745	3.87043	0.00813866	0.00410948	0.00514662	0.0128685	0.0103402	0.271026	0.0160552	0.00781961	0.0160559	0.0206841	0.0140459	0.284017	me1 zone	me1 zone	Stable	me1 zone to me1 zone
UBC13	0.305115	0.435732	0.497632	0.618955	1.36333	1.94734	1.57014	1.89965	2.09919	2.57912	1.09072	1.15693	-2.15988	-2.65874	-0.498866	2.15988	0.498866	2.65874	-1.63576	-1.00932	0.626435	1.63576	-0.626435	1.00932	0.0271919	0.0121032	0.225623	0.015887	0.024732	0.04976	0.0383958	0.0172945	0.258639	0.0241988	0.0298633	0.0574885	me1 zone	me2 zone	Dynamic	me1 zone to me2 zone
UBC5	0.260431	0.22169	0.729435	0.467352	1.45992	1.40381	2.50005	2.10484	2.83391	2.30827	1.04558	1.01057	-2.57043	-3.41491	-0.844479	2.57043	0.844479	3.41491	-1.944	-0.780778	1.16323	1.944	-1.16323	0.780778	0.00214953	0.0030269	0.0308962	0.0290947	0.126815	0.0117278	0.00823986	0.00641529	0.0478614	0.0393634	0.136144	0.0169009	me1 zone	me2 zone	Dynamic	me1 zone to me2 zone
UBC8	0.219382	0.23873	0.667821	0.712794	1.13516	1.29574	2.22077	2.41034	2.02293	2.34691	1.31638	1.24037	-2.40772	-3.25381	-0.846086	2.40772	0.846086	3.25381	-1.74605	-0.888999	0.85705	1.74605	-0.85705	0.888999	0.00220861	0.00143501	0.0276324	0.0018659	0.00508514	0.00719084	0.0082988	0.00427454	0.0438186	0.00658846	0.00811759	0.0120021	me1 zone	me2 zone	Dynamic	me1 zone to me2 zone
UBP11	0.569034	0.530341	0.949712	0.946749	0.9329	0.94709	1.0552	1.08587	1.18486	1.29766	0.498434	0.505735	-0.774041	-1.17512	-0.401081	0.774041	0.401081	1.17512	-0.175022	0.917308	1.09233	0.175022	-1.09233	-0.917308	0.00446452	0.00495271	0.0265876	0.0138357	0.00013678	0.000449866	0.0111516	0.00884412	0.0426917	0.0217785	0.00178726	0.00425767	me1 zone	Mixed I	Dynamic	me1 zone to Mixed I
UBX6	0.414449	0.386788	0.730917	0.793717	1.22693	1.28894	1.33016	1.47448	2.3424	2.31859	0.995605	0.956122	-1.65076	-2.54033	-0.889579	1.65076	0.889579	2.54033	-0.879349	-0.356289	0.52306	0.879349	-0.52306	0.356289	0.00137176	0.000392643	0.00166132	0.0115278	0.0327044	0.0226455	0.00694601	0.00269252	0.0106614	0.0191298	0.0384012	0.0287443	me1 zone	me2 zone	Dynamic	me1 zone to me2 zone
UGA1	0.164148	0.158311	0.444767	0.437394	1.29124	1.19628	2.51427	2.12607	2.41448	2.33469	2.10434	1.95515	-2.94752	-3.88049	-0.932966	2.94752	0.932966	3.88049	-2.39511	-2.20218	0.19293	2.39511	-0.19293	2.20218	0.000427922	8.43188e-05	0.00412951	0.00257737	0.000610138	0.289083	0.00529326	0.00205112	0.0145316	0.00761556	0.00244651	0.302113	me1 zone	Mixed II	Dynamic	me1 zone to Mixed II
UGA2	0.304425	0.321253	0.870733	0.748695	1.26447	1.29645	1.24732	1.22045	1.91014	1.80918	0.375534	0.349332	-2.03317	-2.57155	-0.538374	2.03317	0.538374	2.57155	-0.607723	1.1597	1.76742	0.607723	-1.76742	-1.1597	0.00044245	0.000459519	0.00636224	0.0308733	0.0107303	0.000948066	0.00529326	0.00280442	0.0176235	0.0412636	0.0145072	0.00494543	me1 zone	me2 zone	Dynamic	me1 zone to me2 zone
UGA4	0.0836202	0.102971	0.290225	0.291132	0.99286	1.14229	1.77147	1.88926	2.59409	2.96403	2.90599	3.14694	-3.51638	-4.89664	-1.38026	3.51638	1.38026	4.89664	-2.65463	-3.38014	-0.725504	2.65463	0.725504	3.38014	0.00263386	0.00132099	0.010064	0.000306761	0.000289507	0.0102225	0.00890062	0.00410935	0.0224448	0.00412668	0.00200399	0.0152318	me1 zone	me1 zone	Stable	me1 zone to me1 zone
UGX2	0.208866	0.164952	0.700657	0.78707	0.96976	0.858579	1.23884	1.33837	1.26455	1.18859	0.666593	0.789868	-2.29012	-2.71422	-0.424095	2.29012	0.424095	2.71422	-0.792696	0.0306424	0.823338	0.792696	-0.823338	-0.0306424	0.00688218	0.00415134	0.049556	0.0157118	0.842865	0.0254183	0.0144848	0.00786757	0.0694823	0.0240338	0.848176	0.0316971	me1 zone	me2 zone	Dynamic	me1 zone to me2 zone
ULA1	0.406182	0.407834	0.78523	0.717568	1.43865	1.40571	1.63771	1.67576	1.87157	1.6195	0.620425	0.700694	-1.80498	-2.10054	-0.295564	1.80498	0.295564	2.10054	-1.14069	0.18589	1.32658	1.14069	-1.32658	-0.18589	8.82992e-05	0.00246966	0.109898	0.00343202	0.228825	0.00448501	0.00455116	0.00569617	0.13661	0.00881421	0.239836	0.00909374	me1 zone	me2 zone	Dynamic	me1 zone to me2 zone
ULI1	0.249895	0.397305	0.593677	0.580823	0.999491	1.04941	1.66761	1.72338	1.5433	1.4954	1.39523	1.5124	-1.66257	-2.23117	-0.568599	1.66257	0.568599	2.23117	-1.52966	-1.3078	0.221862	1.52966	-0.221862	1.3078	0.0369549	0.0211315	0.00537561	0.000347015	0.00212063	0.0710976	0.0492903	0.0276025	0.0163264	0.00417936	0.00444213	0.079768	me1 zone	Mixed II	Dynamic	me1 zone to Mixed II
UPS3	0.339752	0.373569	0.235664	0.236695	1.71783	1.82335	2.21978	2.2752	2.79177	2.55756	4.84129	4.86427	-2.31161	-2.90673	-0.595127	2.31161	0.595127	2.90673	-3.25036	-4.36086	-1.1105	3.25036	1.1105	4.36086	0.00121955	0.00102557	0.0161424	3.0892e-05	1.13584e-06	0.000265911	0.00662173	0.00365727	0.030136	0.00369139	0.00154535	0.0041071	me1 zone	me1 zone	Stable	me1 zone to me1 zone
URA8	0.354427	0.385384	0.609106	0.627273	1.17838	1.31616	1.65371	1.73808	1.92151	2.21434	1.27789	1.33249	-1.75355	-2.48296	-0.729405	1.75355	0.729405	2.48296	-1.45593	-1.07813	0.377791	1.45593	-0.377791	1.07813	0.00324335	0.00228642	0.0303219	0.000819147	0.00116855	0.0150716	0.00960301	0.00548088	0.0472112	0.00504734	0.00320326	0.0205213	me1 zone	me2 zone	Dynamic	me1 zone to me2 zone
URH1	0.296249	0.303487	0.46921	0.534963	1.26437	1.28815	1.70268	1.8593	1.86435	1.96835	1.43616	1.52943	-2.08952	-2.67596	-0.586437	2.08952	0.586437	2.67596	-1.82667	-1.56231	0.264362	1.82667	-0.264362	1.56231	0.000110797	0.000256457	0.00495466	0.00385998	0.00446673	0.0775311	0.00463004	0.00249087	0.0158615	0.00938473	0.0073487	0.0863291	me1 zone	me2 zone	Dynamic	me1 zone to me2 zone
USV1	0.252308	0.224311	0.87081	0.836441	0.877855	0.808222	1.12865	1.05231	1.65574	1.6027	0.45412	0.426384	-1.82276	-2.77327	-0.950513	1.82276	0.950513	2.77327	-0.353289	0.955272	1.30856	0.353289	-1.30856	-0.955272	0.00321613	0.00100442	0.00450357	0.0262284	0.00317124	0.00268705	0.00957241	0.00360287	0.0151171	0.0361177	0.00574828	0.00706515	me1 zone	me2 zone	Dynamic	me1 zone to me2 zone
UTR5	0.648105	0.330071	1.09177	0.501544	1.14787	1.58252	7.53404	5.15924	2.88021	2.46085	6.4701	6.23952	-1.48094	-2.44896	-0.96802	1.48094	0.96802	2.44896	-2.99396	-2.99582	-0.00185588	2.99396	0.00185588	2.99582	0.103444	0.0370139	0.0625813	0.0388116	0.0312607	0.929767	0.120601	0.0450243	0.0839773	0.0500261	0.0368601	0.932037	me1 zone	Mixed II	Dynamic	me1 zone to Mixed II
[truncated: 4,719 more rows]
